# Supplementary material for: Intrathymic differentiation of natural antibody-producing plasma cells in human neonates
Source: Nat Commun. 2021 Oct 1;12:5761. doi: 10.1038/s41467-021-26069-2 (PMC8486820; doi:10.1038/s41467-021-26069-2)
Supplement: Supplementary file 3 — Supplementary Data 1 [file 41467_2021_26069_MOESM3_ESM.xlsx]

## Sheet: SD 2 (a)
Supplementary Data 1. (a) Transcriptome dataset of cord blood CD19+ vs thymic CD21-CD35-. Two-sided Wald-test with Benjamini-Hochberg false discovery ration (FDR) adjustment (n=5).
Gene_ID	baseMean	log2FoldChange	lfcSE	stat	pvalue	padj
IGHG1	181854	10.9912	0.353612	31.0828	4.11e-212	7.52e-208
GBP1	1304.39	6.08644	0.227137	26.7963	3.56e-158	3.26e-154
CCL22	5767.74	8.33528	0.315474	26.4214	7.77e-154	4.74e-150
CORO2B	1146.28	-6.75392	0.258123	-26.1656	6.55e-151	3e-147
IGHG4	4932.17	11.2441	0.511429	21.9857	3.94e-107	1.44e-103
CR1	1488.61	-4.70932	0.222326	-21.1821	1.4e-99	4.26e-96
IGHA1	62411	8.79819	0.417879	21.0544	2.08e-98	5.45e-95
NOTCH2	5908.07	-3.39979	0.162876	-20.8734	9.34e-97	2.13e-93
ARHGAP32	889.636	-4.89936	0.250534	-19.5557	3.69e-85	7.5e-82
IGHA2	17472.2	8.29332	0.429994	19.2871	6.9e-83	1.26e-79
TCP11L2	1155.65	-3.0295	0.157986	-19.1757	5.91e-82	9.83e-79
FCRL4	1512.13	10.167	0.535929	18.9709	2.97e-80	4.52e-77
TAPT1	3887.6	-3.43418	0.181754	-18.8946	1.26e-79	1.78e-76
SLC12A3	282.977	4.96635	0.263137	18.8736	1.88e-79	2.46e-76
AICDA	659.892	6.9897	0.375675	18.6057	2.89e-77	3.52e-74
CYTH3	1098.02	-4.3121	0.23514	-18.3385	4.08e-75	4.66e-72
CCR1	1054.66	9.43656	0.525176	17.9684	3.45e-72	3.71e-69
IGHGP	11935.7	10.1298	0.569331	17.7925	8.08e-71	8.21e-68
IGHG2	27938.7	8.91955	0.503659	17.7095	3.54e-70	3.41e-67
TYMP	4386.13	2.91171	0.165119	17.634	1.35e-69	1.24e-66
IGHG3	48148.8	7.92954	0.460771	17.2093	2.26e-66	1.97e-63
USP18	1296.24	6.10504	0.355058	17.1945	2.92e-66	2.43e-63
PON2	279.852	-3.85879	0.228681	-16.8741	6.98e-64	5.55e-61
TRAFD1	2437.86	3.07068	0.183463	16.7374	7e-63	5.33e-60
LMCD1	500.666	6.83019	0.410891	16.6229	4.76e-62	3.48e-59
RAB31	2648.71	5.43144	0.332985	16.3114	8.19e-60	5.76e-57
BATF	526.716	6.55466	0.407118	16.1002	2.54e-58	1.72e-55
IGLV4.69	3372.86	4.97325	0.309569	16.0651	4.48e-58	2.93e-55
CHST2	3808.72	4.52284	0.281701	16.0554	5.24e-58	3.3e-55
SLAMF7	1951.05	5.67004	0.353279	16.0497	5.74e-58	3.5e-55
IFITM1	7045.54	5.82836	0.363893	16.0167	9.77e-58	5.77e-55
WDR86	455.309	-3.80467	0.237694	-16.0066	1.15e-57	6.57e-55
DOK1	1415.59	4.16597	0.260353	16.0013	1.25e-57	6.94e-55
ISG15	7498	4.3379	0.273881	15.8386	1.69e-56	9.06e-54
PEG13	1151.82	-5.19692	0.329098	-15.7914	3.57e-56	1.86e-53
CLSPN	365.799	4.37306	0.279067	15.6703	2.41e-55	1.23e-52
TYMS	1196.38	5.929	0.378894	15.6482	3.42e-55	1.69e-52
PKMYT1	253.585	4.69699	0.301284	15.5899	8.53e-55	4.1e-52
CDT1	583.46	3.90633	0.250606	15.5875	8.85e-55	4.15e-52
TCL6	1539.01	-4.09478	0.263518	-15.5389	1.89e-54	8.65e-52
FGL2	665.821	5.48523	0.353456	15.5189	2.59e-54	1.15e-51
HERC5	853.077	4.19575	0.271439	15.4574	6.72e-54	2.93e-51
SPN	1471.81	4.53318	0.293433	15.4488	7.69e-54	3.27e-51
SLAMF1	2188.46	3.7331	0.242345	15.4041	1.54e-53	6.39e-51
KIF11	737.979	4.05338	0.263257	15.3971	1.71e-53	6.96e-51
KCNK12	1146.38	5.89335	0.385855	15.2735	1.15e-52	4.57e-50
STAT1	12958.5	4.7688	0.312344	15.2678	1.25e-52	4.88e-50
IFI6	5863.81	5.23022	0.343917	15.2078	3.14e-52	1.2e-49
PRR11	356.467	4.00681	0.264716	15.1363	9.34e-52	3.48e-49
OAS2	5792.05	3.59185	0.238799	15.0413	3.94e-51	1.44e-48
SAMSN1	1491.68	3.9618	0.263928	15.0109	6.23e-51	2.23e-48
OASL	506.327	7.36968	0.491077	15.0072	6.59e-51	2.32e-48
NCAPH	302.488	4.55067	0.303429	14.9975	7.63e-51	2.63e-48
X.19546	14431	-5.21352	0.348721	-14.9504	1.55e-50	5.24e-48
MX1	18203.9	4.32036	0.292716	14.7595	2.67e-49	8.88e-47
IL6R	363.709	5.20391	0.354385	14.6844	8.12e-49	2.65e-46
IRGQ	5842.96	-4.40866	0.30026	-14.6828	8.31e-49	2.66e-46
GBP2	1304.69	3.8583	0.263835	14.6239	1.98e-48	6.23e-46
OAS3	5179.01	5.29831	0.362484	14.6167	2.2e-48	6.82e-46
GRASP	18297	-4.42316	0.303039	-14.596	2.98e-48	9.07e-46
RRM2	1534.75	8.40619	0.575989	14.5944	3.05e-48	9.15e-46
IL2RB	517.881	5.83622	0.403699	14.4568	2.27e-47	6.69e-45
RGS1	42061.9	3.05691	0.21206	14.4153	4.15e-47	1.2e-44
CCDC191	2573.89	-2.96628	0.20609	-14.3932	5.71e-47	1.63e-44
KIAA1958	415.482	-3.13514	0.21802	-14.3801	6.9e-47	1.94e-44
LMNB1	2279.7	3.85035	0.268457	14.3425	1.19e-46	3.29e-44
MBNL2	1929.13	-2.17393	0.15172	-14.3285	1.45e-46	3.96e-44
DTX3	387.742	5.20514	0.364892	14.2649	3.62e-46	9.74e-44
PLK1	551.165	4.7932	0.336161	14.2586	3.96e-46	1.05e-43
PTPRJ	3215.27	-2.958	0.208552	-14.1835	1.16e-45	3.03e-43
ATXN1	1549.57	5.92293	0.417818	14.1759	1.29e-45	3.33e-43
AURKA	265.946	4.60381	0.324854	14.1719	1.37e-45	3.47e-43
AURKB	722.601	6.35309	0.450425	14.1047	3.55e-45	8.9e-43
ZBTB32	466.925	6.69765	0.47621	14.0645	6.28e-45	1.55e-42
ZWINT	606.817	6.68649	0.476665	14.0276	1.06e-44	2.58e-42
ARHGAP31	945.287	3.42222	0.244019	14.0244	1.11e-44	2.66e-42
IFIT3	2626.97	6.60172	0.472936	13.959	2.77e-44	6.58e-42
MNDA	338.712	6.4881	0.465925	13.9252	4.45e-44	1.04e-41
DUSP4	7079.58	5.68977	0.409276	13.902	6.16e-44	1.43e-41
PLSCR1	2056.44	4.24549	0.307125	13.8234	1.84e-43	4.21e-41
ABI3	922.135	3.27092	0.237589	13.7671	4.02e-43	9.07e-41
CMPK2	1503.56	5.53568	0.402562	13.7511	5.01e-43	1.1e-40
TRIM21	685.492	3.42559	0.249101	13.7518	4.97e-43	1.1e-40
FAM129A	1790.57	7.15911	0.521721	13.7221	7.49e-43	1.63e-40
BAIAP3	1813.89	-4.98502	0.363594	-13.7104	8.8e-43	1.89e-40
HMOX1	430.115	4.97511	0.363366	13.6917	1.14e-42	2.42e-40
TNFSF11	752.636	7.65039	0.561388	13.6276	2.74e-42	5.77e-40
IL4I1	1330.54	6.8938	0.509217	13.538	9.33e-42	1.94e-39
TLR7	1319.69	3.37021	0.249502	13.5078	1.41e-41	2.89e-39
TPX2	1034.66	5.813	0.430962	13.4884	1.83e-41	3.72e-39
RASSF4	277.357	4.81052	0.356939	13.4771	2.13e-41	4.29e-39
CLECL1	1199.01	3.11437	0.231612	13.4465	3.23e-41	6.41e-39
TNFRSF17	829.663	6.88285	0.512671	13.4255	4.29e-41	8.43e-39
PLEKHA1	1585.34	-4.23473	0.316056	-13.3987	6.16e-41	1.2e-38
DLGAP5	399.691	7.15803	0.535388	13.3698	9.08e-41	1.75e-38
GLT1D1	285.952	6.69492	0.501866	13.3401	1.35e-40	2.58e-38
RASSF6	299.5	5.04898	0.378525	13.3385	1.38e-40	2.6e-38
DCAF12	512.698	5.51757	0.414666	13.306	2.13e-40	3.98e-38
IL12RB1	1275.55	2.95893	0.222628	13.2909	2.61e-40	4.83e-38
KLHL24	6876.3	-3.12537	0.235366	-13.2788	3.07e-40	5.62e-38
DEF8	5601.38	-2.31999	0.175268	-13.2369	5.38e-40	9.73e-38
CHPF	613.714	6.37017	0.483376	13.1785	1.17e-39	2.09e-37
SH3D19	572.48	-3.54134	0.269509	-13.14	1.94e-39	3.45e-37
SERPINB6	361.548	2.89057	0.220202	13.1269	2.31e-39	4.06e-37
IFIT1	1380.14	6.23957	0.47562	13.1188	2.57e-39	4.47e-37
SPDYA	162.046	-3.54912	0.271625	-13.0662	5.14e-39	8.86e-37
RTP4	200.035	6.13056	0.470786	13.022	9.18e-39	1.57e-36
CCL3	1177.96	5.40912	0.415884	13.0063	1.13e-38	1.91e-36
A4GALT	188.287	6.81308	0.525026	12.9767	1.66e-38	2.78e-36
KIF4A	236.378	6.66087	0.513401	12.974	1.72e-38	2.86e-36
SLC1A5	923.577	3.42278	0.264328	12.949	2.38e-38	3.92e-36
TNFSF10	869.844	3.19727	0.246974	12.9458	2.48e-38	4.02e-36
IFI44	2530.8	5.70003	0.44029	12.9461	2.47e-38	4.02e-36
UBE2C	422.544	5.98974	0.463675	12.918	3.56e-38	5.72e-36
DIRAS1	1206.8	-5.84076	0.453951	-12.8665	6.95e-38	1.1e-35
MCM4	1576.68	3.88425	0.30288	12.8244	1.2e-37	1.89e-35
EGR2	2070.45	5.651	0.442259	12.7776	2.19e-37	3.42e-35
TROAP	262.205	6.20898	0.486952	12.7507	3.09e-37	4.79e-35
ZBED2	281.743	5.93501	0.465559	12.7481	3.19e-37	4.91e-35
SAMD9	2070.75	3.3853	0.265627	12.7446	3.34e-37	5.09e-35
RGS10	1436.37	3.13153	0.247093	12.6735	8.29e-37	1.25e-34
X.4625	406.415	-2.96658	0.234913	-12.6284	1.47e-36	2.21e-34
ABHD12	738.544	1.65386	0.131073	12.6178	1.68e-36	2.5e-34
IGLV3.21	17508.3	4.85254	0.385143	12.5993	2.13e-36	3.14e-34
X.12176	263.726	-3.15982	0.251914	-12.5433	4.33e-36	6.33e-34
X.4965	795.725	-2.47126	0.197772	-12.4955	7.9e-36	1.15e-33
C16orf74	1202.77	-2.83977	0.227869	-12.4623	1.2e-35	1.73e-33
SLC45A3	420.46	-3.18321	0.25558	-12.4549	1.32e-35	1.88e-33
MIR3681HG	126.585	4.94142	0.397829	12.4209	2.01e-35	2.85e-33
NMI	1474.3	2.77633	0.223562	12.4186	2.07e-35	2.91e-33
UNG	642.843	3.52729	0.284401	12.4025	2.53e-35	3.51e-33
CD1D	391.642	-4.91961	0.39666	-12.4026	2.53e-35	3.51e-33
X.18903	179.492	-3.16341	0.255287	-12.3916	2.9e-35	3.99e-33
PDCD1	441.089	5.49187	0.444695	12.3498	4.89e-35	6.67e-33
CCNA2	491.284	4.4299	0.359532	12.3213	6.96e-35	9.42e-33
IGLV3.9	2333.38	5.56742	0.452888	12.2931	9.86e-35	1.33e-32
BPNT1	689.704	2.2603	0.183916	12.2899	1.03e-34	1.37e-32
X.17740	415.463	-2.34112	0.191652	-12.2154	2.57e-34	3.41e-32
BUB1B	254.885	3.73677	0.306723	12.1829	3.84e-34	5.05e-32
TMEM71	366.97	-4.17855	0.343771	-12.155	5.39e-34	7.04e-32
PTMS	560.175	4.03277	0.333818	12.0808	1.33e-33	1.73e-31
MCM6	1385.71	4.02931	0.333798	12.0711	1.5e-33	1.93e-31
P4HA2	518.278	6.38979	0.529644	12.0643	1.63e-33	2.08e-31
TRAC	1064.92	4.37556	0.36277	12.0615	1.69e-33	2.14e-31
GPRIN3	496.18	6.10338	0.50665	12.0465	2.02e-33	2.55e-31
SRC	505.11	2.98415	0.248185	12.0239	2.66e-33	3.33e-31
TMSB4XP8	374.533	2.83856	0.236544	12.0001	3.55e-33	4.41e-31
MCTP2	2061.3	-2.79858	0.233273	-11.997	3.68e-33	4.55e-31
ITGAX	812.578	5.39302	0.451188	11.9529	6.27e-33	7.69e-31
AMN	770.669	-2.76317	0.231581	-11.9318	8.08e-33	9.86e-31
CCRL2	149.309	4.35923	0.365626	11.9227	9.02e-33	1.09e-30
ZNF674.AS1	170.854	-3.05888	0.256846	-11.9094	1.06e-32	1.26e-30
MRFAP1L1	855.151	3.1987	0.268586	11.9094	1.06e-32	1.26e-30
APOL6	1795.46	3.18573	0.267682	11.9012	1.17e-32	1.39e-30
BLVRA	246.807	6.20037	0.521338	11.8932	1.28e-32	1.51e-30
BCAR3	1343.83	4.04224	0.340047	11.8873	1.38e-32	1.62e-30
GMPR	169.18	5.44837	0.459366	11.8606	1.9e-32	2.21e-30
PARM1	1249.48	4.28532	0.361654	11.8492	2.17e-32	2.51e-30
NBPF14	1390.92	-3.82592	0.323882	-11.8127	3.36e-32	3.86e-30
N4BP3	2726.91	-3.26622	0.27712	-11.7863	4.59e-32	5.25e-30
MT2A	302.379	3.95884	0.336368	11.7693	5.62e-32	6.38e-30
EBF1	4291.57	-1.81303	0.154153	-11.7612	6.18e-32	6.98e-30
PSMB9	6216.63	2.92807	0.249247	11.7477	7.26e-32	8.14e-30
PLEKHO2	1457.69	4.05634	0.345478	11.7412	7.83e-32	8.73e-30
IFI35	2598.36	3.6045	0.307059	11.7388	8.06e-32	8.94e-30
ANLN	157.791	5.09138	0.434252	11.7245	9.55e-32	1.05e-29
FOXM1	393.511	2.09263	0.178648	11.7137	1.08e-31	1.19e-29
ARHGAP11A	390.837	3.53196	0.301563	11.7122	1.1e-31	1.2e-29
NXPH4	176.983	-4.37242	0.373845	-11.6958	1.34e-31	1.45e-29
DIAPH3	111.64	4.31606	0.369083	11.694	1.37e-31	1.47e-29
CDCA7	783.787	4.00739	0.344172	11.6436	2.47e-31	2.65e-29
TMEM70	587.515	2.6961	0.23261	11.5906	4.6e-31	4.89e-29
SAPCD2	166.407	5.57833	0.481454	11.5864	4.83e-31	5.1e-29
CARNS1	1657.23	-3.43432	0.2969	-11.5672	6.04e-31	6.35e-29
GPR82	622.955	5.1382	0.445056	11.5451	7.82e-31	8.17e-29
NEK6	2155.57	2.64511	0.229431	11.529	9.42e-31	9.79e-29
APLP1	770.099	-7.043	0.611279	-11.5217	1.03e-30	1.06e-28
MIR8071.2	279.147	5.92771	0.514669	11.5175	1.08e-30	1.11e-28
SMC4	2391.15	1.90719	0.166009	11.4885	1.51e-30	1.54e-28
SMC2	801.316	2.47658	0.215647	11.4844	1.58e-30	1.61e-28
CD180	1365.44	2.3938	0.208505	11.4807	1.65e-30	1.67e-28
IGLV1.44	9063.33	4.88717	0.426475	11.4595	2.11e-30	2.12e-28
LGALS3	318.508	4.7586	0.415402	11.4554	2.21e-30	2.21e-28
IGLV1.51	3988.63	3.59298	0.314525	11.4235	3.19e-30	3.17e-28
FBXO6	884.703	3.40635	0.298453	11.4134	3.59e-30	3.54e-28
BIRC5	851.029	6.23587	0.546583	11.4088	3.78e-30	3.71e-28
AAR2	623.399	3.3121	0.290756	11.3914	4.62e-30	4.51e-28
GPR153	92.885	4.95076	0.435457	11.3691	5.96e-30	5.8e-28
SNX20	1108.26	2.28778	0.201655	11.345	7.85e-30	7.52e-28
TOP2A	2005.98	3.85487	0.339778	11.3452	7.83e-30	7.52e-28
RARA.AS1	382.534	-3.84612	0.339	-11.3455	7.81e-30	7.52e-28
IGLV3.27	1756.46	5.32221	0.469148	11.3444	7.91e-30	7.53e-28
SIRPA	805.571	6.48196	0.572696	11.3183	1.06e-29	1.01e-27
FGFRL1	691.518	-3.81736	0.338292	-11.2842	1.57e-29	1.48e-27
MTLN	225.55	3.80057	0.33714	11.273	1.78e-29	1.67e-27
IGLV5.45	3411.49	5.24809	0.465763	11.2677	1.89e-29	1.77e-27
CARD6	141.289	3.52151	0.312665	11.2629	2e-29	1.86e-27
FSCN1	1803.68	4.23827	0.376509	11.2568	2.15e-29	1.98e-27
X.9067	235.296	-2.52659	0.224656	-11.2465	2.41e-29	2.21e-27
COLGALT1	6591.87	-2.59404	0.231119	-11.2238	3.11e-29	2.85e-27
LIX1	195.589	-5.57859	0.497667	-11.2095	3.66e-29	3.33e-27
MX2	4339.76	2.29478	0.204752	11.2076	3.74e-29	3.39e-27
QPRT	118.8	4.90379	0.437636	11.2052	3.85e-29	3.46e-27
IGLV6.57	5546.03	5.00027	0.4464	11.2013	4.02e-29	3.6e-27
ELK3	1567.17	2.76094	0.246509	11.2002	4.07e-29	3.63e-27
ANGPTL1	421.792	-3.73776	0.333935	-11.1931	4.41e-29	3.91e-27
CD80	380.716	4.63681	0.414314	11.1915	4.49e-29	3.96e-27
KLHL14	1757.62	-2.71198	0.242374	-11.1892	4.6e-29	4.05e-27
MATR3	1038.27	-2.38062	0.213151	-11.1687	5.8e-29	5.08e-27
BATF3	69.7896	5.14026	0.460496	11.1624	6.23e-29	5.42e-27
ALOX5	7477.91	-2.60105	0.233158	-11.1557	6.71e-29	5.82e-27
PHAX	531.323	3.18153	0.285652	11.1378	8.21e-29	7.08e-27
METAP1D	277.939	-2.85584	0.256486	-11.1345	8.52e-29	7.32e-27
ABCA6	181.118	2.72373	0.244872	11.1231	9.69e-29	8.28e-27
GNG7	4392.77	-2.16463	0.19513	-11.0933	1.35e-28	1.15e-26
RYK	873.676	-1.98984	0.17939	-11.0922	1.37e-28	1.16e-26
DTX4	1422.49	-2.50803	0.226428	-11.0765	1.63e-28	1.37e-26
CD200R1	513.315	6.54892	0.591873	11.0647	1.86e-28	1.56e-26
PYGO2	1229.05	1.89931	0.17185	11.0521	2.14e-28	1.79e-26
BCL2L1	958.144	3.29759	0.298511	11.0468	2.27e-28	1.89e-26
DOK3	5036.39	2.11099	0.191144	11.044	2.34e-28	1.94e-26
CCNB1	654.248	3.85418	0.349288	11.0344	2.61e-28	2.15e-26
IGLV8.61	2118.04	5.1031	0.462846	11.0255	2.88e-28	2.36e-26
SLC1A4	2809.46	4.07744	0.370124	11.0164	3.18e-28	2.6e-26
NUSAP1	1010.41	3.33707	0.303038	11.0121	3.34e-28	2.72e-26
X.7553	337.081	-2.60247	0.236419	-11.0079	3.5e-28	2.83e-26
TLE1	4824.4	-2.31197	0.210391	-10.9889	4.32e-28	3.48e-26
BST2	5223.45	3.33187	0.303348	10.9837	4.58e-28	3.67e-26
MYO1D	276.809	3.50121	0.318798	10.9826	4.64e-28	3.7e-26
ZBTB11	2758.7	-2.15599	0.196363	-10.9796	4.79e-28	3.81e-26
MIR4435.2HG	188.118	4.38622	0.399507	10.9791	4.82e-28	3.81e-26
KIF14	160.674	4.24039	0.386702	10.9655	5.6e-28	4.41e-26
GBP4	1352.16	2.89586	0.264207	10.9606	5.91e-28	4.64e-26
MDFIC	1922.06	2.4796	0.226311	10.9566	6.18e-28	4.83e-26
OAS1	4139.12	3.31609	0.302894	10.948	6.79e-28	5.28e-26
RXRA	787.648	2.68993	0.245795	10.9438	7.12e-28	5.51e-26
TMEM140	912.152	1.93984	0.177365	10.937	7.67e-28	5.92e-26
IGLV3.25	9421.81	5.4494	0.499808	10.903	1.12e-27	8.53e-26
IFI44L	9296.99	6.20957	0.569513	10.9033	1.11e-27	8.53e-26
WSB2	855.397	2.99165	0.274411	10.9021	1.13e-27	8.58e-26
APOBR	475.285	4.46669	0.41044	10.8827	1.39e-27	1.06e-25
X.2799	87.0836	-4.13515	0.380306	-10.8732	1.55e-27	1.17e-25
ZDHHC23	1062.21	-3.1785	0.292917	-10.8512	1.97e-27	1.48e-25
AP1S1	569.136	3.56212	0.328308	10.8499	2e-27	1.5e-25
EPSTI1	4124.78	2.58742	0.238791	10.8355	2.34e-27	1.74e-25
GRAMD2B	204.798	2.87008	0.26494	10.833	2.4e-27	1.79e-25
CAMKK1	774.077	-3.62956	0.33547	-10.8193	2.79e-27	2.06e-25
FABP5	717.042	3.64995	0.337601	10.8114	3.04e-27	2.24e-25
PCBD1	170.304	3.65257	0.338157	10.8014	3.39e-27	2.49e-25
X.13040	124.751	-3.60721	0.334047	-10.7985	3.5e-27	2.55e-25
KDM7A	2683.04	-2.27539	0.21071	-10.7987	3.49e-27	2.55e-25
SLC9A7	5401.1	-1.77038	0.163963	-10.7974	3.54e-27	2.57e-25
IGLV1.47	7233.59	4.63642	0.429782	10.7878	3.93e-27	2.84e-25
IGLV2.23	12276.8	4.42146	0.409948	10.7854	4.03e-27	2.9e-25
NAGA	732.292	3.20338	0.297064	10.7835	4.12e-27	2.96e-25
IGF1R	1023.8	-4.94089	0.458769	-10.7699	4.78e-27	3.41e-25
RSAD2	1758.32	5.78321	0.538273	10.744	6.32e-27	4.5e-25
HMMR	273.779	3.9721	0.369912	10.7379	6.75e-27	4.79e-25
RHOBTB2	1745.4	3.15934	0.294259	10.7366	6.85e-27	4.84e-25
ACTN4	6785.29	1.77515	0.165625	10.7179	8.39e-27	5.9e-25
TEX45	278.169	-7.69132	0.718322	-10.7073	9.4e-27	6.56e-25
RAB33A	192.325	4.90458	0.458046	10.7076	9.37e-27	6.56e-25
MSI2	3813.91	-1.88109	0.176375	-10.6653	1.48e-26	1.03e-24
CD70	857.462	4.75355	0.446132	10.655	1.65e-26	1.14e-24
SETD7	989.303	-2.59902	0.244134	-10.6459	1.82e-26	1.26e-24
DDX60	1997.04	2.67343	0.251301	10.6384	1.98e-26	1.36e-24
MXI1	633.879	-2.59102	0.243585	-10.6371	2e-26	1.37e-24
CDCA2	189.585	4.96087	0.467131	10.6199	2.41e-26	1.64e-24
GTSE1	402.802	4.85912	0.458004	10.6093	2.7e-26	1.83e-24
X.13029	106.826	-3.86864	0.364718	-10.6072	2.76e-26	1.87e-24
IGHV3.49	1306.05	2.83935	0.267699	10.6065	2.78e-26	1.88e-24
ABLIM2	87.177	-3.70986	0.349823	-10.605	2.83e-26	1.9e-24
X.3801	157.247	-5.3662	0.50694	-10.5855	3.48e-26	2.33e-24
SKA1	162.078	4.11323	0.388716	10.5816	3.63e-26	2.42e-24
PFKFB2	1141.84	-2.35104	0.222263	-10.5777	3.78e-26	2.51e-24
MYO3A	141.63	-5.53346	0.524288	-10.5542	4.86e-26	3.22e-24
HGSNAT	1477.38	-1.91357	0.181323	-10.5534	4.9e-26	3.24e-24
HERC6	1127.01	2.67021	0.253221	10.545	5.36e-26	3.53e-24
TUNAR	151.481	-3.63587	0.344839	-10.5437	5.43e-26	3.56e-24
BCAT1	420.188	3.04162	0.288582	10.5399	5.66e-26	3.7e-24
ATP2B1	8666.77	-1.72121	0.163503	-10.5271	6.48e-26	4.2e-24
CDK2	945.906	2.13564	0.20287	10.5271	6.48e-26	4.2e-24
EGR1	11236.8	4.14144	0.393426	10.5266	6.51e-26	4.21e-24
LILRB4	620.809	3.90697	0.371416	10.5191	7.05e-26	4.54e-24
CCR2	273.526	6.10341	0.580759	10.5094	7.82e-26	5.02e-24
CEP55	370.559	5.75052	0.547563	10.502	8.46e-26	5.41e-24
EZR.AS1	107.612	-3.98838	0.380054	-10.4942	9.18e-26	5.85e-24
IGKV1.6	1161.69	4.38239	0.418077	10.4823	1.04e-25	6.62e-24
PTTG1	436.262	3.77812	0.360619	10.4768	1.1e-25	6.99e-24
MSRB1	271.592	4.2579	0.406435	10.4762	1.11e-25	7.01e-24
HAVCR2	355.181	4.8776	0.465784	10.4718	1.16e-25	7.31e-24
GIPC1	465.197	2.89555	0.276748	10.4628	1.28e-25	8.02e-24
CNP	2434.33	2.02028	0.193254	10.454	1.4e-25	8.77e-24
IGKV5.2	784.617	4.0898	0.391535	10.4455	1.54e-25	9.55e-24
MRPL44	1795.98	2.23519	0.214289	10.4307	1.8e-25	1.11e-23
CCDC34	185.128	3.31851	0.318198	10.4291	1.83e-25	1.13e-23
CDKN2C	347.476	3.51435	0.336997	10.4284	1.84e-25	1.13e-23
IGKV1.5	10173.5	4.30728	0.413591	10.4144	2.13e-25	1.31e-23
YBX3	7891.05	-2.88341	0.277334	-10.3969	2.56e-25	1.57e-23
NAB2	1078.13	2.71187	0.260938	10.3928	2.67e-25	1.63e-23
KIF18B	257.727	6.26767	0.603211	10.3905	2.74e-25	1.66e-23
X.19172	153.809	-4.38932	0.423353	-10.368	3.47e-25	2.1e-23
NCAPG2	482.446	2.38969	0.230571	10.3642	3.61e-25	2.18e-23
HLX	363.974	2.64702	0.255633	10.3548	3.98e-25	2.39e-23
CDCA5	638.67	5.83511	0.563893	10.3479	4.28e-25	2.56e-23
EIF2AK3	13543	-3.76829	0.364213	-10.3464	4.34e-25	2.6e-23
IGLV1.36	1383.4	5.49462	0.531302	10.3418	4.56e-25	2.71e-23
CSTF2T	664.1	1.68613	0.163073	10.3397	4.66e-25	2.77e-23
SLC35A2	2150	-2.41829	0.233956	-10.3365	4.82e-25	2.85e-23
EPB41L5	270.615	-2.04251	0.197651	-10.3339	4.95e-25	2.92e-23
SLC5A3	857.97	-2.55707	0.247526	-10.3305	5.13e-25	3.02e-23
BHLHE41	502.869	5.55874	0.539565	10.3023	6.88e-25	4.03e-23
PITPNM2	2944.84	-4.51857	0.439023	-10.2923	7.63e-25	4.46e-23
LAP3	3218.89	3.17048	0.308066	10.2916	7.69e-25	4.48e-23
ZCCHC14	339.688	-2.65147	0.257688	-10.2894	7.86e-25	4.57e-23
CD27	549.884	2.85189	0.277244	10.2866	8.1e-25	4.69e-23
ARHGAP18	482.505	2.91527	0.283472	10.2842	8.31e-25	4.79e-23
X.1591	1263.05	-3.33327	0.324352	-10.2767	8.98e-25	5.16e-23
TCF19	675.199	2.57739	0.250959	10.2702	9.6e-25	5.51e-23
HBP1	3365.27	-2.67519	0.26135	-10.236	1.37e-24	7.81e-23
X.4881	319.686	-4.33549	0.4239	-10.2276	1.49e-24	8.5e-23
CDKN1B	5224.81	-2.03882	0.199607	-10.2142	1.71e-24	9.73e-23
ACY3	588.189	4.43771	0.43463	10.2103	1.78e-24	1.01e-22
CDC20	668.86	4.68729	0.459231	10.2068	1.85e-24	1.04e-22
MELK	198.113	5.33844	0.523268	10.2021	1.94e-24	1.09e-22
X.16667	423.72	-3.27354	0.320893	-10.2013	1.96e-24	1.1e-22
CFAP45	237.79	-4.36547	0.428238	-10.194	2.11e-24	1.18e-22
ARRDC4	1911.53	-4.54461	0.446186	-10.1854	2.3e-24	1.28e-22
STMN3	1042.64	-3.66253	0.359659	-10.1833	2.35e-24	1.31e-22
CYTOR	343.237	5.09172	0.500184	10.1797	2.44e-24	1.35e-22
KANSL1L	565.595	-1.94069	0.190889	-10.1666	2.79e-24	1.54e-22
SPRYD3	513.319	2.86993	0.282324	10.1654	2.83e-24	1.56e-22
IL17RB	245.258	3.3516	0.329844	10.1612	2.95e-24	1.62e-22
SEPHS2	1356.4	3.39394	0.334298	10.1524	3.23e-24	1.77e-22
ATF5	835.954	2.96242	0.292192	10.1386	3.72e-24	2.03e-22
ADA	1300.49	2.32893	0.230021	10.1248	4.29e-24	2.33e-22
COX5A	3704.76	2.73448	0.270259	10.118	4.6e-24	2.49e-22
ZBTB38	675.43	3.77641	0.373546	10.1096	5.01e-24	2.7e-22
P2RX5	5803.39	-3.72495	0.368452	-10.1097	5e-24	2.7e-22
ITGB1	3425.85	3.3135	0.327963	10.1033	5.34e-24	2.87e-22
ZNRF1	105.185	4.58177	0.454575	10.0792	6.83e-24	3.66e-22
APLP2	4870.21	-2.57	0.254991	-10.0788	6.86e-24	3.67e-22
WDFY1	3134.45	2.19656	0.218164	10.0684	7.62e-24	4.06e-22
FANCI	634.677	2.26473	0.225329	10.0507	9.12e-24	4.85e-22
SMAD3	5290.04	-3.12149	0.310772	-10.0443	9.73e-24	5.16e-22
KIF23	296.882	4.44432	0.442802	10.0368	1.05e-23	5.55e-22
AGPAT4	821.962	-2.13252	0.212598	-10.0308	1.12e-23	5.88e-22
ENTPD1	3743.66	3.07559	0.306989	10.0186	1.26e-23	6.64e-22
WNT16	189.113	-4.54978	0.454225	-10.0166	1.29e-23	6.75e-22
TTC38	346.837	3.72197	0.371599	10.0161	1.3e-23	6.77e-22
NAPSB	8125.03	2.1489	0.214554	10.0157	1.3e-23	6.78e-22
CD86	1400.06	2.67613	0.267427	10.0069	1.42e-23	7.38e-22
PHF10	3345.36	-2.44476	0.244652	-9.99282	1.64e-23	8.49e-22
E2F1	466.235	2.64192	0.264494	9.98858	1.71e-23	8.83e-22
ACP2	263.055	2.55202	0.255703	9.9804	1.86e-23	9.57e-22
PHLPP2	1017.56	-1.98476	0.199184	-9.96443	2.18e-23	1.12e-21
AFF3	8882.67	-2.52489	0.253867	-9.94569	2.63e-23	1.35e-21
RFTN1	5663.71	2.40611	0.241932	9.94537	2.64e-23	1.35e-21
HMGB2	5324.24	2.54582	0.256024	9.94368	2.69e-23	1.37e-21
TRIB1	2588.65	3.57561	0.360261	9.92506	3.24e-23	1.65e-21
MGAT4A	514.787	2.78415	0.280642	9.92067	3.38e-23	1.71e-21
GPSM1	473.01	-2.39411	0.241536	-9.91204	3.69e-23	1.86e-21
ZYX	3046.05	2.64232	0.266645	9.90949	3.79e-23	1.91e-21
LGALS3BP	1630.49	3.20324	0.323773	9.89346	4.44e-23	2.23e-21
PAK1IP1	283.278	2.44196	0.247178	9.87936	5.12e-23	2.56e-21
RAB30	7770.24	-2.04094	0.206657	-9.87595	5.29e-23	2.64e-21
IDI1	12729	-2.81454	0.285229	-9.86765	5.75e-23	2.86e-21
WDR11	3591.2	-1.64952	0.167173	-9.86715	5.78e-23	2.87e-21
X.1626	159.324	-4.68679	0.475343	-9.8598	6.22e-23	3.08e-21
SHCBP1	485.499	4.25347	0.432259	9.84009	7.56e-23	3.74e-21
ZNF408	311.095	2.66559	0.271227	9.82791	8.54e-23	4.21e-21
RAB35	1411.51	1.72997	0.176106	9.82342	8.93e-23	4.39e-21
VPS37B	11245.7	-3.68003	0.374774	-9.81934	9.29e-23	4.56e-21
RAB34	107.411	3.33383	0.339687	9.8144	9.76e-23	4.77e-21
HCST	578.864	3.13447	0.319466	9.81161	1e-22	4.89e-21
BID	1221.96	2.74087	0.280037	9.78755	1.27e-22	6.19e-21
MTURN	305.541	-2.63143	0.268987	-9.78273	1.34e-22	6.48e-21
CD59	1272.18	4.99359	0.51091	9.7739	1.46e-22	7.05e-21
CNN3	176.986	-4.20289	0.430441	-9.76415	1.6e-22	7.74e-21
KCNQ1OT1	599.455	-1.92587	0.197408	-9.7558	1.74e-22	8.38e-21
RACGAP1	603.374	2.74466	0.281604	9.74654	1.91e-22	9.16e-21
RBM38	26475.4	-2.49523	0.256053	-9.74498	1.94e-22	9.28e-21
CPXM1	1255.64	2.86466	0.294103	9.74034	2.03e-22	9.66e-21
IGLC2	103525	4.26034	0.437386	9.74045	2.03e-22	9.66e-21
PRR7.AS1	174.302	-3.08521	0.316872	-9.73645	2.11e-22	1e-20
C14orf119	487.725	3.67357	0.378428	9.70745	2.8e-22	1.33e-20
MTSS1	9959.85	-2.01075	0.207146	-9.70694	2.82e-22	1.33e-20
IFNLR1	1945.66	1.68479	0.173633	9.70313	2.92e-22	1.38e-20
ORC6	502.219	2.05194	0.211488	9.70238	2.95e-22	1.38e-20
NUF2	238.576	3.48683	0.359369	9.70264	2.94e-22	1.38e-20
KIF15	246.582	3.29729	0.340091	9.69532	3.16e-22	1.48e-20
SERPINB9P1	853.817	-2.66955	0.275371	-9.69438	3.19e-22	1.49e-20
X.5951	98.4063	-5.65077	0.582957	-9.69328	3.22e-22	1.5e-20
CTSH	13286	3.3503	0.345697	9.69144	3.28e-22	1.52e-20
CDC6	270.611	3.63298	0.374932	9.68971	3.33e-22	1.54e-20
CLN8	3298.19	-3.30607	0.341239	-9.68841	3.38e-22	1.56e-20
FAM207A	504.137	1.70517	0.176044	9.68607	3.46e-22	1.59e-20
IGHE	4818.73	5.07592	0.52477	9.67267	3.94e-22	1.81e-20
IVD	1646.77	2.65047	0.274041	9.67178	3.97e-22	1.82e-20
GPR55	81.2397	3.56353	0.368951	9.65853	4.52e-22	2.07e-20
KIFC1	748.351	3.76114	0.389441	9.65778	4.56e-22	2.08e-20
ACP5	4104.24	2.21663	0.229528	9.65733	4.58e-22	2.08e-20
ASF1B	632.993	4.8555	0.503402	9.64537	5.14e-22	2.33e-20
MAP10	105.156	4.19841	0.435479	9.6409	5.37e-22	2.43e-20
RTKN	241.974	2.80475	0.290976	9.6391	5.47e-22	2.47e-20
TNFRSF1B	1886.97	2.75019	0.285792	9.62307	6.39e-22	2.88e-20
HSPE1P26	88.3348	-5.02242	0.521955	-9.62234	6.44e-22	2.89e-20
RFLNB	272.817	4.54995	0.473085	9.6176	6.74e-22	3.02e-20
ZNF891	2227.44	-4.52434	0.470499	-9.61604	6.84e-22	3.06e-20
IGLV7.43	1561.52	4.38158	0.455862	9.61163	7.14e-22	3.18e-20
GATA3	197.283	3.97628	0.41426	9.59851	8.11e-22	3.61e-20
PARP9	3535.54	2.1791	0.227154	9.59304	8.55e-22	3.8e-20
INPP1	271.575	2.65273	0.2766	9.59051	8.76e-22	3.88e-20
SLFN5	1757.96	5.32943	0.556448	9.57759	9.93e-22	4.39e-20
CDC45	219.034	4.21369	0.440014	9.57628	1.01e-21	4.42e-20
MCM2	2320.96	3.44086	0.359304	9.57646	1e-21	4.42e-20
ASPM	401.137	5.58768	0.583961	9.56858	1.08e-21	4.75e-20
IGLV9.49	920.264	3.34936	0.350809	9.54753	1.33e-21	5.81e-20
SLFN13	1107.94	2.71027	0.283937	9.54535	1.36e-21	5.91e-20
EPHA4	626.246	-3.40274	0.356475	-9.54552	1.35e-21	5.91e-20
X.13435	1375.87	-2.56275	0.268764	-9.5353	1.49e-21	6.49e-20
EIF4A1	5668.33	-3.13244	0.329028	-9.52029	1.73e-21	7.48e-20
PANK2	888.59	1.49667	0.157362	9.51102	1.89e-21	8.16e-20
LASP1	5982.05	1.7691	0.186233	9.49941	2.11e-21	9.1e-20
MIR155HG	597.272	3.06646	0.323151	9.48925	2.33e-21	1e-19
MRC2	564.473	6.00612	0.633346	9.48316	2.47e-21	1.06e-19
TBC1D9	3565.53	-2.84774	0.300462	-9.47787	2.6e-21	1.11e-19
TULP4	1535.45	-1.75757	0.18558	-9.47072	2.78e-21	1.19e-19
SLC25A23	397.392	2.15693	0.228006	9.45994	3.08e-21	1.31e-19
MGLL	370.107	4.20044	0.444407	9.45178	3.33e-21	1.42e-19
GABARAPL1	704.728	-2.71719	0.287932	-9.43691	3.84e-21	1.63e-19
NAV1	370.078	-2.29288	0.243009	-9.43536	3.9e-21	1.65e-19
SYT11	1089.36	2.87047	0.304323	9.4323	4.01e-21	1.69e-19
X.1378	575.358	-2.32694	0.246707	-9.43198	4.02e-21	1.7e-19
SRGN	5607.34	4.33335	0.459595	9.42863	4.15e-21	1.75e-19
X.17260	183.184	-4.14969	0.44077	-9.41464	4.75e-21	1.99e-19
NBPF10	512.773	-3.98454	0.423449	-9.40973	4.97e-21	2.08e-19
MOXD1	295.989	3.68797	0.392065	9.40652	5.13e-21	2.14e-19
UTP3	617.041	1.8213	0.193672	9.40406	5.25e-21	2.19e-19
X.7487	1077.35	-2.38555	0.253751	-9.40113	5.4e-21	2.24e-19
GBP5	694.003	2.76287	0.293917	9.40017	5.45e-21	2.26e-19
LIMK2	2409.9	-1.90085	0.202261	-9.39803	5.56e-21	2.29e-19
HMGB1P20	54.505	-4.90308	0.521711	-9.39808	5.56e-21	2.29e-19
KCNMA1	703.491	5.56563	0.592348	9.39587	5.67e-21	2.34e-19
X.5553	108.565	-4.25237	0.453242	-9.38212	6.47e-21	2.66e-19
DNTTIP1	383.246	1.70101	0.181382	9.37807	6.72e-21	2.75e-19
TIMP1	277.821	4.04203	0.431066	9.37681	6.8e-21	2.78e-19
X.19279	125.743	-3.35391	0.358011	-9.36816	7.38e-21	3.01e-19
DAXX	2598.73	1.27946	0.136679	9.36108	7.89e-21	3.21e-19
CGAS	473.891	2.08051	0.22225	9.36113	7.89e-21	3.21e-19
KEAP1	793.926	3.16169	0.338044	9.3529	8.53e-21	3.45e-19
E2F5	1776.49	-1.5546	0.166212	-9.35312	8.51e-21	3.45e-19
CD55	6701.12	-2.53951	0.271716	-9.34618	9.09e-21	3.67e-19
PRDX1	4951.14	4.01906	0.430155	9.34328	9.34e-21	3.76e-19
MRPL51	1208.93	3.65139	0.391088	9.33648	9.96e-21	4e-19
MAD2L1	476.458	3.83558	0.41085	9.33572	1e-20	4.02e-19
ALAS1	652.754	2.24886	0.241219	9.32292	1.13e-20	4.53e-19
DUX4L50	229.522	3.15816	0.338922	9.31826	1.18e-20	4.72e-19
IGLV3.1	16239.3	4.90569	0.526875	9.31091	1.27e-20	5.04e-19
X.19748	364.144	-3.94994	0.42422	-9.31106	1.27e-20	5.04e-19
BORCS6	428.399	2.97117	0.319318	9.30474	1.34e-20	5.33e-19
DTX3L	2711.68	1.85405	0.19943	9.29674	1.45e-20	5.73e-19
BACH2	4896.36	-2.63671	0.283649	-9.2957	1.46e-20	5.76e-19
MIR4420	323.122	-4.13238	0.444541	-9.29582	1.46e-20	5.76e-19
X.16536	409.805	-3.00361	0.323227	-9.29257	1.51e-20	5.92e-19
IGKV6.21	619.788	4.44035	0.477912	9.29115	1.53e-20	5.99e-19
RHOBTB1	241.852	-3.31654	0.357016	-9.28961	1.55e-20	6.06e-19
MKI67	1430.63	6.37248	0.686269	9.28569	1.61e-20	6.28e-19
SLC39A7	1254.37	1.92421	0.207239	9.28502	1.62e-20	6.3e-19
CHML	1601.38	-2.04046	0.21979	-9.28365	1.64e-20	6.37e-19
MRPS25	2206.66	-1.26274	0.136136	-9.27561	1.77e-20	6.86e-19
E2F2	461.147	2.52554	0.272325	9.27397	1.79e-20	6.95e-19
X.12739	84.5518	-3.93295	0.424629	-9.26209	2e-20	7.75e-19
IGLV1.40	11210.8	4.43308	0.478646	9.2617	2.01e-20	7.76e-19
CCL4	423.066	4.1108	0.444091	9.25666	2.11e-20	8.12e-19
IGKV4.1	16922.7	4.4623	0.482134	9.25532	2.14e-20	8.21e-19
NET1	486.117	2.916	0.315098	9.25427	2.16e-20	8.27e-19
MEGF6	1244.25	-4.19607	0.453541	-9.25179	2.21e-20	8.45e-19
PDLIM7	728.336	2.0115	0.217598	9.24412	2.37e-20	9.05e-19
FAM91A1	4203.06	-2.07814	0.224817	-9.24367	2.38e-20	9.07e-19
X.6411	93.7338	-4.09806	0.443402	-9.24232	2.41e-20	9.17e-19
IQGAP3	163.947	4.08408	0.442334	9.23302	2.63e-20	9.98e-19
USP3.AS1	401.338	-3.18606	0.34515	-9.23095	2.68e-20	1.02e-18
X.12272	172.258	5.1977	0.563367	9.22615	2.81e-20	1.06e-18
X.14684	1131.77	-2.26989	0.246037	-9.22577	2.82e-20	1.06e-18
ARPC5	5844.8	3.74849	0.406446	9.22259	2.9e-20	1.09e-18
TEAD2	284.32	-3.09343	0.335645	-9.21637	3.07e-20	1.15e-18
PRDM1	1383.44	3.49866	0.379732	9.2135	3.16e-20	1.18e-18
LARGE2	1882.77	-3.1097	0.337805	-9.20558	3.4e-20	1.27e-18
SKA2	600.471	4.59788	0.500054	9.19477	3.76e-20	1.4e-18
TNFSF4	377.749	4.03975	0.439571	9.19022	3.92e-20	1.46e-18
SMIM15	607.429	3.69721	0.402414	9.18759	4.02e-20	1.49e-18
VAMP2	5501.11	-1.82811	0.199062	-9.18364	4.17e-20	1.55e-18
X.17457	113.511	-3.57236	0.389057	-9.18209	4.23e-20	1.57e-18
X9.Mar	2828.94	-2.02635	0.221016	-9.16836	4.8e-20	1.77e-18
RBM47	321.739	2.48321	0.270973	9.16405	5e-20	1.84e-18
MATN1.AS1	888.117	-3.32514	0.362846	-9.16406	5e-20	1.84e-18
VPS25	717.328	2.95418	0.323029	9.14523	5.95e-20	2.18e-18
SBF2	374.057	-2.13239	0.233291	-9.14047	6.22e-20	2.28e-18
TACO1	349.794	2.63262	0.288185	9.13517	6.53e-20	2.39e-18
PDCL	347.338	2.50216	0.273953	9.13356	6.63e-20	2.42e-18
MTM1	939.099	-1.36038	0.148957	-9.1327	6.68e-20	2.43e-18
PIGA	1506.29	-2.86698	0.314034	-9.12952	6.88e-20	2.5e-18
LINC02227	280.817	4.34562	0.476784	9.11444	7.91e-20	2.87e-18
SLC43A3	502.792	1.96728	0.216011	9.10733	8.44e-20	3.06e-18
CCL5	740.955	3.68076	0.404543	9.09858	9.15e-20	3.3e-18
AGMAT	481.822	2.26791	0.249257	9.09868	9.14e-20	3.3e-18
NAT1	166.614	3.20985	0.353009	9.0928	9.65e-20	3.47e-18
APOBEC3B	133.884	5.24434	0.577418	9.08241	1.06e-19	3.82e-18
CCNT1	3893.74	-2.4592	0.270895	-9.07805	1.11e-19	3.96e-18
CR2	928.916	-2.94571	0.325102	-9.06089	1.29e-19	4.63e-18
MYO1B	400.587	-4.95725	0.547278	-9.058	1.33e-19	4.75e-18
FGFR1	579.347	2.74009	0.302771	9.05002	1.43e-19	5.1e-18
NCAPD2	2354.75	1.75665	0.19413	9.0488	1.45e-19	5.14e-18
TANC2	370.463	-3.12932	0.346276	-9.03706	1.61e-19	5.71e-18
SYS1	1731.4	2.50531	0.277387	9.03183	1.69e-19	5.98e-18
FECH	264.215	2.7351	0.302847	9.0313	1.7e-19	6e-18
HNRNPAB	2728.55	1.85515	0.205431	9.03051	1.71e-19	6.03e-18
C17orf107	576.097	-4.12797	0.457306	-9.02672	1.77e-19	6.23e-18
CLMN	1289.74	-5.25972	0.582913	-9.02316	1.83e-19	6.43e-18
HCP5	3597.26	2.87482	0.318767	9.01856	1.91e-19	6.69e-18
X.10923	1252.59	-3.3364	0.370102	-9.01479	1.97e-19	6.91e-18
X.1344	67.8501	3.35279	0.371948	9.01413	1.98e-19	6.94e-18
TUBG1	432.589	2.81632	0.312516	9.01174	2.03e-19	7.08e-18
RN7SL798P	60.8421	-3.50237	0.388751	-9.00929	2.07e-19	7.22e-18
IGHEP1	125.955	6.2705	0.69632	9.00521	2.15e-19	7.47e-18
TRMT6	423.476	1.75977	0.195417	9.00523	2.15e-19	7.47e-18
SCIMP	1917.58	2.63611	0.292858	9.00133	2.23e-19	7.72e-18
TNRC18P1	385.603	-5.53149	0.614579	-9.00045	2.25e-19	7.77e-18
CTSD	1266.65	2.42671	0.269697	8.99792	2.3e-19	7.94e-18
IGKV3D.15	65.3341	5.47693	0.608791	8.9964	2.33e-19	8.03e-18
TOP1MT	1021	-1.80068	0.200204	-8.99424	2.38e-19	8.18e-18
GPR137B	550.804	3.39821	0.377853	8.99347	2.4e-19	8.22e-18
IGLV2.11	8352.24	4.0188	0.44697	8.99121	2.45e-19	8.37e-18
CSF1	461.22	5.72037	0.636853	8.98224	2.65e-19	9.07e-18
RAB27A	1087.2	2.87902	0.320673	8.97805	2.76e-19	9.4e-18
TIE1	268.641	5.07717	0.565952	8.97101	2.94e-19	1e-17
X.9267	567.56	5.50927	0.614316	8.96814	3.02e-19	1.02e-17
CTR9	1224.41	1.90538	0.212475	8.96754	3.03e-19	1.03e-17
CDKN2A	548.751	3.71298	0.414227	8.96364	3.14e-19	1.06e-17
X.19017	89.5829	-4.40367	0.491748	-8.95514	3.39e-19	1.15e-17
CSGALNACT1	1150.08	-3.65005	0.407759	-8.9515	3.51e-19	1.18e-17
C12orf75	1164.44	2.86718	0.32039	8.94901	3.59e-19	1.21e-17
EXO1	172.921	4.98779	0.557521	8.94637	3.67e-19	1.23e-17
SH2D2A	175.463	3.42512	0.383646	8.92784	4.34e-19	1.46e-17
CEP126	171.891	-2.55588	0.286633	-8.91692	4.79e-19	1.61e-17
RNF125	669.059	-2.03969	0.228765	-8.9161	4.83e-19	1.61e-17
X.12354	360.398	-2.77426	0.311278	-8.91249	4.99e-19	1.67e-17
SLC25A37	2513.65	-2.6828	0.301076	-8.91071	5.07e-19	1.69e-17
AIM2	321.67	4.61829	0.518306	8.91035	5.09e-19	1.69e-17
UBE2L6	5619.75	3.08201	0.346082	8.90542	5.32e-19	1.76e-17
C9orf64	168.926	3.3986	0.381697	8.90394	5.39e-19	1.79e-17
CD244	1011.97	-4.62426	0.519824	-8.89582	5.8e-19	1.92e-17
ESCO2	177.955	4.05229	0.455636	8.89369	5.91e-19	1.95e-17
ATP6V1C2	764.177	-3.32579	0.374111	-8.88985	6.12e-19	2.02e-17
WDFY2	3326.18	-1.98786	0.22381	-8.88188	6.57e-19	2.16e-17
CD24	9825.51	2.91901	0.328748	8.87916	6.74e-19	2.21e-17
TRIP6	446.804	2.20796	0.249046	8.8657	7.6e-19	2.49e-17
X.15469	73.2111	-4.39208	0.495433	-8.86514	7.64e-19	2.5e-17
GLT8D1	771.953	1.31965	0.148856	8.86526	7.63e-19	2.5e-17
MYD88	3033.84	2.41816	0.272901	8.86093	7.94e-19	2.59e-17
AIF1	272.132	3.3683	0.380201	8.85928	8.05e-19	2.62e-17
CENPF	700.722	3.4297	0.388042	8.83848	9.7e-19	3.15e-17
PPP1R8	744.34	2.6046	0.294791	8.83543	9.97e-19	3.23e-17
X.18683	244.345	-3.48321	0.394532	-8.8287	1.06e-18	3.43e-17
RASAL1	480.363	2.71245	0.307317	8.82623	1.08e-18	3.5e-17
DTL	351.155	3.21007	0.363916	8.82092	1.14e-18	3.66e-17
SLC29A1	319.301	3.36324	0.381439	8.81724	1.17e-18	3.77e-17
X.18790	203.722	-2.60189	0.295091	-8.81727	1.17e-18	3.77e-17
ARMC7	324.433	2.11957	0.240642	8.80797	1.27e-18	4.09e-17
ARL6IP5	4629.88	3.63403	0.41263	8.80698	1.29e-18	4.12e-17
FOXO6	257.682	-4.43389	0.503818	-8.80057	1.36e-18	4.35e-17
X.18626	508.493	-3.88274	0.441592	-8.7926	1.46e-18	4.66e-17
SLA2	237.53	3.39014	0.38619	8.77842	1.66e-18	5.28e-17
HIRIP3	327.187	2.66532	0.303938	8.76928	1.8e-18	5.72e-17
MED8	578.185	3.07911	0.351315	8.76451	1.88e-18	5.96e-17
ST6GALNAC3	100.556	-4.70359	0.536844	-8.76156	1.93e-18	6.1e-17
KCTD11	222.394	3.77089	0.430511	8.7591	1.97e-18	6.23e-17
PCNA	2408.47	3.03249	0.346506	8.75164	2.1e-18	6.64e-17
MAMLD1	135.83	-2.85897	0.326703	-8.75099	2.11e-18	6.67e-17
SLC39A10	1374.14	-2.06194	0.235667	-8.74939	2.15e-18	6.75e-17
JDP2	305.217	2.35829	0.27014	8.72988	2.55e-18	8.01e-17
SMAD7	1252.72	3.28275	0.37612	8.72794	2.59e-18	8.13e-17
BRCA1	431.228	2.43803	0.279654	8.71804	2.83e-18	8.86e-17
SMCO4	63.8002	3.21686	0.36944	8.70738	3.11e-18	9.72e-17
TICRR	119.282	3.95587	0.454579	8.70227	3.25e-18	1.02e-16
IGSF3	182.623	5.38214	0.618616	8.70029	3.31e-18	1.03e-16
C10orf91	118.681	-3.34681	0.38478	-8.69796	3.38e-18	1.05e-16
ZNF516	1070.34	-3.30617	0.380818	-8.68176	3.9e-18	1.21e-16
CLIP2	4819.15	2.49041	0.28689	8.68072	3.93e-18	1.22e-16
GBA	488.763	2.85845	0.329592	8.67271	4.22e-18	1.31e-16
ADD3	5440.21	-1.47581	0.170335	-8.66418	4.55e-18	1.4e-16
CHMP5	1488.38	2.39914	0.276928	8.66342	4.58e-18	1.41e-16
CALHM2	434.041	3.18312	0.367913	8.65184	5.07e-18	1.56e-16
MND1	104.204	4.55246	0.526433	8.64776	5.25e-18	1.61e-16
FOXP1	9344.17	-1.52006	0.175804	-8.64633	5.32e-18	1.63e-16
CCNF	406.967	1.87433	0.216804	8.64526	5.37e-18	1.64e-16
ITCH	1469.66	-1.4393	0.166602	-8.63918	5.66e-18	1.73e-16
NUDT19	198.918	1.79446	0.207851	8.63341	5.96e-18	1.82e-16
MYO7A	209.313	5.58707	0.647668	8.62643	6.33e-18	1.93e-16
CSRP1	865.194	2.8477	0.330531	8.61554	6.96e-18	2.12e-16
PIK3R6	468.041	3.16145	0.367116	8.61158	7.21e-18	2.19e-16
X.9951	165.654	-3.06562	0.356081	-8.60933	7.35e-18	2.23e-16
DEK	4034.44	1.89611	0.220404	8.60289	7.77e-18	2.35e-16
TOR4A	1152.63	2.59121	0.30123	8.6021	7.83e-18	2.37e-16
CCNB2	516.619	2.85271	0.332285	8.58512	9.07e-18	2.74e-16
IGKC	247741	3.94866	0.459972	8.58456	9.12e-18	2.75e-16
TRMT5	132.533	2.71503	0.316358	8.58213	9.31e-18	2.8e-16
CPTP	386.973	2.03972	0.237713	8.58058	9.44e-18	2.83e-16
POP7	354.796	2.67017	0.311233	8.57934	9.54e-18	2.86e-16
CTSB	3187.36	1.65239	0.192712	8.57439	9.96e-18	2.98e-16
CXCL13	1474.02	8.68999	1.01383	8.57145	1.02e-17	3.05e-16
TIMM8B	568.457	3.71386	0.433498	8.56719	1.06e-17	3.16e-16
LINC02035	296.282	-3.26168	0.380717	-8.56722	1.06e-17	3.16e-16
ATP6V0E1	3473.88	3.3281	0.388517	8.56615	1.07e-17	3.18e-16
SLC35F6	235.122	2.43305	0.284087	8.56447	1.09e-17	3.22e-16
IGHV3.74	1296.43	2.84706	0.33271	8.5572	1.16e-17	3.43e-16
FMNL3	4972.11	2.04445	0.238978	8.55499	1.18e-17	3.49e-16
IGLV2.8	6104.74	3.95762	0.463005	8.54768	1.26e-17	3.71e-16
IGHV3.30	7901.4	2.75415	0.322218	8.54747	1.26e-17	3.71e-16
PPIL1	297.433	4.06212	0.475322	8.54605	1.27e-17	3.75e-16
NIPAL4	235.014	-3.07479	0.359818	-8.54542	1.28e-17	3.77e-16
IGKV3.11	8792.09	3.42994	0.401402	8.54491	1.29e-17	3.78e-16
DCLRE1A	321.039	1.97589	0.231457	8.53675	1.38e-17	4.05e-16
LPAR5	923.955	2.07351	0.243034	8.53177	1.44e-17	4.22e-16
DPEP2	2179.87	-2.14402	0.251328	-8.53076	1.45e-17	4.25e-16
KCTD5	1008.96	2.28597	0.268015	8.52926	1.47e-17	4.3e-16
ARL4A	2037.28	-1.69291	0.198489	-8.52899	1.48e-17	4.3e-16
RN7SL749P	60.525	-4.56907	0.53583	-8.52709	1.5e-17	4.36e-16
LIMA1	158.983	3.21944	0.377656	8.52478	1.53e-17	4.44e-16
PIF1	329.773	5.242	0.616004	8.50968	1.74e-17	5.05e-16
B3GALT4	374.715	2.60292	0.305893	8.50926	1.75e-17	5.06e-16
IFIT2	685.112	2.353	0.276612	8.5065	1.79e-17	5.18e-16
GRINA	3066.71	1.3854	0.163044	8.49706	1.94e-17	5.61e-16
X.982	68.7248	-4.2721	0.503	-8.49324	2.01e-17	5.79e-16
JCHAIN	33534.5	5.09446	0.5999	8.49219	2.03e-17	5.83e-16
X.2493	205.198	-4.90372	0.577695	-8.48842	2.09e-17	6.01e-16
JPT1	1898.99	3.16607	0.373048	8.48703	2.12e-17	6.08e-16
PLK4	262.972	2.38939	0.281544	8.48674	2.13e-17	6.08e-16
RASGRF1	190.407	3.63155	0.427934	8.48623	2.13e-17	6.1e-16
LPIN1	3355.81	1.97387	0.232799	8.47888	2.27e-17	6.49e-16
IFI27	185.607	4.78647	0.565127	8.46972	2.46e-17	7.01e-16
CUX1	1829.6	-1.78689	0.211219	-8.45989	2.68e-17	7.6e-16
SGO2	304.972	2.89203	0.341846	8.46004	2.67e-17	7.6e-16
RUBCNL	10894.6	-2.18539	0.258342	-8.45928	2.69e-17	7.62e-16
IGLV3.10	4025.47	5.40613	0.639069	8.45939	2.69e-17	7.62e-16
MMD	2556.65	-2.43911	0.288491	-8.45471	2.8e-17	7.91e-16
X.17935	50.6435	-3.98426	0.471364	-8.45262	2.85e-17	8.04e-16
GNG5	2022.32	2.48845	0.294718	8.4435	3.08e-17	8.68e-16
PAQR8	393.174	2.8567	0.338758	8.43285	3.37e-17	9.49e-16
ASNA1	1394.25	2.65727	0.315118	8.43263	3.38e-17	9.49e-16
PRMT6	357.117	2.80586	0.332785	8.43145	3.41e-17	9.57e-16
EIF2B2	459.394	2.5707	0.304938	8.43023	3.45e-17	9.66e-16
IL10	72.5065	4.68802	0.556109	8.43004	3.46e-17	9.66e-16
YIPF5	708.161	3.16582	0.37558	8.42913	3.48e-17	9.72e-16
LYST	4220.42	-2.14075	0.254106	-8.42463	3.62e-17	1.01e-15
CAP1	10797.9	2.4851	0.295774	8.40204	4.39e-17	1.22e-15
AMOT	423.277	2.34099	0.27875	8.39815	4.54e-17	1.26e-15
HPS6	252.113	3.4474	0.410561	8.3968	4.59e-17	1.27e-15
X.3405	101.224	3.38128	0.40272	8.39611	4.62e-17	1.28e-15
TIMM22	436.179	2.4986	0.297681	8.39357	4.72e-17	1.3e-15
FUNDC1	233.743	2.93757	0.350257	8.3869	4.99e-17	1.38e-15
RALGPS1	660.582	-2.08898	0.249119	-8.38546	5.05e-17	1.39e-15
ZNF652	1478.74	-1.25335	0.149464	-8.38559	5.05e-17	1.39e-15
TEX9	115.187	3.99753	0.47686	8.38303	5.16e-17	1.42e-15
IGHV5.51	7589.24	2.75382	0.328808	8.37515	5.52e-17	1.51e-15
YPEL1	500.201	-1.69507	0.202477	-8.37165	5.68e-17	1.56e-15
TLR10	3679.75	2.74839	0.328526	8.36583	5.97e-17	1.63e-15
CDK1	362.444	5.30617	0.634535	8.36231	6.15e-17	1.68e-15
IGKV2D.29	1013.79	3.65391	0.436991	8.36154	6.19e-17	1.69e-15
SH3TC1	4622.41	-2.17408	0.260089	-8.35896	6.33e-17	1.72e-15
IGKV3.15	5578.46	3.53128	0.422446	8.35914	6.32e-17	1.72e-15
STIP1	1716.69	1.71496	0.205156	8.35928	6.31e-17	1.72e-15
PLIN3	2029.91	2.49491	0.298523	8.3575	6.41e-17	1.74e-15
IGLV2.14	18753.2	3.68762	0.441403	8.35431	6.58e-17	1.78e-15
USP36	7349.34	-2.98428	0.35724	-8.35373	6.61e-17	1.79e-15
MYBPC2	857.838	-2.76332	0.330872	-8.35163	6.73e-17	1.82e-15
CTSC	1123.6	3.14659	0.376877	8.34913	6.88e-17	1.85e-15
ATP1B1	102.472	4.83424	0.579324	8.34462	7.14e-17	1.92e-15
RUNX1	1298.62	-1.967	0.235748	-8.34368	7.2e-17	1.94e-15
PIMREG	121.086	4.53548	0.543665	8.3424	7.28e-17	1.95e-15
ELOF1	1200.17	2.01973	0.24215	8.34083	7.38e-17	1.98e-15
EBLN3P	7454.34	-1.72468	0.206774	-8.34089	7.37e-17	1.98e-15
SPC24	135.348	3.60463	0.432327	8.33776	7.57e-17	2.02e-15
X.3937	56.1102	4.98864	0.598622	8.33355	7.85e-17	2.09e-15
MAP3K1	7371.16	-1.96486	0.235832	-8.3316	7.98e-17	2.13e-15
CHDH	185.333	4.28544	0.514408	8.33082	8.03e-17	2.14e-15
SLFN12L	496.924	5.37532	0.645378	8.32895	8.16e-17	2.17e-15
PRKCG	419.623	-5.29518	0.635807	-8.32828	8.2e-17	2.18e-15
IGLC3	56447.8	4.02742	0.483929	8.32233	8.62e-17	2.28e-15
IRF7	7394.32	2.19969	0.264309	8.32242	8.62e-17	2.28e-15
TST	179.965	5.06337	0.608952	8.31489	9.18e-17	2.43e-15
HID1	170.588	4.204	0.505764	8.31218	9.4e-17	2.48e-15
FERMT3	5502.43	2.01522	0.242686	8.30383	1.01e-16	2.66e-15
NTNG1	409.413	3.35738	0.404357	8.30301	1.02e-16	2.67e-15
STT3A	1701.22	2.40263	0.289402	8.30204	1.02e-16	2.69e-15
ADAR	11323.4	1.16828	0.140895	8.29185	1.12e-16	2.93e-15
CA14	279.383	-3.61182	0.435736	-8.28902	1.14e-16	2.99e-15
IRF8	35245.3	-1.54957	0.187057	-8.28392	1.19e-16	3.12e-15
PDIA4	3511.36	2.6425	0.31903	8.28291	1.2e-16	3.14e-15
MHENCR	1237.46	-3.20061	0.386598	-8.27891	1.24e-16	3.24e-15
X.15077	209.582	-3.48626	0.421161	-8.27774	1.26e-16	3.27e-15
DNAH11	89.0383	-3.08182	0.372296	-8.27788	1.25e-16	3.27e-15
IL10RA	5692.78	1.71699	0.207443	8.27693	1.26e-16	3.28e-15
IGKV1.17	2892.07	4.49853	0.543676	8.27429	1.29e-16	3.35e-15
MCM3	2082.37	2.44335	0.295443	8.2701	1.34e-16	3.47e-15
CDCA3	233.771	3.87395	0.468468	8.2694	1.35e-16	3.48e-15
IFI27L2	779.979	2.82191	0.34159	8.26112	1.44e-16	3.73e-15
X.5323	119.416	-5.46546	0.661861	-8.25772	1.48e-16	3.83e-15
FAM89A	63.3323	2.84039	0.344113	8.25423	1.53e-16	3.94e-15
WDHD1	293.493	2.14054	0.259411	8.25153	1.56e-16	4.02e-15
TMEM14A	400.88	3.09376	0.375201	8.24561	1.64e-16	4.22e-15
DNAJC14	422.04	2.18559	0.265205	8.24115	1.71e-16	4.37e-15
X.16106	137.698	-2.80908	0.341013	-8.23744	1.76e-16	4.51e-15
ASH2L	1174.58	1.79544	0.218012	8.23554	1.79e-16	4.57e-15
E2F7	102.113	3.56885	0.433589	8.23096	1.86e-16	4.74e-15
NUCB1	3481.53	1.63289	0.198506	8.22593	1.94e-16	4.93e-15
DDX47	1479.69	-3.19321	0.388185	-8.22601	1.94e-16	4.93e-15
WDR49	116.611	-4.52611	0.550304	-8.22473	1.96e-16	4.98e-15
DNMBP	2395.77	-2.95389	0.359191	-8.22371	1.97e-16	5.01e-15
LAMB1	155.609	-3.71247	0.451747	-8.21803	2.07e-16	5.25e-15
CMTM3	1203.47	2.80113	0.340924	8.21628	2.1e-16	5.32e-15
IFI16	7220.36	1.25955	0.153379	8.21204	2.17e-16	5.5e-15
COL19A1	2421.39	-1.98625	0.242018	-8.20704	2.27e-16	5.73e-15
NACC1	1254.93	1.60001	0.19496	8.20683	2.27e-16	5.73e-15
IGHV3.11	1934.65	2.50872	0.305724	8.20583	2.29e-16	5.77e-15
CDC42.IT1	81.8812	-2.98319	0.363681	-8.20278	2.35e-16	5.91e-15
LINC00926	24005.5	-3.64825	0.445083	-8.19679	2.47e-16	6.2e-15
X.19086	1677.3	-2.77327	0.338388	-8.19553	2.49e-16	6.26e-15
FAM50B	252.666	3.13706	0.382828	8.19444	2.52e-16	6.31e-15
RNASEH2A	577.138	2.49157	0.304188	8.19089	2.59e-16	6.47e-15
ACOXL	121.857	3.78378	0.461948	8.19094	2.59e-16	6.47e-15
POLQ	208.925	2.98538	0.364466	8.19111	2.59e-16	6.47e-15
DNASE2	729.918	2.48001	0.302842	8.18913	2.63e-16	6.56e-15
X.4408	118.452	-4.11051	0.502039	-8.18762	2.66e-16	6.63e-15
PIGT	1979.25	1.65734	0.202426	8.18741	2.67e-16	6.63e-15
APOD	213.103	4.77003	0.583084	8.18069	2.82e-16	7e-15
ACSL1	790.048	1.9161	0.234407	8.17425	2.98e-16	7.38e-15
RPL10P12	54.7595	-3.00845	0.36843	-8.1656	3.2e-16	7.91e-15
TCEAL4	175.801	2.31067	0.283035	8.1639	3.24e-16	8.02e-15
TWF2	2185.78	2.51328	0.308015	8.1596	3.36e-16	8.29e-15
IGKV2D.40	304.715	4.98225	0.610726	8.1579	3.41e-16	8.4e-15
CATSPER2P1	155.665	-2.2656	0.277751	-8.15698	3.44e-16	8.45e-15
DDX21	16239.3	-2.55232	0.313025	-8.15374	3.53e-16	8.67e-15
GABPB1	4010.85	-1.89617	0.232664	-8.14983	3.64e-16	8.93e-15
ZBTB20	950.671	-1.50036	0.184097	-8.14984	3.64e-16	8.93e-15
METTL8	1298.08	-2.80924	0.344829	-8.14676	3.74e-16	9.15e-15
CENPI	78.1218	2.68493	0.330428	8.12563	4.45e-16	1.09e-14
SNHG8	3284.42	-1.56391	0.192513	-8.12366	4.52e-16	1.1e-14
RAPGEF5	374.171	-3.22353	0.396912	-8.12151	4.6e-16	1.12e-14
DCPS	669.341	2.40259	0.296094	8.11427	4.89e-16	1.19e-14
KCNMB1	334.948	5.46885	0.674036	8.11359	4.91e-16	1.2e-14
PCLAF	279.824	4.14902	0.511557	8.11056	5.04e-16	1.22e-14
X.5840	68.2447	-3.4424	0.424566	-8.10805	5.14e-16	1.25e-14
TTK	169.335	2.27897	0.281313	8.10119	5.44e-16	1.32e-14
TSC22D3	106286	-2.13448	0.263505	-8.10032	5.48e-16	1.33e-14
RCBTB2	217.873	3.37795	0.417068	8.09929	5.53e-16	1.34e-14
JADE3	712.794	2.67633	0.330641	8.09437	5.76e-16	1.39e-14
GPR160	834.818	-2.85633	0.352947	-8.0928	5.83e-16	1.4e-14
EHD3	1946.76	2.7552	0.340458	8.09262	5.84e-16	1.4e-14
TEC	724.443	2.23311	0.275999	8.09101	5.92e-16	1.42e-14
IGLV3.19	7248.76	3.97933	0.491877	8.09011	5.96e-16	1.43e-14
LINC00304	114.059	-5.19303	0.641956	-8.08939	6e-16	1.44e-14
PRDX3	1197.21	3.36261	0.415808	8.08693	6.12e-16	1.46e-14
HAS3	104.979	-2.43299	0.300972	-8.08377	6.28e-16	1.5e-14
AKIP1	219.949	2.76273	0.342284	8.07144	6.95e-16	1.66e-14
UHRF1	778.495	1.65032	0.204617	8.06544	7.3e-16	1.74e-14
CSNK1G2.AS1	140.914	-4.30467	0.533709	-8.06557	7.29e-16	1.74e-14
CYP2T1P	99.0725	-3.18915	0.395498	-8.06363	7.41e-16	1.76e-14
ALDH2	639.127	2.69721	0.334488	8.0637	7.4e-16	1.76e-14
KCTD6	233.98	-1.84723	0.229259	-8.05741	7.79e-16	1.85e-14
X.12860	190.168	-4.79051	0.594632	-8.05625	7.87e-16	1.86e-14
TMEM109	3031.66	2.63818	0.327791	8.04835	8.39e-16	1.99e-14
C4orf48	240.436	2.01745	0.250729	8.04634	8.53e-16	2.02e-14
GM2A	5443.5	2.27246	0.282488	8.04446	8.66e-16	2.04e-14
X.19767	213.27	-2.14451	0.267091	-8.02914	9.82e-16	2.31e-14
FBXO45	235.691	2.53839	0.316146	8.02917	9.81e-16	2.31e-14
CARD19	1135.12	-2.28087	0.284118	-8.02789	9.92e-16	2.33e-14
TYROBP	99.1195	4.20187	0.523653	8.02415	1.02e-15	2.4e-14
DHX40	1698.07	-2.03971	0.254224	-8.0233	1.03e-15	2.41e-14
TLE2	105.604	-2.56794	0.320103	-8.02222	1.04e-15	2.43e-14
QSOX1	1183.84	2.1744	0.271162	8.01884	1.07e-15	2.5e-14
CCDC151	68.9379	-3.83468	0.478243	-8.01826	1.07e-15	2.5e-14
BCAS1	203.694	4.08206	0.509296	8.01511	1.1e-15	2.57e-14
FADD	207.077	3.85731	0.48136	8.01337	1.12e-15	2.6e-14
USP3	2664	-1.38536	0.17289	-8.01297	1.12e-15	2.6e-14
SELENOM	131.113	3.82072	0.476814	8.01302	1.12e-15	2.6e-14
RGS17P1	168.629	-3.34515	0.417547	-8.01143	1.13e-15	2.63e-14
KIF2C	405.715	3.88622	0.485204	8.00947	1.15e-15	2.67e-14
CHST11	3038.93	1.80257	0.225072	8.00883	1.16e-15	2.68e-14
ARHGEF18	1308.75	-2.06178	0.257527	-8.00608	1.18e-15	2.74e-14
SPRY2	167.601	2.99173	0.373762	8.00437	1.2e-15	2.77e-14
VCPKMT	2542.13	-2.59568	0.324416	-8.00109	1.23e-15	2.84e-14
CDC25A	152.82	4.52989	0.566283	7.99934	1.25e-15	2.88e-14
CAPN2	2195.54	2.17984	0.272611	7.99616	1.28e-15	2.95e-14
IGHV4.28	296.091	3.48326	0.436093	7.98743	1.38e-15	3.17e-14
X.19685	283.702	-3.02072	0.378213	-7.98682	1.38e-15	3.18e-14
PDZD11	403.19	2.4051	0.301143	7.98657	1.39e-15	3.18e-14
DOHH	530.795	2.02159	0.253185	7.98463	1.41e-15	3.23e-14
ZNF16	123.439	1.96936	0.246834	7.97847	1.48e-15	3.39e-14
SH2D3A	1015.47	-1.56763	0.196604	-7.97353	1.54e-15	3.52e-14
NEU3	1033.32	-2.14621	0.269258	-7.97083	1.58e-15	3.59e-14
SACS	980.066	1.39018	0.174433	7.96972	1.59e-15	3.62e-14
NOP10	1331.8	2.39271	0.300234	7.96949	1.59e-15	3.62e-14
IGLV4.60	594.493	4.16593	0.522785	7.96872	1.6e-15	3.64e-14
NQO2	388.255	2.18421	0.274176	7.96644	1.63e-15	3.7e-14
MCF2L	333.337	-2.73131	0.34295	-7.96417	1.66e-15	3.77e-14
AAK1	424.445	-2.23666	0.280921	-7.96187	1.69e-15	3.84e-14
SLC16A4	109.586	-2.75434	0.346091	-7.95842	1.74e-15	3.94e-14
PYGM	705.502	-3.73711	0.469797	-7.95474	1.8e-15	4.05e-14
UBE2T	166.67	3.48167	0.437742	7.95371	1.81e-15	4.08e-14
RAC2	20615.1	1.92953	0.242609	7.95328	1.82e-15	4.09e-14
HSBP1	781.593	2.41365	0.30351	7.95245	1.83e-15	4.11e-14
X.12510	504.052	-3.7482	0.471686	-7.94639	1.92e-15	4.31e-14
FUT7	526.252	4.99079	0.628144	7.94529	1.94e-15	4.35e-14
ARSD	546.956	2.82182	0.355211	7.94406	1.96e-15	4.38e-14
TPI1	5592.03	2.4678	0.310904	7.9375	2.06e-15	4.62e-14
ECT2	231.481	2.65691	0.335019	7.93063	2.18e-15	4.87e-14
CD58	492.722	3.3659	0.424464	7.92978	2.2e-15	4.9e-14
PDE2A	48.7532	-4.03121	0.508568	-7.92659	2.25e-15	5.02e-14
ARHGEF39	427.138	-1.53165	0.193249	-7.92577	2.27e-15	5.05e-14
IGKV1.12	2880.35	4.40093	0.555951	7.91605	2.45e-15	5.45e-14
CBLB	2290.79	-2.01257	0.254327	-7.91332	2.51e-15	5.57e-14
LINC01004	226.665	-2.81808	0.356391	-7.90725	2.63e-15	5.84e-14
ZDHHC5	1855.79	1.45247	0.183838	7.90082	2.77e-15	6.14e-14
CCDC71L	746.306	2.11382	0.267624	7.89848	2.82e-15	6.25e-14
CRIM1	725.873	-2.50579	0.31726	-7.89823	2.83e-15	6.26e-14
SPSB1	314.855	2.55707	0.323856	7.8957	2.89e-15	6.38e-14
LMO2	424.965	3.49993	0.443395	7.89348	2.94e-15	6.48e-14
MYL6B	683.959	2.04881	0.259737	7.888	3.07e-15	6.77e-14
FNIP1	1275.23	-1.43288	0.181686	-7.88658	3.11e-15	6.83e-14
PPP1R14A	620.433	-2.71364	0.344267	-7.88236	3.21e-15	7.06e-14
BANP	1204.55	-1.81037	0.229887	-7.87502	3.41e-15	7.48e-14
IGKV1.16	2178.01	3.80958	0.483772	7.87473	3.41e-15	7.49e-14
KIF20A	207.646	4.70188	0.597396	7.87062	3.53e-15	7.73e-14
KDELC2	245.456	2.48597	0.315913	7.86915	3.57e-15	7.81e-14
ZKSCAN5	390.855	1.60186	0.203629	7.86652	3.65e-15	7.97e-14
SNORD46	97.2806	-3.31695	0.421681	-7.866	3.66e-15	7.99e-14
FAM72B	45.5381	4.5698	0.581062	7.86458	3.7e-15	8.07e-14
ADM5	290.425	-3.48806	0.443795	-7.85961	3.85e-15	8.39e-14
FBXO10	485.869	-2.18227	0.277744	-7.85712	3.93e-15	8.55e-14
NCAPG	400.452	4.42523	0.563287	7.85608	3.96e-15	8.61e-14
ACSM1	121.442	-2.25007	0.28654	-7.85255	4.08e-15	8.84e-14
IGKV1.9	1992.85	3.71444	0.473393	7.84642	4.28e-15	9.27e-14
CACNA1C.AS2	70.7654	-2.84854	0.363528	-7.83582	4.66e-15	1.01e-13
TNS3	1693.67	-2.24605	0.286809	-7.83115	4.83e-15	1.04e-13
INTS5	477.435	2.67677	0.341823	7.83086	4.85e-15	1.05e-13
FHL3	98.3233	3.27516	0.418527	7.82543	5.06e-15	1.09e-13
MLC1	133.088	4.75009	0.607661	7.81701	5.41e-15	1.17e-13
TMCO1	1451.43	2.9981	0.383634	7.81499	5.5e-15	1.18e-13
COL1A1	2735.82	-4.42192	0.565822	-7.81504	5.49e-15	1.18e-13
LINC02362	453.782	3.65246	0.467453	7.81354	5.56e-15	1.19e-13
EEF1AKNMT	828.088	2.56848	0.328826	7.81107	5.67e-15	1.22e-13
ZNF639	2080.93	-2.14624	0.274806	-7.81002	5.72e-15	1.22e-13
X.7960	69.5638	-4.17813	0.534967	-7.81007	5.72e-15	1.22e-13
UGCG	3014.01	1.46262	0.187595	7.79667	6.36e-15	1.36e-13
DBNDD1	206.224	-3.23747	0.415248	-7.79647	6.37e-15	1.36e-13
NUDT21	2188.4	2.29703	0.294653	7.79571	6.4e-15	1.36e-13
X.7483	836.172	-2.73638	0.351052	-7.79482	6.45e-15	1.37e-13
RPP25L	320.47	2.88473	0.370147	7.79347	6.52e-15	1.39e-13
LINC00865	135.899	-2.38206	0.305736	-7.79123	6.64e-15	1.41e-13
FAM32A	1320.79	2.00608	0.257501	7.79058	6.67e-15	1.41e-13
IGHV1.24	1667.73	2.80249	0.359929	7.78622	6.9e-15	1.46e-13
TEDC2	78.8061	2.88328	0.370317	7.78599	6.92e-15	1.46e-13
LCP1	34620.7	2.4372	0.313172	7.7823	7.12e-15	1.51e-13
AFF1	3443.34	-2.05759	0.264405	-7.78197	7.14e-15	1.51e-13
RIPOR3	393.96	-2.06205	0.265103	-7.77832	7.35e-15	1.55e-13
TBL2	434.205	2.72037	0.34977	7.77759	7.39e-15	1.56e-13
PEX11G	322.624	-3.68226	0.473719	-7.77309	7.66e-15	1.61e-13
WDR48	3099.13	-2.03604	0.261966	-7.77216	7.72e-15	1.62e-13
X.16282	126.122	-2.30739	0.296879	-7.77217	7.72e-15	1.62e-13
RRAGA	757.259	1.67233	0.21522	7.77033	7.83e-15	1.64e-13
LBH	7631.36	2.64531	0.340492	7.76909	7.9e-15	1.66e-13
X.18892	93.5068	-2.32635	0.299565	-7.76579	8.11e-15	1.7e-13
ARHGAP12	1115.31	-1.70473	0.219581	-7.76354	8.26e-15	1.73e-13
SH3BP4	211.895	-2.77262	0.357329	-7.7593	8.54e-15	1.78e-13
RMI2	343.347	3.74226	0.482535	7.75542	8.8e-15	1.84e-13
DHCR24	128.706	4.99229	0.644045	7.75146	9.08e-15	1.89e-13
CENPW	212.507	3.95807	0.510762	7.74934	9.24e-15	1.92e-13
KCNK6	560.997	1.5018	0.19385	7.74719	9.39e-15	1.95e-13
RCN2	3517.71	-2.5312	0.326813	-7.74511	9.55e-15	1.98e-13
ZNF616	121.795	2.20389	0.284837	7.73736	1.02e-14	2.1e-13
MFSD14A	3204.78	-2.09722	0.271329	-7.72943	1.08e-14	2.24e-13
COX19	1161.27	-1.44146	0.186632	-7.72354	1.13e-14	2.34e-13
VASN	179.769	-2.88613	0.373701	-7.72308	1.14e-14	2.35e-13
X.7110	62.7568	-3.20028	0.414539	-7.7201	1.16e-14	2.4e-13
IGKV3.20	14777.3	3.42022	0.443235	7.7165	1.2e-14	2.46e-13
POLB	1176.11	-1.96712	0.255068	-7.71217	1.24e-14	2.55e-13
CISH	147.218	2.80812	0.364175	7.71092	1.25e-14	2.57e-13
RAP1A	3379.81	2.16689	0.281115	7.7082	1.28e-14	2.62e-13
KCNQ1	715.102	-1.77598	0.230682	-7.69882	1.37e-14	2.82e-13
B3GALT6	505.285	2.02872	0.263521	7.69852	1.38e-14	2.82e-13
LIMK1	3805.78	2.11494	0.274848	7.69495	1.42e-14	2.9e-13
IL15RA	192.195	2.64226	0.34342	7.69396	1.43e-14	2.92e-13
CADM1	167.706	3.59447	0.46764	7.6864	1.51e-14	3.09e-13
MEX3D	94.7033	4.06522	0.529133	7.6828	1.56e-14	3.18e-13
ZKSCAN4	207.825	2.43929	0.317558	7.68141	1.57e-14	3.21e-13
SOCS1	1190.41	1.80911	0.235597	7.67883	1.61e-14	3.27e-13
ETHE1	644.418	2.36001	0.307368	7.67812	1.61e-14	3.28e-13
SNX29P1	722.491	-2.59554	0.338065	-7.67764	1.62e-14	3.29e-13
ADAM9	310.068	-2.06662	0.269222	-7.67628	1.64e-14	3.32e-13
IGKV2.28	1781.36	3.89127	0.507081	7.67387	1.67e-14	3.38e-13
LAMC1	1398.83	-2.26866	0.295672	-7.67291	1.68e-14	3.4e-13
LXN	101.143	3.09754	0.403847	7.67009	1.72e-14	3.48e-13
SAMD9L	6739.98	2.63744	0.343922	7.66872	1.74e-14	3.51e-13
SCAI	874.783	-1.38795	0.180998	-7.66834	1.74e-14	3.52e-13
TSEN54	933.017	1.50185	0.195921	7.66558	1.78e-14	3.59e-13
RNF141	2159.78	-1.49321	0.194841	-7.66376	1.81e-14	3.64e-13
SFT2D2	4302.38	-1.36145	0.177673	-7.66266	1.82e-14	3.66e-13
LPXN	3105.25	1.91974	0.250529	7.66273	1.82e-14	3.66e-13
TESK2	575.99	-1.81222	0.236538	-7.66142	1.84e-14	3.69e-13
STX11	265.934	4.8238	0.629656	7.66101	1.84e-14	3.7e-13
LONRF1	2724.77	-2.88488	0.376631	-7.65971	1.86e-14	3.73e-13
BCL2A1	907.116	1.96529	0.256815	7.65257	1.97e-14	3.94e-13
LGALS1	1935.52	3.50593	0.458424	7.64778	2.04e-14	4.09e-13
PMVK	781.636	2.2441	0.293447	7.64739	2.05e-14	4.09e-13
ATOX1	481.7	1.67997	0.219998	7.63628	2.24e-14	4.45e-13
MOB3C	1065.87	2.18095	0.2856	7.63639	2.23e-14	4.45e-13
CRNKL1	676.416	1.72594	0.226118	7.63292	2.29e-14	4.57e-13
X.18943	145.568	-4.22294	0.553279	-7.63257	2.3e-14	4.57e-13
ZBTB21	3476.82	-2.9814	0.390627	-7.63236	2.31e-14	4.58e-13
X.4193	332.717	-2.9303	0.384113	-7.62875	2.37e-14	4.7e-13
RANBP1	1744.29	1.61427	0.211684	7.62583	2.42e-14	4.8e-13
TSN	1130.96	2.37989	0.312105	7.6253	2.43e-14	4.82e-13
MXRA7	132.709	2.19881	0.28841	7.62389	2.46e-14	4.87e-13
IGHV2.5	2543.22	3.16969	0.4164	7.61212	2.7e-14	5.32e-13
AMPD2	2159.44	-1.11186	0.146134	-7.60851	2.77e-14	5.47e-13
TUBB	13993.3	2.39764	0.315287	7.60465	2.86e-14	5.63e-13
ZNF70	314.143	-1.65846	0.218105	-7.60397	2.87e-14	5.65e-13
FCGBP	3302.28	-3.68918	0.485859	-7.59311	3.12e-14	6.14e-13
GKAP1	263.51	-1.94572	0.256401	-7.58857	3.23e-14	6.35e-13
X.14948	51.0807	-3.88389	0.512317	-7.58103	3.43e-14	6.73e-13
HES6	160.937	-2.71056	0.357643	-7.57896	3.48e-14	6.83e-13
PELI2	417.914	-3.23136	0.426369	-7.57879	3.49e-14	6.83e-13
AMIGO2	411.869	2.86571	0.378232	7.5766	3.55e-14	6.94e-13
TMCC3	1022.92	1.9533	0.257847	7.57543	3.58e-14	6.99e-13
CEP295NL	124.433	-3.0905	0.408306	-7.56908	3.76e-14	7.34e-13
LINC00539	142.366	2.91286	0.384851	7.5688	3.77e-14	7.34e-13
IGSF6	150.635	-2.24611	0.297013	-7.56234	3.96e-14	7.71e-13
OGFOD1	639.269	2.34357	0.309923	7.5618	3.98e-14	7.73e-13
TRAF4	15459.3	-2.64189	0.349406	-7.56109	4e-14	7.77e-13
INPP5F	1140.62	2.75924	0.364957	7.56046	4.02e-14	7.8e-13
N4BP1	1619.42	1.35516	0.179255	7.55998	4.03e-14	7.82e-13
GADD45GIP1	930.543	1.57647	0.208637	7.55607	4.15e-14	8.05e-13
ADARB1	2292.02	-2.22995	0.295217	-7.5536	4.23e-14	8.19e-13
KNL1	380.511	1.54519	0.204662	7.55	4.35e-14	8.41e-13
LEMD3	3226.7	-1.56799	0.207698	-7.54937	4.37e-14	8.45e-13
C11orf68	686.158	2.18181	0.289096	7.54699	4.45e-14	8.59e-13
DNMBP.AS1	50.426	-5.78227	0.766234	-7.54635	4.48e-14	8.63e-13
IGHV1.46	2965.09	3.63062	0.481146	7.54577	4.5e-14	8.65e-13
MRPL27	541.082	2.14863	0.284807	7.54415	4.55e-14	8.75e-13
PLEKHG1	5611.79	-1.84329	0.244353	-7.54357	4.57e-14	8.78e-13
CHSY1	1130.74	2.18962	0.290347	7.5414	4.65e-14	8.92e-13
BFSP2	92.937	4.20451	0.557536	7.54123	4.66e-14	8.92e-13
TTYH3	3652.67	1.3262	0.175894	7.53976	4.71e-14	9.02e-13
IGHV3.21	5008.26	3.02871	0.402073	7.53273	4.97e-14	9.5e-13
RTN2	128.748	3.56004	0.47262	7.53256	4.98e-14	9.51e-13
ARID3A	1746.02	1.76175	0.234071	7.52654	5.21e-14	9.95e-13
X.14459	152.953	-2.28902	0.304134	-7.52633	5.22e-14	9.95e-13
X.16457	1193.57	-1.36209	0.180991	-7.52574	5.24e-14	9.99e-13
HNRNPF	5860.86	1.95866	0.26032	7.52405	5.31e-14	1.01e-12
SERPINB8	933.534	1.8596	0.247321	7.51899	5.52e-14	1.05e-12
CHCHD1	577.807	2.47446	0.329252	7.51539	5.67e-14	1.08e-12
ARHGEF12	1370.59	1.63968	0.218325	7.51028	5.9e-14	1.12e-12
PHETA2	61.2916	3.47578	0.462816	7.51007	5.91e-14	1.12e-12
X.15392	227.049	-3.62697	0.483104	-7.50765	6.02e-14	1.14e-12
SNORA53	75.8946	-3.14505	0.41895	-7.50697	6.05e-14	1.14e-12
RNF144A	178.83	3.93013	0.52356	7.50656	6.07e-14	1.15e-12
PDIK1L	186.375	2.78282	0.370837	7.50417	6.18e-14	1.17e-12
RENBP	405.936	1.70978	0.228078	7.49649	6.56e-14	1.24e-12
EPB41	3477.81	-1.26143	0.168295	-7.49532	6.61e-14	1.25e-12
OSBPL10	4691.68	-1.58432	0.211459	-7.49232	6.77e-14	1.27e-12
UBE2G2	4861.68	-1.31482	0.175555	-7.48947	6.92e-14	1.3e-12
OTUD7B	101.274	2.71005	0.36189	7.48859	6.96e-14	1.31e-12
X.5173	94.8924	-2.71539	0.362631	-7.48801	6.99e-14	1.31e-12
FUCA2	392.021	2.57372	0.343765	7.48685	7.05e-14	1.32e-12
DRAP1	4931.03	1.53918	0.205594	7.4865	7.07e-14	1.32e-12
KLF3	1608.65	-2.044	0.27304	-7.48608	7.1e-14	1.33e-12
NOTCH2NLA	74.3176	-3.00651	0.401613	-7.48611	7.09e-14	1.33e-12
ZMAT2	1701.25	2.39279	0.319695	7.48462	7.18e-14	1.34e-12
PI4K2B	763.146	1.61995	0.216442	7.48446	7.18e-14	1.34e-12
RTL6	200.367	2.95922	0.395502	7.48218	7.31e-14	1.36e-12
WDCP	124.849	2.52066	0.336937	7.4811	7.37e-14	1.37e-12
CCNE1	198.489	2.56693	0.34317	7.48006	7.43e-14	1.38e-12
X.18224	788.835	3.18404	0.425763	7.47843	7.52e-14	1.39e-12
SSBP4	1504.25	-1.22004	0.163138	-7.47856	7.51e-14	1.39e-12
CDCA8	441.934	5.02758	0.672645	7.47435	7.76e-14	1.44e-12
TNFRSF13C	13334.5	-1.22351	0.163723	-7.47302	7.84e-14	1.45e-12
ZNF93	286.319	1.79328	0.239977	7.47272	7.86e-14	1.45e-12
X.17677	108.805	-2.46509	0.329888	-7.47252	7.87e-14	1.45e-12
TMEM69	429.24	1.64858	0.220636	7.47194	7.9e-14	1.46e-12
CENPE	386.998	2.83038	0.378818	7.47162	7.92e-14	1.46e-12
MYL9	177.478	5.09983	0.68332	7.4633	8.44e-14	1.55e-12
IGKV3D.20	402.347	4.38383	0.587516	7.46163	8.55e-14	1.57e-12
YIPF2	449.171	2.2815	0.30582	7.46027	8.63e-14	1.59e-12
AEN	1612.57	-1.27094	0.17037	-7.45991	8.66e-14	1.59e-12
MT1X	107.259	4.12768	0.55347	7.45781	8.8e-14	1.61e-12
X.19533	81.1543	-3.78917	0.508306	-7.4545	9.02e-14	1.65e-12
RAB13	122.007	2.99042	0.401156	7.45451	9.02e-14	1.65e-12
DHDDS	613.413	1.11379	0.149425	7.45385	9.07e-14	1.66e-12
ATL2	1496.84	-1.73427	0.232718	-7.45222	9.18e-14	1.68e-12
ITPKB.IT1	104.483	-3.87704	0.52038	-7.4504	9.31e-14	1.7e-12
KHDRBS2	357.234	-1.74041	0.233663	-7.44835	9.45e-14	1.72e-12
PLPP5	4702.28	-1.48426	0.199332	-7.44618	9.61e-14	1.75e-12
DDHD2	1769.29	-1.33969	0.179996	-7.44291	9.85e-14	1.79e-12
RASA2	2539.4	-1.50283	0.202054	-7.43776	1.02e-13	1.86e-12
CD99	4928.06	2.27906	0.30643	7.43747	1.03e-13	1.86e-12
X.16887	40.2545	-3.87714	0.52164	-7.43259	1.06e-13	1.93e-12
BSG	6563.86	2.72922	0.367236	7.4318	1.07e-13	1.94e-12
TFPT	507.194	1.58699	0.213768	7.42391	1.14e-13	2.06e-12
PLBD1	176.749	4.32127	0.582685	7.41613	1.21e-13	2.18e-12
IGLV7.46	1156.9	3.10903	0.419239	7.41588	1.21e-13	2.18e-12
GGT1	542.93	2.46075	0.331967	7.41264	1.24e-13	2.23e-12
GTF3C6	771.809	2.26545	0.305715	7.41033	1.26e-13	2.27e-12
X.10855	32.8779	-2.81093	0.37934	-7.41005	1.26e-13	2.27e-12
CELF2.AS1	385.028	-3.0017	0.405334	-7.40549	1.31e-13	2.35e-12
DEPDC1B	196.288	5.10465	0.690003	7.39801	1.38e-13	2.49e-12
SERPINH1	142.605	2.74854	0.371561	7.39729	1.39e-13	2.5e-12
POLA2	618.744	1.81574	0.245505	7.39596	1.4e-13	2.52e-12
CYREN	796.028	1.38708	0.187593	7.39413	1.42e-13	2.55e-12
MVP	3452.43	1.18673	0.160527	7.39268	1.44e-13	2.58e-12
SNORD12B	109.125	-3.13898	0.424667	-7.39163	1.45e-13	2.59e-12
ACTB	186424	2.70909	0.366503	7.39173	1.45e-13	2.59e-12
RPS6KA5	980.251	-1.4697	0.198879	-7.38993	1.47e-13	2.62e-12
ARHGAP42	330.7	-2.0488	0.277318	-7.3879	1.49e-13	2.66e-12
DIAPH1	7562.67	1.30288	0.176366	7.38735	1.5e-13	2.67e-12
GSPT2	288.457	1.71617	0.232361	7.38581	1.52e-13	2.7e-12
DPF2	1457.32	1.25603	0.170105	7.38389	1.54e-13	2.73e-12
ZNF775	1949.68	-1.71134	0.231796	-7.38296	1.55e-13	2.75e-12
PDE9A	231.3	3.73576	0.506009	7.38279	1.55e-13	2.75e-12
RNF43	257.06	-2.03318	0.275408	-7.38241	1.55e-13	2.76e-12
GYS1	1260.91	1.25788	0.170578	7.37426	1.65e-13	2.93e-12
TUBA1C	822.415	2.52554	0.342871	7.36585	1.76e-13	3.12e-12
EXOSC4	264.941	3.14346	0.427	7.36173	1.82e-13	3.21e-12
TMEM220	148.255	-2.20199	0.299204	-7.3595	1.85e-13	3.26e-12
TP53RK	384.966	2.62178	0.356293	7.35848	1.86e-13	3.28e-12
CD82	8490.33	1.76344	0.239732	7.35589	1.9e-13	3.34e-12
LAMA5	3020.55	-3.10154	0.42167	-7.35537	1.9e-13	3.35e-12
CDKN3	192.578	4.12267	0.560516	7.35514	1.91e-13	3.36e-12
X.16406	149.287	-2.37795	0.323347	-7.35418	1.92e-13	3.38e-12
GJC2	141.717	-3.84554	0.52292	-7.35397	1.92e-13	3.38e-12
XYLT1	1862.6	-2.5354	0.344782	-7.35362	1.93e-13	3.39e-12
SNRPD1	909.768	2.08309	0.283287	7.35328	1.93e-13	3.39e-12
ALG1	511.533	2.96529	0.403395	7.35083	1.97e-13	3.45e-12
MKNK2	35277.1	-2.33758	0.318061	-7.34946	1.99e-13	3.48e-12
CAMK4	426.374	3.15959	0.429957	7.34862	2e-13	3.5e-12
X.15143	65.924	-2.57631	0.350639	-7.34745	2.02e-13	3.53e-12
VASP	5027.36	1.66458	0.226581	7.3465	2.03e-13	3.55e-12
COG8	214.686	-2.40656	0.327629	-7.34539	2.05e-13	3.58e-12
IGKV1D.39	71.8995	4.89281	0.666209	7.34426	2.07e-13	3.6e-12
PGAM1P7	141.935	-2.84315	0.387267	-7.34157	2.11e-13	3.67e-12
ZNF571	749.618	-2.77044	0.377632	-7.33635	2.2e-13	3.82e-12
IGHV2.70	938.705	3.15062	0.429877	7.32912	2.32e-13	4.02e-12
X.9271	263.96	-2.91742	0.398297	-7.32473	2.39e-13	4.15e-12
RIOX1	221.592	1.59281	0.217668	7.31761	2.52e-13	4.38e-12
IGKJ1	643.972	2.23575	0.30564	7.31497	2.57e-13	4.46e-12
IGKV1.27	2301	3.41232	0.466574	7.31356	2.6e-13	4.5e-12
MGAT2	258.619	2.91718	0.399204	7.3075	2.72e-13	4.7e-12
PYM1	726.302	1.86803	0.255701	7.3055	2.76e-13	4.77e-12
MESD	948.274	2.36292	0.323717	7.29936	2.89e-13	4.99e-12
HYPK	929.708	-3.31238	0.454048	-7.29522	2.98e-13	5.14e-12
VCL	1150.84	-1.25527	0.172097	-7.29399	3.01e-13	5.18e-12
CDCA7L	2054.98	-1.615	0.221441	-7.29317	3.03e-13	5.21e-12
EHD4	2291.17	2.11239	0.289719	7.29117	3.07e-13	5.28e-12
USP7	7681.8	-2.2394	0.30725	-7.28852	3.13e-13	5.38e-12
YIPF3	1449.26	2.04386	0.280498	7.28653	3.18e-13	5.46e-12
MRPL57	657.938	2.19931	0.301927	7.28424	3.23e-13	5.54e-12
CXCL16	182.332	-3.30277	0.453456	-7.28354	3.25e-13	5.57e-12
SNHG10	225.554	-1.77317	0.243567	-7.28	3.34e-13	5.71e-12
MOCS3	117.549	2.37672	0.326644	7.27618	3.43e-13	5.87e-12
IGHV4.34	2844.95	2.40656	0.331237	7.26537	3.72e-13	6.35e-12
STAT5A	3077.77	1.18463	0.163103	7.2631	3.78e-13	6.45e-12
VAV3	2497.45	-1.75294	0.241416	-7.26106	3.84e-13	6.55e-12
RNF39	95.2279	-3.5927	0.494843	-7.26029	3.86e-13	6.58e-12
ZNF576	154.348	2.39071	0.32943	7.25711	3.95e-13	6.73e-12
SOWAHD	216.825	3.72406	0.513352	7.25441	4.03e-13	6.86e-12
ITPRIPL2	121.937	1.92003	0.264819	7.25035	4.16e-13	7.06e-12
PRAG1	1642.68	2.55965	0.353138	7.2483	4.22e-13	7.16e-12
LAX1	838.785	1.7741	0.24479	7.24741	4.25e-13	7.2e-12
C1orf216	157.549	3.77441	0.520861	7.24649	4.28e-13	7.24e-12
TMX1	1385.47	2.76834	0.382077	7.2455	4.31e-13	7.29e-12
CPT2	312.376	2.07182	0.285982	7.24459	4.34e-13	7.33e-12
KRT10	899.959	1.56356	0.215874	7.24294	4.39e-13	7.41e-12
COA3	480.622	3.89277	0.537692	7.23979	4.49e-13	7.58e-12
RHOA.IT1	234.317	-4.12089	0.569214	-7.2396	4.5e-13	7.58e-12
CSNK1G3	2037.27	-1.51069	0.208716	-7.23801	4.55e-13	7.67e-12
ZNF226	380.709	1.39494	0.192752	7.23696	4.59e-13	7.72e-12
X.13590	1503.37	-3.49734	0.483565	-7.23241	4.74e-13	7.97e-12
ADAMDEC1	67.6721	3.43137	0.474498	7.23158	4.77e-13	8.02e-12
X.17602	269.958	-4.05803	0.561344	-7.22913	4.86e-13	8.15e-12
ADAM17	1701.53	-1.44037	0.199309	-7.22685	4.94e-13	8.29e-12
GAPDH	32498.9	2.56137	0.354436	7.22662	4.95e-13	8.29e-12
AGPAT4.IT1	119.864	-2.76488	0.382675	-7.22514	5.01e-13	8.37e-12
MSH2	1025.83	2.0851	0.288636	7.22397	5.05e-13	8.44e-12
KLF16	1383.66	-1.56647	0.216975	-7.21957	5.22e-13	8.71e-12
NLRX1	312.128	1.80291	0.24992	7.21394	5.44e-13	9.07e-12
TNFSF8	411.343	-2.65522	0.368076	-7.21377	5.44e-13	9.07e-12
TAPT1.AS1	234.043	-2.6925	0.373275	-7.21319	5.47e-13	9.1e-12
E2F6	175.663	2.35925	0.32712	7.21217	5.51e-13	9.16e-12
IPCEF1	151.058	4.30942	0.597803	7.20877	5.65e-13	9.39e-12
HSPA8	18489	1.83911	0.255207	7.20638	5.75e-13	9.54e-12
STAMBPL1	893.094	1.77244	0.245978	7.2057	5.77e-13	9.58e-12
RAD51	265.408	3.28596	0.456036	7.20549	5.78e-13	9.59e-12
C6orf47	508.467	1.72197	0.239052	7.20332	5.88e-13	9.73e-12
SGCB	202.792	2.49496	0.346486	7.20075	5.99e-13	9.91e-12
ORMDL2	520.163	3.11471	0.432662	7.19894	6.07e-13	1e-11
IGHV3.7	3227.12	2.43099	0.337737	7.19786	6.12e-13	1.01e-11
CCDC115	944.414	1.48277	0.206023	7.19709	6.15e-13	1.02e-11
CTSW	341.512	3.94281	0.547866	7.19666	6.17e-13	1.02e-11
METTL18	129.042	3.11997	0.433688	7.19403	6.29e-13	1.04e-11
LINC00847	386.738	2.25258	0.313156	7.19316	6.33e-13	1.04e-11
IGHD	28920.6	-1.64704	0.22897	-7.19326	6.33e-13	1.04e-11
MPEG1	3666.29	1.91917	0.26693	7.1898	6.49e-13	1.07e-11
MTHFD2	1675.29	2.76568	0.384794	7.18742	6.6e-13	1.08e-11
SF1	20626.1	-1.736	0.24158	-7.18604	6.67e-13	1.09e-11
DHX58	1098.79	2.67482	0.372289	7.1848	6.73e-13	1.1e-11
GALNT10	2616.64	-1.36625	0.190187	-7.18372	6.78e-13	1.11e-11
TNIK	215.457	3.74967	0.521998	7.18331	6.8e-13	1.11e-11
ARL1	763.962	2.36487	0.329429	7.17869	7.04e-13	1.15e-11
FLNB.AS1	100.238	-3.87385	0.539692	-7.17789	7.08e-13	1.16e-11
ZBTB16	287.448	-4.76144	0.663495	-7.17631	7.16e-13	1.17e-11
X.19110	201.041	-3.8091	0.530869	-7.1752	7.22e-13	1.18e-11
X.16318	153.245	-2.02596	0.282385	-7.17445	7.26e-13	1.18e-11
TMEM106C	589.438	2.17327	0.302938	7.17396	7.29e-13	1.19e-11
CAMK1D	4669.64	-1.07719	0.150293	-7.16727	7.65e-13	1.24e-11
UBXN7	2368.49	-1.2402	0.173159	-7.16222	7.94e-13	1.29e-11
X.18076	302.149	2.28103	0.318636	7.15873	8.14e-13	1.32e-11
IFITM2	4930.13	1.92863	0.269547	7.15509	8.36e-13	1.36e-11
P2RX1	2009.02	-1.93524	0.270539	-7.15327	8.47e-13	1.37e-11
NFKBIA	24556.3	-1.19801	0.167505	-7.15209	8.55e-13	1.38e-11
COQ8A	1524.94	-1.22851	0.171768	-7.15212	8.55e-13	1.38e-11
X.6448	74.192	-2.78069	0.388872	-7.15066	8.64e-13	1.4e-11
GOLGA2P10	170.036	-2.37732	0.332708	-7.14537	8.98e-13	1.45e-11
DYNLL1	2217.97	2.95057	0.413007	7.14411	9.06e-13	1.46e-11
MTMR3	351.398	-1.63813	0.229318	-7.1435	9.1e-13	1.47e-11
SPON1	298.531	-3.76881	0.52768	-7.14222	9.18e-13	1.48e-11
IQCH.AS1	112.606	-2.92272	0.409215	-7.14227	9.18e-13	1.48e-11
VSIG10L	77.6313	2.48266	0.347682	7.14061	9.29e-13	1.49e-11
RRP36	646.05	1.44073	0.201807	7.13917	9.39e-13	1.51e-11
SIAH2.AS1	169.539	-1.89108	0.264974	-7.13683	9.55e-13	1.53e-11
IGKV2.30	2275.82	3.78694	0.530678	7.13604	9.61e-13	1.54e-11
DLGAP3	177.878	-1.67521	0.234817	-7.13409	9.74e-13	1.56e-11
TXNDC5	911.219	2.73143	0.383211	7.12774	1.02e-12	1.63e-11
CBR1	214.355	2.97144	0.417061	7.12471	1.04e-12	1.67e-11
IDI2.AS1	223.08	-3.16967	0.44498	-7.12318	1.05e-12	1.68e-11
ADM	253.78	4.07455	0.572481	7.11736	1.1e-12	1.75e-11
LENG1	379.179	2.06338	0.289906	7.11741	1.1e-12	1.75e-11
VASH2	211.779	3.41198	0.47965	7.11347	1.13e-12	1.8e-11
X.3496	80.927	-4.44698	0.625172	-7.11321	1.13e-12	1.8e-11
BCAS4	2753.25	1.47343	0.207162	7.11248	1.14e-12	1.81e-11
TESC	262.834	4.03326	0.567165	7.11125	1.15e-12	1.83e-11
CSK	12922.3	1.1489	0.161559	7.11134	1.15e-12	1.83e-11
PHKG1	421.839	-4.1114	0.57832	-7.1092	1.17e-12	1.85e-11
DAPP1	2784.45	1.42164	0.200032	7.10708	1.19e-12	1.88e-11
RNU7.143P	20.2289	-4.73543	0.666467	-7.10528	1.2e-12	1.9e-11
PPP1R26	118.476	2.97834	0.419194	7.10492	1.2e-12	1.9e-11
CXorf40B	2879.27	-2.93113	0.41259	-7.10422	1.21e-12	1.91e-11
MYB	351.464	2.99615	0.421806	7.10315	1.22e-12	1.93e-11
MRPL18	623.599	2.24694	0.316416	7.10122	1.24e-12	1.95e-11
C9orf72	1913.84	-2.82161	0.397443	-7.09941	1.25e-12	1.98e-11
RPP25	139.19	4.30173	0.606183	7.09642	1.28e-12	2.02e-11
SIAH1	1003.81	-1.91299	0.269586	-7.09603	1.28e-12	2.02e-11
UBR7	1178.6	2.34461	0.33064	7.09111	1.33e-12	2.09e-11
C16orf72	5045.68	-1.4509	0.204622	-7.09066	1.33e-12	2.1e-11
ULK1	2702.69	-2.34936	0.331572	-7.0855	1.39e-12	2.17e-11
STPG1	158.819	2.22749	0.314413	7.08461	1.39e-12	2.19e-11
EVI2A	1584.88	2.73175	0.385677	7.083	1.41e-12	2.21e-11
FRY	598.407	-3.44449	0.486348	-7.08235	1.42e-12	2.22e-11
PFKFB3	1907.72	2.05256	0.289955	7.07889	1.45e-12	2.27e-11
PCF11	8689.83	-2.05954	0.290938	-7.07895	1.45e-12	2.27e-11
PPCDC	240.446	1.75494	0.248195	7.07083	1.54e-12	2.41e-11
RALGPS2	14182.5	-1.39685	0.197579	-7.06984	1.55e-12	2.42e-11
GALNT9	68.2131	-3.6906	0.522088	-7.06892	1.56e-12	2.43e-11
RSAD1	1369.06	-1.14226	0.161633	-7.06696	1.58e-12	2.47e-11
X.6499	257.999	-2.46923	0.349456	-7.06592	1.6e-12	2.48e-11
ADGRG5	2909.51	1.8615	0.263478	7.06512	1.6e-12	2.5e-11
TOR1A	1010.17	2.3739	0.336132	7.06241	1.64e-12	2.54e-11
MRPL21	521.063	1.57229	0.222738	7.05893	1.68e-12	2.6e-11
RBM18	698.102	1.80748	0.256053	7.05903	1.68e-12	2.6e-11
CYGB	56.2159	-2.46664	0.349478	-7.05808	1.69e-12	2.62e-11
TFEB	5213.62	1.39589	0.197779	7.05783	1.69e-12	2.62e-11
QSOX2	5569.17	-2.4511	0.347317	-7.05723	1.7e-12	2.63e-11
PSMC2	1313.9	1.76006	0.249437	7.05613	1.71e-12	2.65e-11
PHF20	3963.17	-1.52655	0.216439	-7.05302	1.75e-12	2.7e-11
FIRRE	112.356	-2.57603	0.365275	-7.05229	1.76e-12	2.72e-11
X.10263	286.219	-2.42619	0.3441	-7.05082	1.78e-12	2.74e-11
UNC93B1	5717.76	1.13242	0.160691	7.04716	1.83e-12	2.81e-11
ADPRH	738.785	2.89166	0.410356	7.04671	1.83e-12	2.82e-11
MRPS23	628.367	2.87459	0.408173	7.04258	1.89e-12	2.9e-11
UTP11	394.76	2.39861	0.341043	7.03316	2.02e-12	3.1e-11
X.16605	1131.03	-4.49004	0.638534	-7.0318	2.04e-12	3.13e-11
ACOT7	334.677	3.24455	0.461577	7.02927	2.08e-12	3.18e-11
X.20084	161.081	-2.6387	0.375462	-7.02788	2.1e-12	3.21e-11
GPKOW	455.963	1.77497	0.252697	7.0241	2.15e-12	3.3e-11
SULF2	296.076	-2.0909	0.297689	-7.02377	2.16e-12	3.3e-11
ATP6V1D	584.161	2.65955	0.378898	7.01916	2.23e-12	3.41e-11
SORL1	2605.89	1.31183	0.186906	7.01863	2.24e-12	3.42e-11
ZNF33B	704.496	-1.33579	0.19032	-7.01864	2.24e-12	3.42e-11
CCDC71	222.572	1.93479	0.275674	7.0184	2.24e-12	3.42e-11
LINC00888	95.6468	3.26358	0.465114	7.01673	2.27e-12	3.46e-11
TRIP13	133.901	2.89123	0.412069	7.01639	2.28e-12	3.47e-11
CENPU	374.471	3.32061	0.473302	7.01584	2.29e-12	3.48e-11
EIF2AK2	4004.65	2.00953	0.286697	7.00926	2.4e-12	3.64e-11
LMAN2	3532.17	2.52059	0.359685	7.00775	2.42e-12	3.68e-11
MRPS12	659.594	2.23109	0.318456	7.00595	2.45e-12	3.72e-11
SLC25A20	300.984	2.12892	0.303942	7.00438	2.48e-12	3.76e-11
BRIP1	189.462	2.43702	0.348087	7.00118	2.54e-12	3.84e-11
TMSB4XP4	634.299	2.22303	0.317555	7.00046	2.55e-12	3.86e-11
NAGLU	728.582	1.5719	0.224554	7.00012	2.56e-12	3.86e-11
HERC1	4679.35	-1.74857	0.249815	-6.99946	2.57e-12	3.88e-11
X.12659	220.332	-1.72638	0.246703	-6.9978	2.6e-12	3.92e-11
TLL2	52.4143	-2.39579	0.342389	-6.99727	2.61e-12	3.93e-11
CYB5R2	90.0663	2.60451	0.372212	6.99738	2.61e-12	3.93e-11
XXYLT1	217.553	2.14355	0.306477	6.99415	2.67e-12	4.01e-11
CHAF1B	249.614	1.51225	0.216231	6.99366	2.68e-12	4.02e-11
IGKV2.24	1609.93	3.47958	0.498163	6.98484	2.85e-12	4.28e-11
TOR1B	548.992	1.40373	0.201049	6.98202	2.91e-12	4.36e-11
ZCCHC9	541.774	1.33175	0.190826	6.97883	2.98e-12	4.46e-11
ID1	143.101	-2.37932	0.340961	-6.97828	2.99e-12	4.48e-11
FAM104A	505.112	2.32881	0.333786	6.97693	3.02e-12	4.51e-11
ZCCHC18	188.912	-2.28613	0.327693	-6.97643	3.03e-12	4.53e-11
IGHV3.13	1004.54	2.82587	0.405324	6.97188	3.13e-12	4.67e-11
X.2105	140.927	2.91797	0.41865	6.96995	3.17e-12	4.73e-11
LINC00426	744.844	1.64291	0.235712	6.96999	3.17e-12	4.73e-11
X.18331	351.631	-2.03243	0.291606	-6.96978	3.17e-12	4.73e-11
X.13123	440.368	-3.08725	0.443121	-6.96706	3.24e-12	4.82e-11
INSR	668.3	-2.04509	0.293744	-6.96216	3.35e-12	4.98e-11
OSBPL10.AS1	252.933	-4.20634	0.60417	-6.96218	3.35e-12	4.98e-11
SLC41A2	91.7758	3.04308	0.437205	6.96031	3.4e-12	5.04e-11
PPM1G	2795.93	1.3183	0.189522	6.95594	3.5e-12	5.2e-11
SMIM30	530.023	3.12955	0.450423	6.94803	3.7e-12	5.49e-11
C20orf194	343.667	-1.73686	0.25004	-6.94634	3.75e-12	5.56e-11
X.13706	400.038	-2.31329	0.333099	-6.94475	3.79e-12	5.61e-11
AGFG2	309.905	2.62048	0.377328	6.94482	3.79e-12	5.61e-11
MAP2K6	411.577	2.28491	0.329249	6.93975	3.93e-12	5.81e-11
X.19109	55.8636	-3.03126	0.436875	-6.93851	3.96e-12	5.85e-11
C21orf91	753.779	2.26972	0.327161	6.93762	3.99e-12	5.88e-11
X.17560	94.5512	2.78908	0.402017	6.93771	3.99e-12	5.88e-11
RUNX2	96.5745	3.02311	0.436006	6.93365	4.1e-12	6.04e-11
CMAS	524.637	2.05043	0.295734	6.93337	4.11e-12	6.05e-11
VAMP5	611.433	2.69927	0.389312	6.93344	4.11e-12	6.05e-11
DENND4A	5943.47	-1.54853	0.22341	-6.93135	4.17e-12	6.13e-11
X.18844	353.83	-2.63485	0.380444	-6.92571	4.34e-12	6.37e-11
RAB8A	1553.91	1.43364	0.207043	6.92435	4.38e-12	6.43e-11
LY6E	11064.7	1.97986	0.286045	6.92152	4.47e-12	6.55e-11
HIPK1	4136.01	-2.13942	0.309184	-6.91958	4.53e-12	6.64e-11
PRDX4	877.014	3.24177	0.468893	6.91368	4.72e-12	6.91e-11
IGKV1D.16	381.703	4.49847	0.65077	6.91254	4.76e-12	6.96e-11
GAPDHP42	145.372	-4.03865	0.584284	-6.91213	4.77e-12	6.98e-11
LY96	352.137	3.02998	0.438381	6.91176	4.79e-12	6.99e-11
MCOLN2	1122.59	1.99131	0.288221	6.90897	4.88e-12	7.12e-11
CCDC187	411.543	-3.6056	0.521891	-6.90872	4.89e-12	7.13e-11
TMEM173	112.219	3.49901	0.506572	6.90723	4.94e-12	7.2e-11
TFEC	126.818	3.24281	0.469499	6.90696	4.95e-12	7.21e-11
RNF121	524.274	1.24821	0.180731	6.90644	4.97e-12	7.23e-11
PTGIR	294.006	2.16184	0.313029	6.90619	4.98e-12	7.24e-11
LRRCC1	145.741	2.45627	0.355721	6.90503	5.02e-12	7.29e-11
FCHO1	2798.13	-2.75518	0.399243	-6.90099	5.16e-12	7.49e-11
TRAPPC1	2242.08	2.15454	0.312319	6.89853	5.25e-12	7.62e-11
PVT1	406.512	2.30242	0.333836	6.89686	5.32e-12	7.7e-11
SNORA66	66.7901	-3.46435	0.502368	-6.89603	5.35e-12	7.74e-11
S100A6	916.543	1.48124	0.214861	6.89393	5.43e-12	7.85e-11
NDFIP2	121.35	4.83862	0.702099	6.89166	5.51e-12	7.97e-11
TNFAIP2	134.783	4.60953	0.669147	6.88867	5.63e-12	8.13e-11
LCP2	680.169	2.09764	0.304514	6.88848	5.64e-12	8.14e-11
MIR616	246.511	-2.19587	0.318815	-6.88759	5.67e-12	8.18e-11
LSM6	812.316	2.95862	0.429752	6.88448	5.8e-12	8.36e-11
UGDH.AS1	83.656	-2.60298	0.378159	-6.88329	5.85e-12	8.42e-11
X.16083	601.319	-2.45586	0.356814	-6.88274	5.87e-12	8.45e-11
AGTPBP1	1043.63	-1.16125	0.168776	-6.88039	5.97e-12	8.58e-11
X.11591	142.673	-3.32847	0.483818	-6.87959	6e-12	8.62e-11
GLMP	442.719	2.37056	0.344639	6.87837	6.05e-12	8.69e-11
DNAJC19P5	119.671	-3.32307	0.48355	-6.87225	6.32e-12	9.06e-11
CTNNAL1	116.324	3.31038	0.481702	6.87225	6.32e-12	9.06e-11
MAP3K2	4924.63	-1.65891	0.24142	-6.87144	6.36e-12	9.1e-11
FAM129C	28820.4	-3.09981	0.45116	-6.87075	6.39e-12	9.13e-11
CDKN2D	2226.47	-1.78892	0.260365	-6.87084	6.38e-12	9.13e-11
MIR339	45.4937	-4.26113	0.620308	-6.86938	6.45e-12	9.21e-11
PLBD2	365.678	1.33924	0.194971	6.86896	6.47e-12	9.23e-11
SNX8	3544.78	1.93644	0.281966	6.86763	6.53e-12	9.31e-11
GSAP	3738.83	-2.38984	0.348104	-6.8653	6.64e-12	9.46e-11
ZNF816	169.753	2.22601	0.324334	6.86332	6.73e-12	9.58e-11
CCDC85B	2452.62	1.86511	0.271805	6.86193	6.79e-12	9.67e-11
DBNDD2	98.5739	2.75106	0.400933	6.86166	6.81e-12	9.68e-11
C5orf24	888.836	-1.63769	0.2387	-6.86088	6.84e-12	9.72e-11
GPR146	161.056	-3.82941	0.558246	-6.85972	6.9e-12	9.8e-11
EMC7	940.662	2.24227	0.327061	6.85581	7.09e-12	1.01e-10
X.15069	54.5356	-3.96614	0.578543	-6.85539	7.11e-12	1.01e-10
PDCL3	423.942	2.76135	0.402857	6.85443	7.16e-12	1.01e-10
TCTN3	683.167	1.79947	0.262541	6.85406	7.18e-12	1.02e-10
ST3GAL5	1797.97	1.32924	0.193954	6.85341	7.21e-12	1.02e-10
NCS1	47.1222	3.71003	0.541656	6.84942	7.42e-12	1.05e-10
TCF7L1	137.13	-2.64623	0.386563	-6.84552	7.62e-12	1.08e-10
ARL14EP	762.906	1.71368	0.25042	6.84324	7.74e-12	1.09e-10
ZNF480	465.275	1.63579	0.239061	6.84255	7.78e-12	1.1e-10
CXXC1	4727.59	1.55466	0.227216	6.84222	7.8e-12	1.1e-10
ARPC4	5873.75	2.06363	0.301709	6.8398	7.93e-12	1.12e-10
GFOD1	1040.88	-2.06534	0.302032	-6.83816	8.02e-12	1.13e-10
X.13819	101.108	-3.13093	0.458139	-6.83402	8.26e-12	1.16e-10
X.1420	56.6853	-2.27782	0.333486	-6.83033	8.47e-12	1.19e-10
GALK1	535.794	2.42866	0.355733	6.8272	8.66e-12	1.21e-10
X.14571	151.031	-3.85069	0.564328	-6.82351	8.88e-12	1.24e-10
TPMT	243.967	2.52037	0.369385	6.82316	8.91e-12	1.25e-10
THRA	288.762	-1.76211	0.258329	-6.82119	9.03e-12	1.26e-10
GNA13	11201.9	-2.26492	0.332174	-6.81848	9.2e-12	1.29e-10
MPP7	234.848	-2.7631	0.405432	-6.81519	9.41e-12	1.32e-10
X.13003	240.423	-3.08375	0.452604	-6.81334	9.54e-12	1.33e-10
X.14609	303.082	-3.05789	0.448934	-6.81146	9.66e-12	1.35e-10
BCL3	3759.71	-2.69503	0.395707	-6.81067	9.71e-12	1.35e-10
DOP1B	3211.52	-1.35069	0.198484	-6.80502	1.01e-11	1.41e-10
PDCL3P5	143.419	-2.8619	0.420872	-6.79994	1.05e-11	1.46e-10
ZNF548	1768.45	-1.82771	0.268859	-6.79803	1.06e-11	1.47e-10
TMSB4X	97721.8	2.10903	0.310357	6.7955	1.08e-11	1.5e-10
TSPAN14	2132.63	-1.53876	0.226491	-6.79392	1.09e-11	1.51e-10
PIP4K2A	3333.93	1.41184	0.207913	6.79052	1.12e-11	1.55e-10
ITGAE	871.926	-1.80753	0.266358	-6.78609	1.15e-11	1.6e-10
TNFAIP8L2	160.089	2.80575	0.413708	6.78195	1.19e-11	1.64e-10
UBE2O	2733.1	-1.90063	0.280256	-6.78178	1.19e-11	1.64e-10
CIP2A	380.306	1.71682	0.253181	6.78099	1.19e-11	1.65e-10
CCDC167	682.802	2.2888	0.337529	6.78105	1.19e-11	1.65e-10
EBI3	785.082	3.85199	0.568246	6.77874	1.21e-11	1.67e-10
SYNJ2	709.142	1.49072	0.219948	6.77762	1.22e-11	1.68e-10
ZCCHC17	625.212	1.68993	0.249358	6.77714	1.23e-11	1.69e-10
SYT2	34.7408	-3.32583	0.491012	-6.77341	1.26e-11	1.73e-10
MREG	420.658	1.95621	0.288954	6.76996	1.29e-11	1.77e-10
SCO2	574.339	1.42846	0.211013	6.76952	1.29e-11	1.78e-10
AEBP1	2458.99	-2.0753	0.306608	-6.76857	1.3e-11	1.79e-10
X.17531	429.314	-4.37034	0.645718	-6.76819	1.3e-11	1.79e-10
TNFSF9	1152.73	3.00236	0.443631	6.7677	1.31e-11	1.79e-10
ZFC3H1	4218.77	-1.76895	0.261432	-6.7664	1.32e-11	1.81e-10
ZNF410	393.331	-1.69724	0.25085	-6.76596	1.32e-11	1.81e-10
RPS27L	1143.01	2.25579	0.333492	6.76415	1.34e-11	1.83e-10
SERHL	92.2907	-3.07975	0.4553	-6.76423	1.34e-11	1.83e-10
RHEBL1	190.811	1.91003	0.282367	6.76434	1.34e-11	1.83e-10
DNAJC8	2251.66	1.76674	0.261196	6.76402	1.34e-11	1.83e-10
CLTA	1575.7	1.91858	0.28368	6.76317	1.35e-11	1.84e-10
UPB1	102.293	-3.02274	0.447035	-6.76174	1.36e-11	1.86e-10
X.7470	77.2082	-4.03873	0.597314	-6.76149	1.37e-11	1.86e-10
MIEF1	873.12	1.91461	0.283177	6.76119	1.37e-11	1.86e-10
X.651	24.8312	-3.70392	0.547853	-6.7608	1.37e-11	1.87e-10
CYFIP1	250.549	1.79141	0.265055	6.75863	1.39e-11	1.89e-10
NDUFA12	839.011	2.20545	0.326443	6.75601	1.42e-11	1.93e-10
SCAMP2	2765.52	1.64349	0.243308	6.75478	1.43e-11	1.94e-10
CIT	232.81	2.63324	0.389831	6.75481	1.43e-11	1.94e-10
X.13100	83.6147	-4.16859	0.617175	-6.7543	1.44e-11	1.95e-10
ACTR2	15017.4	2.34833	0.347737	6.75317	1.45e-11	1.96e-10
X.7079	48.3598	-4.09556	0.60656	-6.75212	1.46e-11	1.97e-10
KLHL9	516.678	2.34847	0.347819	6.75199	1.46e-11	1.97e-10
IRF2BPL	1741.28	-2.10073	0.311255	-6.74921	1.49e-11	2.01e-10
RTF2	1944.78	1.63887	0.242837	6.74883	1.49e-11	2.01e-10
TMEM214	1661.97	1.31756	0.195239	6.74842	1.49e-11	2.02e-10
FEM1C	2151.56	-2.04919	0.303715	-6.7471	1.51e-11	2.03e-10
CSTF1	498.894	2.26416	0.335608	6.74644	1.52e-11	2.04e-10
G6PC3	584.47	2.8916	0.428645	6.74591	1.52e-11	2.05e-10
ZSCAN12	277.447	1.66369	0.24666	6.74487	1.53e-11	2.06e-10
TOMM40L	167.796	1.86631	0.276787	6.74276	1.55e-11	2.09e-10
PIGHP1	115.542	-2.00682	0.297685	-6.74143	1.57e-11	2.11e-10
FBXL20	1470.58	-1.57932	0.234483	-6.73535	1.64e-11	2.2e-10
MYDGF	1717.21	2.2983	0.341443	6.73115	1.68e-11	2.26e-10
TRIM65	936.825	-1.2554	0.186529	-6.73032	1.69e-11	2.27e-10
MPDU1	1056.05	2.20484	0.327641	6.72944	1.7e-11	2.28e-10
X.15939	278.508	-2.60179	0.386846	-6.72565	1.75e-11	2.34e-10
FAM117B	1731.44	-1.4815	0.220364	-6.72296	1.78e-11	2.38e-10
F13A1	176.958	3.68456	0.548091	6.72252	1.79e-11	2.39e-10
X.9504	114.592	-1.94477	0.289373	-6.72063	1.81e-11	2.42e-10
UGDH	325.185	2.91201	0.433337	6.71997	1.82e-11	2.43e-10
WDR74	2272.66	-1.74965	0.260392	-6.7193	1.83e-11	2.44e-10
LAIR1	1429.21	-2.05905	0.30645	-6.71906	1.83e-11	2.44e-10
RNASEL	489.868	1.0875	0.161867	6.71846	1.84e-11	2.45e-10
RPUSD2	228.22	1.77334	0.263979	6.71774	1.85e-11	2.46e-10
PLAUR	105.582	3.93449	0.585728	6.71726	1.85e-11	2.46e-10
ETFBKMT	221.806	-2.25311	0.335454	-6.7166	1.86e-11	2.47e-10
PSME4	4364.25	-1.31077	0.195194	-6.71522	1.88e-11	2.49e-10
TARDBP	3601.74	-1.33779	0.199226	-6.71491	1.88e-11	2.5e-10
NR1D2	1705.24	-1.69304	0.252281	-6.71092	1.93e-11	2.56e-10
BBX	4235.62	-1.16815	0.17407	-6.71081	1.94e-11	2.56e-10
X8.Sep	118.593	3.51424	0.523724	6.71009	1.95e-11	2.58e-10
MR1	1351.96	1.91002	0.284698	6.70892	1.96e-11	2.59e-10
RNVU1.4	232.512	-4.11087	0.61276	-6.70877	1.96e-11	2.6e-10
LIMS1	1650.72	1.9084	0.284488	6.70821	1.97e-11	2.6e-10
X.3236	172.538	-2.71523	0.404853	-6.70671	1.99e-11	2.63e-10
BCL6B	106.613	4.30048	0.641256	6.70633	2e-11	2.63e-10
X.13267	77.2651	-2.88394	0.430124	-6.70491	2.02e-11	2.66e-10
DCTPP1	858.597	2.80295	0.418443	6.69852	2.11e-11	2.77e-10
SAP30	110.434	1.83527	0.274116	6.69525	2.15e-11	2.83e-10
RPL39L	166.215	3.10782	0.464432	6.69166	2.21e-11	2.9e-10
KMT5C	699.767	-1.38501	0.207102	-6.68759	2.27e-11	2.98e-10
MEF2C	10378.2	1.54621	0.23121	6.68746	2.27e-11	2.98e-10
X.10949	239.992	-2.09004	0.312587	-6.68626	2.29e-11	3.01e-10
P2RX4	618.173	1.07313	0.160514	6.68563	2.3e-11	3.02e-10
LIG4	1292.23	-1.56225	0.233683	-6.68534	2.3e-11	3.02e-10
MIDN	11206.8	-1.744	0.260875	-6.6852	2.31e-11	3.02e-10
SNHG7	3808.19	-1.83776	0.275031	-6.682	2.36e-11	3.09e-10
PCED1B	1214.32	1.98705	0.297437	6.68057	2.38e-11	3.11e-10
SIGLEC6	94.2618	3.33809	0.499682	6.68043	2.38e-11	3.11e-10
NEK2	177.664	5.07599	0.759938	6.67947	2.4e-11	3.13e-10
DGKH	205.58	2.43117	0.364018	6.67872	2.41e-11	3.14e-10
LAGE3	495.021	1.91841	0.287238	6.6788	2.41e-11	3.14e-10
VMP1	1276.74	1.71801	0.257299	6.6771	2.44e-11	3.18e-10
X.4991	130.48	-3.16715	0.474447	-6.67545	2.46e-11	3.21e-10
PSMB2	1995.98	1.93749	0.290318	6.67369	2.49e-11	3.25e-10
ZBTB5	1799.95	-2.44755	0.366835	-6.67208	2.52e-11	3.28e-10
X.17125	780.017	-1.78675	0.267872	-6.67018	2.55e-11	3.32e-10
PTAFR	380.897	2.73086	0.409596	6.66719	2.61e-11	3.39e-10
TICAM1	2054.58	-1.49652	0.22448	-6.66659	2.62e-11	3.4e-10
TAF4B	878.65	-1.69717	0.254651	-6.66469	2.65e-11	3.44e-10
ABCD2	159.855	4.24805	0.637643	6.66211	2.7e-11	3.5e-10
SNORD100	161.709	-3.78603	0.568634	-6.6581	2.77e-11	3.59e-10
PTAR1	2387.92	-1.69526	0.254613	-6.65818	2.77e-11	3.59e-10
PYCARD	1149.55	2.27848	0.342204	6.65827	2.77e-11	3.59e-10
KLRK1	224.233	-3.94292	0.592212	-6.65795	2.78e-11	3.59e-10
ZNF331	14591.1	-3.95164	0.593779	-6.65507	2.83e-11	3.66e-10
BBIP1	733.331	-1.58281	0.238021	-6.64986	2.93e-11	3.78e-10
CANT1	1073.46	1.54383	0.232158	6.64991	2.93e-11	3.78e-10
X.19681	77.1334	-4.21862	0.634599	-6.64769	2.98e-11	3.84e-10
CSTB	1150.57	1.4334	0.215644	6.64708	2.99e-11	3.85e-10
MPZL1	1095.6	1.86094	0.279983	6.64661	3e-11	3.86e-10
WDR45B	6200.56	-2.72509	0.410036	-6.64598	3.01e-11	3.87e-10
CNPY3	5338.35	1.11759	0.168159	6.64602	3.01e-11	3.87e-10
MT.TQ	102.923	-2.24904	0.338545	-6.64326	3.07e-11	3.94e-10
PRMT1P1	70.8037	-3.24584	0.488651	-6.64245	3.09e-11	3.96e-10
ISCA1	1667.34	-1.74004	0.262048	-6.64017	3.13e-11	4.02e-10
GPATCH3	504.612	1.39037	0.209525	6.63582	3.23e-11	4.14e-10
RABGGTB	4742.68	-1.82404	0.27501	-6.63265	3.3e-11	4.22e-10
CELA2B	35.4853	-4.20012	0.633681	-6.62812	3.4e-11	4.35e-10
HRK	698.527	-2.11174	0.318633	-6.62749	3.41e-11	4.36e-10
TCEAL8	514.663	2.51673	0.379736	6.62758	3.41e-11	4.36e-10
RASGRP4	77.4421	1.83046	0.276237	6.62642	3.44e-11	4.39e-10
DHRS13	204.668	1.78658	0.269696	6.62442	3.49e-11	4.45e-10
PIK3CA	2982.44	-2.22751	0.336312	-6.62336	3.51e-11	4.48e-10
TXN	1119.24	2.84898	0.430159	6.62309	3.52e-11	4.48e-10
SNAPIN	621.735	2.71171	0.409552	6.62118	3.56e-11	4.54e-10
SNORA23	50.4435	-4.33125	0.654477	-6.61787	3.64e-11	4.64e-10
VCPIP1	1158.55	1.32247	0.199869	6.61667	3.67e-11	4.67e-10
X.19531	147.13	-1.59505	0.241205	-6.61283	3.77e-11	4.79e-10
KDM3A	1975.94	-1.30093	0.196733	-6.6127	3.77e-11	4.79e-10
CD63	1921.73	2.33394	0.352992	6.61187	3.79e-11	4.82e-10
SEC11C	2000.52	2.49662	0.377614	6.61157	3.8e-11	4.82e-10
AHNAK	25627.5	-1.96183	0.296737	-6.61136	3.81e-11	4.83e-10
X.12028	127.721	-1.71634	0.259628	-6.61076	3.82e-11	4.84e-10
EPS8L1	88.1657	3.18628	0.481982	6.61079	3.82e-11	4.84e-10
ACTBP2	26.2551	2.88631	0.436649	6.61015	3.84e-11	4.86e-10
X.2774	147.406	-1.83703	0.277922	-6.60988	3.85e-11	4.86e-10
RNF103	1423.27	-2.15723	0.326548	-6.60616	3.94e-11	4.98e-10
ANKRD44	1809.52	-1.29612	0.196301	-6.60268	4.04e-11	5.1e-10
LINC00641	1039.17	-3.03026	0.458978	-6.60218	4.05e-11	5.11e-10
TMCC2	91.9864	2.29584	0.34793	6.59856	4.15e-11	5.23e-10
STMN1	4266.75	2.46905	0.374246	6.59739	4.18e-11	5.27e-10
LINC00494	1706.92	-1.62441	0.246241	-6.59682	4.2e-11	5.29e-10
COPB2	1851.33	2.01895	0.306058	6.59662	4.21e-11	5.29e-10
SCUBE3	87.5756	-2.38859	0.362243	-6.5939	4.28e-11	5.38e-10
CALM3	7440.9	1.81661	0.275542	6.59287	4.31e-11	5.41e-10
X.15743	46.3729	-3.99496	0.605949	-6.5929	4.31e-11	5.41e-10
LTA	738.49	1.78535	0.270797	6.59294	4.31e-11	5.41e-10
X.19101	95.2396	-1.99516	0.302713	-6.59095	4.37e-11	5.48e-10
BTN1A1	108.303	5.21781	0.79171	6.59055	4.38e-11	5.49e-10
X.19120	77.938	-2.74524	0.41662	-6.58931	4.42e-11	5.53e-10
PSMD8	2731.78	1.66821	0.2532	6.58852	4.44e-11	5.56e-10
KCNJ13	43.459	-2.76379	0.419653	-6.58591	4.52e-11	5.65e-10
OTUD4	3060.3	-1.35094	0.205133	-6.58568	4.53e-11	5.66e-10
PTPN7	4930.82	1.87319	0.284455	6.58518	4.54e-11	5.67e-10
COPS9	838.584	1.83905	0.279293	6.58467	4.56e-11	5.69e-10
SLAMF6	2456.76	1.79712	0.27305	6.58165	4.65e-11	5.8e-10
EFCAB14	2559.52	1.2505	0.190005	6.58142	4.66e-11	5.8e-10
GLE1	1017.64	1.07691	0.163627	6.58148	4.66e-11	5.8e-10
IGKJ4	432.703	2.57135	0.390713	6.58118	4.67e-11	5.81e-10
RAB21	5265.44	-1.94283	0.29522	-6.58096	4.67e-11	5.81e-10
SNORD12C	67.1637	-2.42264	0.368139	-6.58077	4.68e-11	5.81e-10
RAD54L2	1537.41	-1.20575	0.183305	-6.57782	4.77e-11	5.93e-10
X.11228	107.978	-2.71202	0.412367	-6.57672	4.81e-11	5.96e-10
POC1A	177.257	2.91204	0.44278	6.57673	4.81e-11	5.96e-10
PNPLA2	4316.05	-1.44861	0.22031	-6.57532	4.85e-11	6.01e-10
JOSD2	460.195	1.28814	0.195918	6.5749	4.87e-11	6.03e-10
ITM2A	863.986	4.32229	0.657451	6.57432	4.89e-11	6.05e-10
HLA.DPB2	323.484	3.17512	0.483131	6.57196	4.97e-11	6.14e-10
X.13200	50.6909	-3.64805	0.555298	-6.56954	5.05e-11	6.24e-10
PLEKHA7	206.881	3.00165	0.457315	6.56364	5.25e-11	6.48e-10
STOM	106.185	3.71999	0.566961	6.56128	5.33e-11	6.58e-10
X.18659	151.641	-3.08771	0.47062	-6.56095	5.35e-11	6.59e-10
SMAD4	2168.5	-1.1883	0.181136	-6.56029	5.37e-11	6.62e-10
FDX1P1	25.6237	-3.93345	0.599699	-6.55904	5.42e-11	6.67e-10
RALGAPA1	1214.27	-1.53405	0.233912	-6.55822	5.45e-11	6.7e-10
NEIL1	9127.75	-3.38753	0.516554	-6.55794	5.46e-11	6.71e-10
HAPLN3	611.093	2.41792	0.368805	6.55609	5.52e-11	6.79e-10
ARPC1B	12140.7	1.83607	0.280073	6.55568	5.54e-11	6.8e-10
FYN	1633.21	-1.64357	0.250706	-6.55577	5.54e-11	6.8e-10
CAPG	7208.91	2.37924	0.363019	6.55402	5.6e-11	6.87e-10
IGKV1.8	1652.78	3.16285	0.482674	6.55275	5.65e-11	6.92e-10
LINC.PINT	2552.81	-2.69034	0.410594	-6.55232	5.67e-11	6.94e-10
IGHV3.73	2043.57	2.77521	0.423773	6.54882	5.8e-11	7.1e-10
IGLL5	15039.1	2.928	0.447171	6.54783	5.84e-11	7.14e-10
RECQL	1032.97	1.42866	0.218272	6.54535	5.94e-11	7.26e-10
CEMIP2	3241.06	-1.3294	0.203209	-6.54203	6.07e-11	7.41e-10
TMOD2	350.857	-2.20985	0.337885	-6.54023	6.14e-11	7.5e-10
SLFN12	235.984	1.88325	0.287964	6.53986	6.16e-11	7.51e-10
X.2418	62.907	-2.47807	0.379052	-6.53754	6.25e-11	7.62e-10
X.14646	29.2758	-3.96685	0.606797	-6.53736	6.26e-11	7.63e-10
X.12159	190.16	-2.2973	0.351511	-6.5355	6.34e-11	7.72e-10
CYTH1	17440.8	-1.91235	0.292652	-6.53456	6.38e-11	7.75e-10
MRM3	459.709	1.63586	0.25034	6.53457	6.38e-11	7.75e-10
SCN3A	1897.19	-1.91806	0.293522	-6.53462	6.38e-11	7.75e-10
X.18772	47.5809	-3.87817	0.593711	-6.53207	6.49e-11	7.88e-10
SNX12	646.411	1.7434	0.266924	6.53145	6.51e-11	7.9e-10
POLR3E	2274.64	-1.72118	0.263574	-6.53015	6.57e-11	7.97e-10
TUBA1B	5296.75	2.84987	0.436477	6.52927	6.61e-11	8.01e-10
USP22	8206.3	-1.85863	0.28476	-6.52699	6.71e-11	8.13e-10
PXDC1	225.69	2.70785	0.41495	6.52573	6.77e-11	8.19e-10
KATNBL1	957.167	-1.14057	0.174828	-6.52395	6.85e-11	8.28e-10
COMMD4	979.122	1.75752	0.269392	6.52401	6.84e-11	8.28e-10
ENAM	142.39	-2.5532	0.391523	-6.52119	6.98e-11	8.42e-10
X.13672	562.881	-1.5961	0.244755	-6.52123	6.97e-11	8.42e-10
ACSM3	326.89	-1.88477	0.289102	-6.51939	7.06e-11	8.51e-10
TNFSF13B	256.086	2.42252	0.371755	6.51643	7.2e-11	8.68e-10
PPP1R18	6121.72	1.46462	0.224777	6.51587	7.23e-11	8.71e-10
LSM2	1265.36	2.06716	0.317291	6.51505	7.27e-11	8.75e-10
PWWP2B	1716.46	-2.02877	0.311479	-6.51335	7.35e-11	8.84e-10
GSS	448.116	1.56029	0.239559	6.5132	7.36e-11	8.84e-10
TSPAN6	82.939	4.1107	0.631241	6.51209	7.41e-11	8.9e-10
ZNF468	342.266	1.30444	0.200404	6.50903	7.56e-11	9.08e-10
TRIM52.AS1	575.319	-1.74019	0.267363	-6.50871	7.58e-11	9.08e-10
X.17080	283.774	-2.15994	0.331852	-6.50873	7.58e-11	9.08e-10
PFDN1	905.053	2.15727	0.331477	6.50807	7.61e-11	9.12e-10
RILP	57.1059	4.15335	0.638216	6.50775	7.63e-11	9.13e-10
ZXDB	886.988	-1.73926	0.267288	-6.50708	7.66e-11	9.16e-10
LINC02019	65.8849	-2.94669	0.452953	-6.50551	7.74e-11	9.25e-10
PIGBOS1	182.322	2.19821	0.33792	6.50511	7.76e-11	9.27e-10
RNU6.5P	48.4099	-2.89663	0.445307	-6.50479	7.78e-11	9.29e-10
X.456	63.3816	-2.4287	0.373433	-6.50371	7.84e-11	9.35e-10
PDCD10	906.392	2.01596	0.309977	6.5036	7.84e-11	9.35e-10
X.7716	66.2587	-4.16358	0.640334	-6.5022	7.92e-11	9.43e-10
PAF1	4100.59	-1.37579	0.211647	-6.50039	8.01e-11	9.54e-10
ARMCX2	190.956	2.16039	0.332368	6.49999	8.03e-11	9.56e-10
MRTFB	636.341	-1.58862	0.244418	-6.4996	8.05e-11	9.58e-10
RAD51C	259.662	1.66394	0.256164	6.4956	8.27e-11	9.83e-10
ARV1	302.365	2.08277	0.320677	6.49494	8.31e-11	9.86e-10
RNF181	901.463	2.64817	0.407856	6.49292	8.42e-11	9.99e-10
BACH1	5232.51	-2.22967	0.343593	-6.48928	8.62e-11	1.02e-09
PPP1R3B	165.639	2.72174	0.419459	6.48868	8.66e-11	1.03e-09
LINC00324	227.685	2.31592	0.356928	6.48849	8.67e-11	1.03e-09
RSF1.IT2	35.462	-2.9522	0.455006	-6.48828	8.68e-11	1.03e-09
RARA	5180.46	-2.02155	0.311599	-6.48765	8.72e-11	1.03e-09
PPTC7	5304.87	-1.9395	0.299029	-6.48598	8.82e-11	1.04e-09
FAR1	1747.24	-1.20743	0.186227	-6.48366	8.95e-11	1.06e-09
BLMH	937.806	1.86526	0.287702	6.48331	8.97e-11	1.06e-09
X.16015	175.381	-3.6771	0.567279	-6.482	9.05e-11	1.07e-09
ZBTB37	1519.35	-1.79604	0.27708	-6.48201	9.05e-11	1.07e-09
SOX5	213.32	2.65279	0.409311	6.48112	9.1e-11	1.07e-09
SLC30A1	276.828	1.75079	0.270239	6.47868	9.25e-11	1.09e-09
NDUFAF1	380.017	2.19218	0.33846	6.47693	9.36e-11	1.1e-09
X.17959	43.9734	-2.34538	0.362169	-6.47593	9.42e-11	1.11e-09
TM2D2	354.742	2.44865	0.378183	6.4748	9.49e-11	1.12e-09
KCNH3	121.52	-2.84839	0.439973	-6.47401	9.54e-11	1.12e-09
CASP9	1407.05	-1.90021	0.29356	-6.47298	9.61e-11	1.13e-09
SPCS1	2834.04	2.35677	0.364129	6.47236	9.65e-11	1.13e-09
HIPK1.AS1	74.6691	-1.9927	0.307932	-6.47125	9.72e-11	1.14e-09
XKRX	85.9146	2.76715	0.427663	6.4704	9.77e-11	1.14e-09
IGHV1.18	3394.61	2.36159	0.365045	6.4693	9.85e-11	1.15e-09
SOCS2	136.171	4.25626	0.658012	6.46836	9.91e-11	1.16e-09
GNPDA1	172.216	3.71067	0.573702	6.46793	9.94e-11	1.16e-09
BCL2L12	697.985	2.00551	0.310078	6.46777	9.95e-11	1.16e-09
TDP2	941.784	1.89961	0.293749	6.46678	1e-10	1.17e-09
CDHR3	181.71	2.40644	0.372151	6.4663	1e-10	1.17e-09
TRBC1	146.986	4.20773	0.651048	6.46301	1.03e-10	1.2e-09
RN7SKP80	45.3446	-2.43686	0.377103	-6.46204	1.03e-10	1.2e-09
X.13427	61.1504	-3.81458	0.590436	-6.46061	1.04e-10	1.21e-09
ZC3H12A	5044.46	-2.83083	0.438187	-6.46031	1.04e-10	1.22e-09
PRR5	426.397	1.7903	0.277144	6.45981	1.05e-10	1.22e-09
X.19726	61.1314	-3.65619	0.566028	-6.45937	1.05e-10	1.22e-09
IGKV1.39	5851.8	4.2854	0.663565	6.45815	1.06e-10	1.23e-09
TECPR1	2554.97	-1.18576	0.183664	-6.45615	1.07e-10	1.25e-09
MFSD2A	296.703	2.41266	0.373719	6.45581	1.08e-10	1.25e-09
DIAPH2	688.405	-1.18041	0.182843	-6.45585	1.08e-10	1.25e-09
PLEKHH3	254.915	2.65402	0.411111	6.45571	1.08e-10	1.25e-09
PGAM1	2129.99	2.72009	0.421584	6.45207	1.1e-10	1.28e-09
MANEA	528.439	3.02179	0.468597	6.44859	1.13e-10	1.3e-09
SPDYE2B	25.807	-3.31508	0.514073	-6.44865	1.13e-10	1.3e-09
FLOT1	1660.17	1.4342	0.222443	6.44747	1.14e-10	1.31e-09
PIP5K1B	1320	-1.81378	0.28133	-6.44717	1.14e-10	1.32e-09
C7orf50	2028.63	1.21225	0.188037	6.44688	1.14e-10	1.32e-09
IGHV4.39	4056.67	3.3745	0.52355	6.44542	1.15e-10	1.33e-09
X.11154	75.6896	-3.1444	0.487954	-6.44405	1.16e-10	1.34e-09
X.18802	73.8365	-2.68866	0.417264	-6.44354	1.17e-10	1.34e-09
LINC00158	52	3.95349	0.613936	6.43957	1.2e-10	1.38e-09
PPP1R1A	39.1587	-3.896	0.605394	-6.43548	1.23e-10	1.42e-09
SEPT7P6	22.367	-3.39604	0.527812	-6.43418	1.24e-10	1.43e-09
PREB	1442.75	1.90053	0.295391	6.43392	1.24e-10	1.43e-09
HMGCL	541.968	2.41695	0.375658	6.43393	1.24e-10	1.43e-09
CACNA1C.AS1	61.5717	-3.28337	0.510435	-6.43249	1.26e-10	1.44e-09
GLRX	1324.1	2.5402	0.395077	6.42964	1.28e-10	1.47e-09
PUF60	2917.86	1.64683	0.256129	6.4297	1.28e-10	1.47e-09
TRG.AS1	167.474	3.2743	0.509569	6.42562	1.31e-10	1.5e-09
ACTG1	103040	2.63942	0.410944	6.42282	1.34e-10	1.53e-09
LMTK2	782.331	-1.20086	0.186986	-6.42221	1.34e-10	1.54e-09
ABCC4	206.627	2.23541	0.348214	6.41966	1.37e-10	1.56e-09
X.18814	583.137	-1.88435	0.293533	-6.41955	1.37e-10	1.56e-09
X.11612	206.204	-4.59891	0.716734	-6.41648	1.39e-10	1.59e-09
CSTF2	422.98	1.83849	0.286526	6.41651	1.39e-10	1.59e-09
SNN	5218.16	-1.74753	0.272376	-6.41587	1.4e-10	1.6e-09
WDR76	462.425	2.13514	0.332786	6.41595	1.4e-10	1.6e-09
UBE3D	139.852	-1.33503	0.208098	-6.41539	1.4e-10	1.6e-09
X.7371	93.9672	-3.19907	0.498805	-6.41347	1.42e-10	1.62e-09
GOLPH3	2040.66	1.87657	0.292709	6.41106	1.45e-10	1.64e-09
X.11792	98.5571	-4.29134	0.669737	-6.4075	1.48e-10	1.68e-09
RHBDD3	374.488	1.49477	0.233282	6.40754	1.48e-10	1.68e-09
DCLRE1B	167.411	2.31464	0.361289	6.40662	1.49e-10	1.69e-09
FBXO5	381.411	2.34771	0.366496	6.40582	1.5e-10	1.7e-09
CLCN7	6229.62	-1.57302	0.245573	-6.40551	1.5e-10	1.7e-09
PRPF19	2172.56	1.71669	0.268026	6.40493	1.5e-10	1.7e-09
TTC1	1106.51	2.02283	0.315938	6.4026	1.53e-10	1.73e-09
CDC42EP3	1141.1	2.19095	0.342235	6.4019	1.53e-10	1.74e-09
PEAK3	544.277	-2.58379	0.403653	-6.40104	1.54e-10	1.75e-09
ARHGEF7	5978.4	-1.99231	0.311292	-6.40014	1.55e-10	1.75e-09
ZDHHC12	1010.56	2.16547	0.338402	6.3991	1.56e-10	1.76e-09
TCEA2	906.165	-1.20965	0.189059	-6.39829	1.57e-10	1.77e-09
RFC2	864.669	1.6074	0.251362	6.39478	1.61e-10	1.81e-09
C19orf48	1176.18	1.43246	0.224032	6.39396	1.62e-10	1.82e-09
X.15958	20.8605	-3.99608	0.624988	-6.39385	1.62e-10	1.82e-09
CACNB1	96.2105	2.04934	0.320619	6.39181	1.64e-10	1.84e-09
SNORA31	130.571	-2.40696	0.376687	-6.38981	1.66e-10	1.87e-09
RBM26	4912.04	-1.18278	0.185125	-6.38908	1.67e-10	1.88e-09
NEU1	1650.68	1.68225	0.26336	6.38767	1.68e-10	1.89e-09
KCTD12	379.802	2.67842	0.41931	6.38769	1.68e-10	1.89e-09
PER1	25267.4	-3.49028	0.546494	-6.38668	1.7e-10	1.9e-09
ST7	97.9891	2.89432	0.453332	6.38456	1.72e-10	1.93e-09
X.18480	318.288	-2.23601	0.350261	-6.38384	1.73e-10	1.94e-09
SPATS2L	474.581	2.71498	0.425449	6.38143	1.75e-10	1.96e-09
DUSP23	276.833	2.18872	0.342989	6.38132	1.76e-10	1.96e-09
NDUFC2	451.429	3.46998	0.543792	6.38107	1.76e-10	1.97e-09
ZNF10	1294.65	-2.65368	0.41603	-6.37856	1.79e-10	2e-09
BANF1	1955.61	2.26879	0.355899	6.3748	1.83e-10	2.05e-09
HAUS1	665.125	1.80839	0.283683	6.37468	1.83e-10	2.05e-09
KLHDC7B	222.677	3.87636	0.608104	6.37451	1.84e-10	2.05e-09
NDUFS6	1222.11	1.89912	0.297958	6.37377	1.84e-10	2.06e-09
PDGFA	113.588	3.12592	0.49043	6.37384	1.84e-10	2.06e-09
MOSPD1	140.475	2.37107	0.372017	6.37356	1.85e-10	2.06e-09
SLC16A5	112.202	2.3543	0.369714	6.36789	1.92e-10	2.13e-09
PGAM1P8	97.4282	-2.51181	0.394486	-6.3673	1.92e-10	2.14e-09
MAPK13	1299.89	-1.45105	0.227928	-6.36626	1.94e-10	2.15e-09
CCDC43	434.64	1.58698	0.249284	6.36616	1.94e-10	2.15e-09
X.815	111.154	-3.01341	0.473394	-6.36554	1.95e-10	2.16e-09
SCARF1	51.462	2.59389	0.407604	6.36374	1.97e-10	2.18e-09
MYCBP	316.537	2.49389	0.391927	6.36315	1.98e-10	2.19e-09
POLA1	468.85	1.59466	0.250636	6.36246	1.99e-10	2.2e-09
AIFM1	632.985	1.68025	0.264158	6.36078	2.01e-10	2.22e-09
LAMTOR5.AS1	178.973	-2.00469	0.315169	-6.36068	2.01e-10	2.22e-09
PSMA5	2030.43	2.22582	0.35001	6.35931	2.03e-10	2.24e-09
IGKV1D.12	221.089	4.50948	0.709225	6.35832	2.04e-10	2.25e-09
DCAF4	854.145	-1.16195	0.182761	-6.35777	2.05e-10	2.26e-09
ZIK1	247.903	2.25605	0.354976	6.35549	2.08e-10	2.29e-09
X.15357	35.8477	-2.69185	0.423561	-6.35529	2.08e-10	2.3e-09
X.19492	156.907	-2.27689	0.358279	-6.35507	2.08e-10	2.3e-09
VRK2	1000.54	1.42468	0.224216	6.35406	2.1e-10	2.31e-09
SLC15A3	2025.71	1.35728	0.213635	6.35327	2.11e-10	2.32e-09
RPL5P23	46.3804	-2.35043	0.370084	-6.35108	2.14e-10	2.35e-09
MRPL34	688.835	2.17842	0.343066	6.34984	2.16e-10	2.37e-09
NCF1B	1476.32	-1.22149	0.192394	-6.34889	2.17e-10	2.38e-09
SCPEP1	3722.82	1.73972	0.274079	6.34752	2.19e-10	2.4e-09
VCP	6938.99	1.86811	0.294356	6.34642	2.2e-10	2.42e-09
LEPROTL1	628.394	2.19086	0.345222	6.34622	2.21e-10	2.42e-09
ZNF35	121.665	2.60161	0.409971	6.34583	2.21e-10	2.43e-09
BRAF	1804.43	-1.03449	0.163027	-6.34548	2.22e-10	2.43e-09
SNHG1	7661.77	-2.38982	0.376658	-6.3448	2.23e-10	2.44e-09
MAFK	1696.2	-1.76762	0.278664	-6.34318	2.25e-10	2.46e-09
HECA	5600.97	-2.13891	0.337269	-6.34185	2.27e-10	2.48e-09
LINC02363	111.818	3.29762	0.520003	6.34153	2.27e-10	2.49e-09
ALOX5AP	2931.95	2.3648	0.372933	6.34108	2.28e-10	2.49e-09
TEX14	328.916	-4.30444	0.678854	-6.34075	2.29e-10	2.5e-09
CSKMT	321.768	-1.9861	0.313308	-6.33913	2.31e-10	2.52e-09
X.7707	231.593	-2.11073	0.332992	-6.33867	2.32e-10	2.53e-09
SERBP1	6972.25	1.4688	0.231733	6.33832	2.32e-10	2.53e-09
CYSLTR1	1304.72	2.06235	0.325394	6.33801	2.33e-10	2.54e-09
LIX1.AS1	434.921	-5.98616	0.944673	-6.33675	2.35e-10	2.55e-09
RRP9	536.22	1.16224	0.183412	6.33676	2.35e-10	2.55e-09
RCC1L	1253.17	1.7723	0.279708	6.33625	2.35e-10	2.56e-09
NME1	558.04	2.7081	0.427525	6.33436	2.38e-10	2.59e-09
ESPL1	382.049	2.71317	0.42835	6.33401	2.39e-10	2.6e-09
LINC01578	7671.54	-1.91157	0.301869	-6.33244	2.41e-10	2.62e-09
THADA	1711.24	-1.01093	0.159677	-6.33109	2.43e-10	2.64e-09
ABHD2	906.223	1.13568	0.179389	6.33082	2.44e-10	2.64e-09
RAP2B	755.294	2.06887	0.326999	6.32684	2.5e-10	2.71e-09
PELI1	7005.02	-2.63693	0.416779	-6.32692	2.5e-10	2.71e-09
AIFM2	365.818	1.63502	0.258522	6.32448	2.54e-10	2.75e-09
NT5DC2	362.006	2.06743	0.326898	6.32438	2.54e-10	2.75e-09
FNDC3B	299.284	1.64189	0.259717	6.32183	2.58e-10	2.8e-09
SIK3	2761.95	-1.99458	0.315565	-6.32067	2.6e-10	2.81e-09
EGLN2	1779.11	-1.37256	0.217166	-6.32032	2.61e-10	2.82e-09
MRPL36	278.536	2.50095	0.395696	6.32039	2.61e-10	2.82e-09
MDM4	14017.2	-2.55436	0.404285	-6.31823	2.65e-10	2.85e-09
X.12608	189.484	-2.05787	0.325765	-6.31703	2.67e-10	2.87e-09
BHLHE40	4378.97	2.71083	0.42915	6.31675	2.67e-10	2.88e-09
SLC25A53	234.816	-1.1697	0.185223	-6.31509	2.7e-10	2.91e-09
SNORA33	187.87	-3.12094	0.49424	-6.31463	2.71e-10	2.91e-09
IGLV3.12	129.925	4.45818	0.706413	6.31101	2.77e-10	2.98e-09
DAD1	2445.97	2.51266	0.398285	6.30869	2.81e-10	3.03e-09
X.15341	54.6927	-4.11835	0.653117	-6.30568	2.87e-10	3.08e-09
X.16192	227.34	-2.23817	0.354992	-6.30486	2.88e-10	3.1e-09
ZNF845	178.946	2.30811	0.366098	6.30462	2.89e-10	3.1e-09
CD84	1542.18	1.47134	0.233428	6.3032	2.92e-10	3.13e-09
PUM1	4284.76	-1.35981	0.215796	-6.30136	2.95e-10	3.16e-09
CXorf40A	3011.52	-2.45397	0.389431	-6.30143	2.95e-10	3.16e-09
X.8647	230.443	-1.80585	0.28669	-6.29898	3e-10	3.21e-09
MRPL49	1136.55	2.1616	0.343271	6.29706	3.03e-10	3.25e-09
TSFM	291.244	3.17387	0.504243	6.29433	3.09e-10	3.3e-09
RNF19A	5693.88	-1.686	0.267868	-6.29414	3.09e-10	3.3e-09
TXNDC9	378.398	2.56658	0.40777	6.29417	3.09e-10	3.3e-09
MAT2B	2503.83	2.22711	0.353975	6.29172	3.14e-10	3.35e-09
PODXL2	237.517	-2.1125	0.335802	-6.2909	3.16e-10	3.37e-09
ADCK2	1029.23	1.69844	0.270105	6.28807	3.21e-10	3.43e-09
ELOCP28	30.1281	-3.55452	0.565917	-6.28098	3.36e-10	3.58e-09
SPTBN1	8168.34	-1.70282	0.271142	-6.28019	3.38e-10	3.6e-09
X.10758	254.549	-2.77465	0.441809	-6.2802	3.38e-10	3.6e-09
NPM1P26	129.602	-3.93628	0.626815	-6.27981	3.39e-10	3.6e-09
LRRC2	80.6658	3.58237	0.570493	6.27943	3.4e-10	3.61e-09
X.11588	74.9375	-2.56008	0.407736	-6.27878	3.41e-10	3.62e-09
SNHG20	533.655	-1.70881	0.272167	-6.27855	3.42e-10	3.63e-09
ZNF618	194.795	-3.31001	0.527241	-6.27799	3.43e-10	3.64e-09
NAPB	467.003	-1.07917	0.171928	-6.27686	3.45e-10	3.66e-09
ANP32E	2749.36	1.94036	0.309135	6.27673	3.46e-10	3.66e-09
HES1	1072.42	-2.21348	0.352663	-6.27648	3.46e-10	3.67e-09
SMS	1415.51	1.94043	0.309176	6.27614	3.47e-10	3.67e-09
NDUFB3	669.562	2.90656	0.463202	6.27494	3.5e-10	3.7e-09
X.11714	76.3373	-2.29393	0.365616	-6.27415	3.52e-10	3.72e-09
HM13	2508.59	1.69601	0.270327	6.27394	3.52e-10	3.72e-09
TNFSF12	714.735	1.52274	0.242716	6.27377	3.52e-10	3.72e-09
RHNO1	685.04	1.67711	0.267343	6.27326	3.54e-10	3.73e-09
ATP6V0A1	2109.52	-1.23031	0.19617	-6.27162	3.57e-10	3.77e-09
CSPG4P10	143.91	-2.87062	0.457732	-6.2714	3.58e-10	3.77e-09
REEP5	2261.67	2.192	0.349622	6.26963	3.62e-10	3.81e-09
PFN1P1	53.4775	2.20923	0.35244	6.26838	3.65e-10	3.84e-09
PLAGL2	594.113	1.4089	0.224769	6.26821	3.65e-10	3.84e-09
ARHGEF40	190.691	2.52473	0.402869	6.26688	3.68e-10	3.87e-09
SCNM1	882.014	1.19827	0.191213	6.2667	3.69e-10	3.88e-09
SGPP1	1868.14	2.24405	0.358101	6.26654	3.69e-10	3.88e-09
MAGEF1	653.89	2.48324	0.39633	6.26559	3.71e-10	3.9e-09
APOBEC3G	2836.93	1.2175	0.194345	6.26461	3.74e-10	3.92e-09
ABL2	725.904	-1.16726	0.18637	-6.26315	3.77e-10	3.96e-09
SAMD8	2997.78	-2.29151	0.365885	-6.26291	3.78e-10	3.96e-09
LINC00624	85.0756	-2.65331	0.424004	-6.25775	3.91e-10	4.09e-09
PPAT	305.539	1.49214	0.23856	6.25477	3.98e-10	4.17e-09
X.7521	74.5911	-2.37594	0.379873	-6.25456	3.99e-10	4.17e-09
STIL	258.103	1.9377	0.309804	6.25459	3.99e-10	4.17e-09
ERI1	323.772	1.21719	0.194697	6.25172	4.06e-10	4.24e-09
KLF7.IT1	252.961	-4.02793	0.644374	-6.25091	4.08e-10	4.26e-09
IGLL1	391.889	6.30367	1.00843	6.25098	4.08e-10	4.26e-09
BRWD1	2580.61	-1.11731	0.178786	-6.24944	4.12e-10	4.3e-09
DYNLT1	1346.36	-1.65528	0.264962	-6.24725	4.18e-10	4.36e-09
ZBTB49	184.883	1.83857	0.29436	6.24597	4.21e-10	4.39e-09
FHOD1	1418.43	1.4025	0.224605	6.24427	4.26e-10	4.43e-09
SMARCD2	2547.93	1.32761	0.212784	6.23922	4.4e-10	4.58e-09
X.14718	142.906	-1.9678	0.315497	-6.23715	4.46e-10	4.63e-09
CEBPG	1581.74	-1.53657	0.246392	-6.23631	4.48e-10	4.65e-09
PIGC	534.44	1.76411	0.283	6.2336	4.56e-10	4.73e-09
MXD3	522.634	1.30155	0.208845	6.23214	4.6e-10	4.77e-09
MT.TK	149.305	-4.26126	0.683747	-6.23221	4.6e-10	4.77e-09
THAP11	583.515	2.48553	0.398893	6.23106	4.63e-10	4.8e-09
PSMD1	1412.59	1.60029	0.256832	6.23089	4.64e-10	4.8e-09
TMED9	3102.66	1.98752	0.319002	6.23043	4.65e-10	4.82e-09
PECAM1	1703.36	-1.67555	0.269031	-6.22809	4.72e-10	4.88e-09
CAV1	70.9126	4.23988	0.680811	6.22769	4.73e-10	4.89e-09
VPS13A	2162.18	-1.49728	0.24043	-6.22749	4.74e-10	4.9e-09
H2AFZP1	33.9861	-3.7111	0.596165	-6.22496	4.82e-10	4.97e-09
ADPRHL2	737.814	2.10664	0.338459	6.22423	4.84e-10	4.99e-09
CDK4	744.611	2.71936	0.43692	6.22394	4.85e-10	5e-09
TFCP2	1151.34	1.37783	0.22138	6.22383	4.85e-10	5e-09
SH3PXD2A	962.794	-1.90591	0.306239	-6.22359	4.86e-10	5.01e-09
GTF3C2.AS1	84.3916	-2.02736	0.325764	-6.22342	4.86e-10	5.01e-09
SLC39A8	553.813	2.33657	0.375505	6.22249	4.89e-10	5.04e-09
SCAMP5	214.36	4.37201	0.702658	6.22211	4.91e-10	5.04e-09
ZMIZ1	2683.2	1.7544	0.282029	6.22063	4.95e-10	5.09e-09
PLEKHG7	139.053	4.52564	0.727566	6.22024	4.96e-10	5.1e-09
C12orf74	139.053	4.52564	0.727566	6.22024	4.96e-10	5.1e-09
H2AFX	1861.48	2.00078	0.321763	6.21816	5.03e-10	5.16e-09
TXK	91.5407	2.24046	0.36032	6.21798	5.04e-10	5.16e-09
X.16596	24.9222	3.22012	0.517896	6.2177	5.04e-10	5.17e-09
KLF12	1479.74	-1.31581	0.211647	-6.21703	5.07e-10	5.19e-09
X.220	150.404	-2.35273	0.378516	-6.21567	5.11e-10	5.23e-09
CERCAM	80.4044	2.35291	0.378685	6.21338	5.19e-10	5.31e-09
ZNF613	116.415	2.48225	0.399573	6.21225	5.22e-10	5.34e-09
GAPDHP1	36.028	3.00969	0.48449	6.21207	5.23e-10	5.35e-09
TCEAL3	115.46	2.63038	0.423526	6.21066	5.28e-10	5.39e-09
PSMC5	2439.79	1.0944	0.176229	6.21009	5.3e-10	5.41e-09
NSUN7	213.035	-2.97481	0.479151	-6.2085	5.35e-10	5.46e-09
PRKCB	11881.9	-1.33796	0.215519	-6.20805	5.36e-10	5.47e-09
ADD1	10834	-1.20742	0.194504	-6.2077	5.38e-10	5.48e-09
X.11716	149.026	-3.80987	0.613831	-6.20671	5.41e-10	5.51e-09
PATJ	353.322	-2.64109	0.425537	-6.20649	5.42e-10	5.52e-09
PBDC1	513.254	1.55525	0.250657	6.20469	5.48e-10	5.58e-09
DTX1	3426.54	-1.53872	0.248074	-6.20268	5.55e-10	5.65e-09
TRUB2	590.439	1.64472	0.265197	6.20189	5.58e-10	5.67e-09
NT5DC3	518.925	-2.61675	0.421987	-6.20102	5.61e-10	5.7e-09
PPP1R15B	13556.1	-1.50387	0.242551	-6.20024	5.64e-10	5.72e-09
NPTN	886.749	1.44836	0.233613	6.19986	5.65e-10	5.73e-09
RASSF1	3463.92	-1.34038	0.21625	-6.19828	5.71e-10	5.79e-09
ZNF529	1201.37	-1.87761	0.302962	-6.1975	5.74e-10	5.81e-09
ZFP14	417.985	-1.61995	0.261415	-6.19683	5.76e-10	5.84e-09
NGLY1	4479.41	-1.47343	0.23785	-6.19477	5.84e-10	5.91e-09
S100A10	838.957	2.15518	0.347911	6.19464	5.84e-10	5.91e-09
X.14977	73.7119	-2.02609	0.327148	-6.1932	5.9e-10	5.96e-09
IGHV1.58	503.642	2.80487	0.452918	6.19289	5.91e-10	5.97e-09
X.9960	36.021	-3.28409	0.530546	-6.19002	6.02e-10	6.08e-09
DICER1	2556.81	-1.31956	0.213255	-6.18771	6.1e-10	6.16e-09
X.14007	60.423	-3.51865	0.568722	-6.18693	6.13e-10	6.19e-09
X.8118	18.9061	-3.77871	0.610789	-6.18661	6.15e-10	6.2e-09
COA6	384.017	2.1029	0.339992	6.18514	6.2e-10	6.25e-09
KNSTRN	189.427	2.5907	0.418895	6.1846	6.23e-10	6.27e-09
RFX3	943.778	-1.83786	0.29723	-6.18328	6.28e-10	6.32e-09
TIPIN	173.373	2.23724	0.361841	6.18292	6.29e-10	6.33e-09
X.5337	86.4322	-4.12031	0.666708	-6.18008	6.41e-10	6.44e-09
IGKJ3	232.102	2.54142	0.411234	6.17998	6.41e-10	6.44e-09
CDHR5	74.7132	-3.44989	0.558354	-6.17867	6.46e-10	6.5e-09
KCNQ5	680.058	-1.73178	0.280313	-6.17803	6.49e-10	6.52e-09
FAM84B	362.689	-2.46407	0.398911	-6.17699	6.53e-10	6.56e-09
ABCC6	56.2602	-2.30302	0.372863	-6.17658	6.55e-10	6.57e-09
WDR1	8496.92	1.59886	0.258879	6.17611	6.57e-10	6.59e-09
FAHD1	333.087	2.36515	0.382975	6.17574	6.59e-10	6.6e-09
IQSEC1	8769.7	-2.06784	0.334917	-6.17418	6.65e-10	6.66e-09
ZFP30	383.982	-2.2165	0.359046	-6.1733	6.69e-10	6.69e-09
DDX20	1309.15	-1.60709	0.260378	-6.17212	6.74e-10	6.74e-09
TCTE3	103.3	-1.70536	0.276317	-6.17174	6.75e-10	6.75e-09
BIK	355.798	5.85584	0.948956	6.17082	6.79e-10	6.79e-09
KIAA2013	2479.55	1.93954	0.314373	6.16954	6.85e-10	6.84e-09
SNHG3	3896.87	-2.25214	0.36519	-6.16705	6.96e-10	6.94e-09
TMEM9B.AS1	143.178	-2.25669	0.365985	-6.16607	7e-10	6.98e-09
LRRC47	977.124	1.55607	0.252446	6.16398	7.09e-10	7.07e-09
X.18829	104.213	-2.40599	0.39035	-6.16369	7.11e-10	7.08e-09
CCDC36	23.5061	-3.43729	0.557686	-6.16348	7.12e-10	7.09e-09
BASP1	7665.86	1.85376	0.300771	6.16337	7.12e-10	7.09e-09
ZNF622	1000.24	2.03757	0.330784	6.15982	7.28e-10	7.25e-09
TEF	183.875	2.02377	0.328623	6.15834	7.35e-10	7.31e-09
THUMPD3.AS1	871.689	-1.44498	0.234652	-6.15798	7.37e-10	7.32e-09
MRPL13	345.229	2.18762	0.355292	6.15724	7.4e-10	7.35e-09
WHAMM	5993.46	-2.67632	0.434714	-6.1565	7.44e-10	7.38e-09
PRR29	144.882	-2.24368	0.364662	-6.15276	7.61e-10	7.56e-09
NOD2	121.332	2.23839	0.363932	6.15058	7.72e-10	7.66e-09
EBNA1BP2	656.298	2.12083	0.344826	6.15043	7.73e-10	7.66e-09
SNX18	837.98	2.11602	0.344066	6.15005	7.75e-10	7.67e-09
BNIPL	96.7257	-3.27606	0.532887	-6.14776	7.86e-10	7.78e-09
SMIM18	62.9864	-3.52257	0.573088	-6.14665	7.91e-10	7.83e-09
CABLES1	373.997	2.61135	0.424931	6.14534	7.98e-10	7.88e-09
PDCD7	937.675	1.35201	0.220004	6.14539	7.98e-10	7.88e-09
SPAG1	408.265	-1.25868	0.204854	-6.14429	8.03e-10	7.93e-09
TMEM208	529.479	2.3432	0.38145	6.14287	8.1e-10	8e-09
PRKAB1	905.074	1.45607	0.237116	6.14076	8.21e-10	8.1e-09
DBR1	335.235	1.21292	0.197527	6.14053	8.22e-10	8.11e-09
IGHV3.69.1	67.7233	3.07318	0.500603	6.13896	8.31e-10	8.18e-09
TMEM101	666.669	2.45524	0.399979	6.13842	8.33e-10	8.21e-09
TMEM44	260.406	2.31464	0.377171	6.13685	8.42e-10	8.28e-09
FAM214B	337.962	1.95679	0.318882	6.13642	8.44e-10	8.3e-09
IGLV2.18	664.108	3.18976	0.520173	6.13212	8.67e-10	8.53e-09
AMZ2P1	430.648	-2.68357	0.437706	-6.131	8.73e-10	8.58e-09
X.1454	262.669	-2.19834	0.358966	-6.1241	9.12e-10	8.96e-09
GINS2	448.643	1.89344	0.309208	6.12351	9.15e-10	8.98e-09
PRDM4	2681.89	-1.6548	0.270356	-6.12082	9.31e-10	9.13e-09
UBL4A	583.092	2.38892	0.390431	6.11867	9.44e-10	9.25e-09
P2RY14	610.757	-2.35392	0.384749	-6.11808	9.47e-10	9.28e-09
TRA2A	12292.9	-2.10352	0.343863	-6.11731	9.52e-10	9.32e-09
SOBP	171.911	1.56333	0.255557	6.11734	9.51e-10	9.32e-09
APOL1	339.717	3.01689	0.493182	6.11719	9.52e-10	9.32e-09
PTCH1	202.464	3.01393	0.492772	6.11627	9.58e-10	9.37e-09
VPS37A	428.961	1.01116	0.165363	6.1148	9.67e-10	9.45e-09
KIRREL2	129.987	-4.9214	0.804993	-6.1136	9.74e-10	9.52e-09
IGKV6D.21	252.731	3.65503	0.598451	6.10749	1.01e-09	9.88e-09
TALDO1	2792.09	2.0876	0.341818	6.10734	1.01e-09	9.88e-09
X.1218	46.2226	-3.64098	0.596291	-6.10604	1.02e-09	9.96e-09
KLK1	442.398	1.47056	0.240851	6.10569	1.02e-09	9.98e-09
SGSH	1508.87	-1.69338	0.277359	-6.10536	1.03e-09	9.99e-09
IRS1	874.582	1.7984	0.294626	6.10403	1.03e-09	1.01e-08
ZNF227	353.24	1.55961	0.255513	6.10381	1.04e-09	1.01e-08
ELOC	991.403	1.68477	0.276033	6.10351	1.04e-09	1.01e-08
EIF2S1	1105.71	1.74662	0.286228	6.10219	1.05e-09	1.02e-08
ZNF791	4254.12	-1.41821	0.232466	-6.10073	1.06e-09	1.03e-08
CD19	15781.5	1.15226	0.188906	6.09964	1.06e-09	1.03e-08
PFN1	42056.4	1.82985	0.300144	6.09655	1.08e-09	1.05e-08
X.6353	909.541	-1.6871	0.276738	-6.09638	1.08e-09	1.05e-08
HMCES	2494.31	-1.69631	0.278378	-6.09356	1.1e-09	1.07e-08
X.16277	74.6019	2.34629	0.385142	6.092	1.12e-09	1.08e-08
POGK	1115.18	1.34707	0.221132	6.09171	1.12e-09	1.08e-08
RAB29	2322.2	1.15557	0.189711	6.09121	1.12e-09	1.08e-08
MTMR1	2834.11	-1.10076	0.180774	-6.08916	1.14e-09	1.1e-08
M6PR	1902.6	1.50868	0.247771	6.08901	1.14e-09	1.1e-08
KAT6A	4384.74	-1.53433	0.252033	-6.08781	1.14e-09	1.11e-08
KCTD3	310.361	-1.32774	0.218167	-6.08588	1.16e-09	1.12e-08
X.14734	87.4441	-3.22546	0.529998	-6.08579	1.16e-09	1.12e-08
EIF4A2	30123.8	-1.37497	0.226003	-6.08387	1.17e-09	1.13e-08
RFC5	404.445	1.89173	0.310981	6.0831	1.18e-09	1.14e-08
CCNH	1944.61	-1.76591	0.290351	-6.08197	1.19e-09	1.14e-08
CNTLN	161.466	3.45924	0.568935	6.08021	1.2e-09	1.16e-08
RRM1	1120.26	2.1461	0.352994	6.07972	1.2e-09	1.16e-08
X.12249	72.5472	-3.48301	0.572901	-6.0796	1.2e-09	1.16e-08
PACS1	6351.84	-1.45431	0.239231	-6.07909	1.21e-09	1.16e-08
ADAM23	388.364	-2.64362	0.434882	-6.07893	1.21e-09	1.16e-08
SAE1	2158.84	1.94399	0.319832	6.07815	1.22e-09	1.17e-08
SEMA4B	4135.88	-1.45557	0.239555	-6.07614	1.23e-09	1.18e-08
X.2887	107.638	3.58647	0.590265	6.07604	1.23e-09	1.18e-08
ZNF451	2924.74	-1.37365	0.226096	-6.07549	1.24e-09	1.19e-08
X.8398	62.7474	-2.38958	0.393338	-6.07513	1.24e-09	1.19e-08
STARD9	1307.96	-3.19724	0.526367	-6.07416	1.25e-09	1.19e-08
CCDC6	3474.69	-1.35664	0.223365	-6.07361	1.25e-09	1.2e-08
PTRH2	278.987	2.15586	0.354979	6.07321	1.25e-09	1.2e-08
TRIM69	1499.56	1.5886	0.261615	6.07229	1.26e-09	1.21e-08
BCL2L15	82.3871	-2.71738	0.447596	-6.07104	1.27e-09	1.22e-08
NUP37	455.007	2.19398	0.361455	6.06987	1.28e-09	1.22e-08
ZNF451.AS1	136.038	-2.30843	0.380438	-6.06783	1.3e-09	1.24e-08
SNHG4	136.824	-1.67598	0.276214	-6.06767	1.3e-09	1.24e-08
NFKBID	8614.24	-2.89302	0.476831	-6.06719	1.3e-09	1.24e-08
STX12	1801.98	-1.52184	0.25083	-6.06722	1.3e-09	1.24e-08
HOPX	1948.2	3.8713	0.638241	6.06558	1.31e-09	1.25e-08
ALOX15P1	367.603	-2.09501	0.345432	-6.0649	1.32e-09	1.26e-08
SNHG19	426.138	-1.6765	0.276553	-6.06215	1.34e-09	1.28e-08
HSD17B14	65.2856	3.70799	0.611743	6.06135	1.35e-09	1.28e-08
TTBK2	897.426	-1.29208	0.213222	-6.05978	1.36e-09	1.3e-08
APBB2	551.37	-2.05523	0.339198	-6.05907	1.37e-09	1.3e-08
SLC35A4	1519.8	1.8089	0.298631	6.05731	1.38e-09	1.32e-08
DPYSL2	932.444	1.85949	0.307026	6.05644	1.39e-09	1.32e-08
RBMX2	691.72	1.60104	0.264375	6.05596	1.4e-09	1.33e-08
C19orf53	1873.98	1.49874	0.24763	6.05233	1.43e-09	1.35e-08
QPCT	234.758	5.92233	0.978724	6.05107	1.44e-09	1.36e-08
GAR1	342.392	1.83649	0.303536	6.05032	1.45e-09	1.37e-08
GGNBP2	7194.43	-1.57729	0.260733	-6.04945	1.45e-09	1.38e-08
SLC12A8	73.3574	4.13511	0.683678	6.04834	1.46e-09	1.39e-08
PHF1	5927	-2.11225	0.34927	-6.04761	1.47e-09	1.39e-08
OCRL	175.515	-1.31974	0.218271	-6.04635	1.48e-09	1.4e-08
NDUFA8	459.335	2.97011	0.491266	6.04582	1.49e-09	1.4e-08
X.19264	97.4689	-2.00007	0.330817	-6.04586	1.49e-09	1.4e-08
TMEM223	403.402	1.72813	0.285964	6.04316	1.51e-09	1.43e-08
CDHR1	57.142	3.62705	0.600339	6.04167	1.53e-09	1.44e-08
GLB1	1055.59	1.43563	0.237659	6.04068	1.53e-09	1.45e-08
TFE3	2655.3	-1.8587	0.307696	-6.0407	1.53e-09	1.45e-08
MUL1	684.543	2.10395	0.348334	6.04003	1.54e-09	1.45e-08
X.16033	348.026	-1.87656	0.310771	-6.0384	1.56e-09	1.47e-08
CASTOR3	694.032	-1.80496	0.29905	-6.03564	1.58e-09	1.49e-08
ARMT1	445.364	2.82589	0.468275	6.03469	1.59e-09	1.5e-08
ATG9A	1730.31	-1.28092	0.21228	-6.03411	1.6e-09	1.5e-08
NR4A1	21268.5	-3.14711	0.521638	-6.03313	1.61e-09	1.51e-08
APPL2	1154.87	-1.35832	0.225193	-6.03182	1.62e-09	1.52e-08
SMCHD1	11507.5	-1.56852	0.260052	-6.03154	1.62e-09	1.53e-08
IGHV3.23	9048.69	2.47926	0.411099	6.03082	1.63e-09	1.53e-08
ITGA3	116.949	2.48468	0.412183	6.0281	1.66e-09	1.56e-08
B4GALT1	12091.3	-1.99045	0.330204	-6.02793	1.66e-09	1.56e-08
TNRC6C	1216.95	-1.88685	0.313047	-6.02738	1.67e-09	1.56e-08
LPP	2462.08	-1.51698	0.251688	-6.02724	1.67e-09	1.56e-08
IMPA1	591.608	1.45395	0.241245	6.02685	1.67e-09	1.57e-08
ATXN1L	2866.29	-1.85778	0.308284	-6.0262	1.68e-09	1.57e-08
SF3A3	1782.42	1.44721	0.240168	6.02583	1.68e-09	1.57e-08
AKR1A1	2397.08	1.35658	0.225182	6.02436	1.7e-09	1.59e-08
SLFNL1.AS1	86.5604	-2.41229	0.400684	-6.02043	1.74e-09	1.62e-08
X.14963	58.3596	-1.85303	0.307788	-6.02047	1.74e-09	1.62e-08
RNF126	3460.73	-1.50708	0.25035	-6.01992	1.75e-09	1.63e-08
CENPB	1265.33	1.86814	0.31035	6.01945	1.75e-09	1.63e-08
CLNK	459.198	2.7018	0.448839	6.01952	1.75e-09	1.63e-08
MIR6774	255.909	-3.08425	0.512624	-6.01659	1.78e-09	1.66e-08
MRPS18B	1063.01	1.8851	0.313524	6.01261	1.83e-09	1.7e-08
SNORD63B	155.603	-2.40439	0.399964	-6.01153	1.84e-09	1.71e-08
IGHV3.20	1253.09	3.02932	0.503943	6.01122	1.84e-09	1.71e-08
HMOX2	878.717	1.64825	0.274207	6.01097	1.84e-09	1.71e-08
PLCXD1	1448.66	-2.09809	0.349049	-6.01087	1.85e-09	1.71e-08
UBE2E1	2143.03	1.65808	0.275991	6.00773	1.88e-09	1.75e-08
SLC36A4	437.664	-1.32598	0.220722	-6.00749	1.88e-09	1.75e-08
MRPL16	892.817	1.79798	0.299318	6.00693	1.89e-09	1.75e-08
PARP1	9151.23	1.36789	0.227839	6.00376	1.93e-09	1.79e-08
X.13527	90.9561	-1.77951	0.296472	-6.00229	1.95e-09	1.8e-08
ZNF146	1646.36	1.07003	0.178281	6.00189	1.95e-09	1.81e-08
ATP5MF	1933.7	1.98859	0.331358	6.00133	1.96e-09	1.81e-08
POLDIP2	1663.48	1.73766	0.28957	6.00081	1.96e-09	1.82e-08
MRPL15	554.41	2.46166	0.41046	5.99733	2.01e-09	1.86e-08
TIMM29	345.113	1.5835	0.26425	5.99242	2.07e-09	1.91e-08
X.6712	88.718	-3.09839	0.517157	-5.99119	2.08e-09	1.92e-08
SHISA5	5249.28	1.56168	0.260688	5.99063	2.09e-09	1.93e-08
CABP4	197.035	-2.05736	0.343454	-5.9902	2.1e-09	1.93e-08
SCCPDH	561.213	2.54294	0.424577	5.98935	2.11e-09	1.94e-08
PRXL2B	576.585	1.02881	0.171784	5.98898	2.11e-09	1.95e-08
RHOC	908.837	2.29269	0.382878	5.98806	2.12e-09	1.95e-08
MRPL28	1267.76	1.64315	0.274403	5.98809	2.12e-09	1.95e-08
THAP1	229.726	1.43963	0.240411	5.9882	2.12e-09	1.95e-08
ECHS1	1814.82	2.20574	0.368346	5.98824	2.12e-09	1.95e-08
REL	6680.29	-2.05829	0.343806	-5.98676	2.14e-09	1.97e-08
SNRPB2	1364.82	1.92516	0.321576	5.98665	2.14e-09	1.97e-08
POLR3K	459.28	2.17265	0.36295	5.98611	2.15e-09	1.97e-08
STPG4	41.3933	-2.71864	0.454281	-5.98449	2.17e-09	1.99e-08
RNFT2	556.696	-1.72111	0.287592	-5.98456	2.17e-09	1.99e-08
POLR2J3	830.577	-1.54655	0.258459	-5.98373	2.18e-09	2e-08
RNF6	1012.94	1.49005	0.24909	5.98195	2.2e-09	2.02e-08
AHCTF1	1770.26	-1.24109	0.207471	-5.98199	2.2e-09	2.02e-08
X.12610	42.9582	-3.33417	0.557578	-5.97974	2.23e-09	2.05e-08
RNF113A	944.041	1.19729	0.200277	5.97816	2.26e-09	2.07e-08
PIEZO2	65.0482	2.76852	0.463147	5.97762	2.26e-09	2.07e-08
SLC27A3	338.13	1.17709	0.196938	5.97693	2.27e-09	2.08e-08
BLOC1S3	284.711	1.4924	0.249698	5.97683	2.28e-09	2.08e-08
LAT2	8058.92	1.13339	0.189782	5.97204	2.34e-09	2.14e-08
CNFN	93.2847	-2.2314	0.373827	-5.96907	2.39e-09	2.18e-08
PNPO	239.133	2.55509	0.428097	5.96848	2.39e-09	2.19e-08
X.20049	209.059	-1.28102	0.214697	-5.96662	2.42e-09	2.21e-08
PTGES3P1	25.1176	3.03388	0.508526	5.96603	2.43e-09	2.22e-08
BRCC3	531.643	1.2555	0.210485	5.96482	2.45e-09	2.23e-08
DIP2B	3493.75	-1.22997	0.206212	-5.96459	2.45e-09	2.23e-08
KLB	52.7387	-2.85536	0.478799	-5.96359	2.47e-09	2.24e-08
ACTA2	95.566	2.31507	0.38821	5.96344	2.47e-09	2.25e-08
IGKV1D.8	790.799	3.30857	0.554983	5.96157	2.5e-09	2.27e-08
[truncated: 5,279 more rows]

## Sheet: SD 2 (b)
Supplementary Data 1. (b) Transcriptome dataset of cord blood CD19+ vs thymic CD21+CD35+. Two-sided Wald-test with Benjamini-Hochberg false discovery ration (FDR) adjustment (n=5).
Gene_ID	baseMean	log2FoldChange	lfcSE	stat	pvalue	padj
IGHG1	3990.64	5.78453	0.29136	19.8535	1.03e-87	1.83e-83
GBP1	639.491	5.37198	0.313516	17.1346	8.19e-66	7.28e-62
IFITM1	4980.48	5.65072	0.36342	15.5487	1.62e-54	9.62e-51
MX2	3800.23	2.45761	0.161843	15.1852	4.43e-52	1.97e-48
GBP4	2103.99	3.95504	0.267008	14.8124	1.22e-49	4.33e-46
OAS3	3371.74	4.99743	0.342439	14.5936	3.08e-48	7.83e-45
IFIT3	2353.71	6.77034	0.463855	14.5958	2.99e-48	7.83e-45
OAS2	4336.76	3.4943	0.242966	14.3819	6.73e-47	1.39e-43
USP18	612.631	5.33613	0.371118	14.3785	7.06e-47	1.39e-43
TRAFD1	1524.29	2.67375	0.186809	14.3128	1.82e-46	3.24e-43
TRIM21	441.471	3.08781	0.219293	14.0807	4.99e-45	8.06e-42
SAMD9	1851.19	3.56731	0.256478	13.9088	5.6e-44	8.29e-41
X.4625	315.494	-3.31375	0.238715	-13.8816	8.19e-44	1.12e-40
IFI6	2837.56	4.48545	0.324232	13.834	1.59e-43	2.02e-40
GBP2	993.761	3.78957	0.274538	13.8035	2.43e-43	2.88e-40
STAT1	10031.5	4.72613	0.345861	13.6648	1.65e-42	1.83e-39
PLSCR1	1329.21	3.92595	0.290452	13.5167	1.25e-41	1.3e-38
HERC5	620.666	4.05508	0.300842	13.4791	2.08e-41	2.05e-38
CMPK2	1147.3	5.46979	0.406074	13.4699	2.35e-41	2.2e-38
OASL	274.812	6.81575	0.51783	13.1622	1.45e-39	1.29e-36
AMN	579.758	-3.59204	0.283277	-12.6803	7.6e-37	6.43e-34
MX1	10098.4	3.76544	0.297389	12.6617	9.64e-37	7.79e-34
NEXN	238.177	3.10293	0.245978	12.6147	1.75e-36	1.35e-33
MNDA	224.54	6.21839	0.498812	12.4664	1.14e-35	8.43e-33
CSTF2T	648.881	2.06228	0.168306	12.2532	1.61e-34	1.15e-31
SH3D19	466.804	-3.16934	0.259188	-12.2279	2.2e-34	1.51e-31
ISG15	4300.67	3.83585	0.314992	12.1776	4.09e-34	2.69e-31
MBNL2	1519.36	-2.26356	0.186161	-12.1591	5.13e-34	3.26e-31
IFIT1	794.815	5.76513	0.476026	12.111	9.24e-34	5.66e-31
ABI3	842.859	3.48937	0.288246	12.1055	9.87e-34	5.85e-31
CAMKK1	671.692	-2.49556	0.2091	-11.9348	7.8e-33	4.33e-30
APOL6	1846.55	3.58811	0.300627	11.9354	7.74e-33	4.33e-30
ATP2B1	6930.24	-1.69666	0.144904	-11.7089	1.15e-31	6.18e-29
KLHL24	5616.13	-2.80854	0.242742	-11.5701	5.84e-31	3.05e-28
TLR7	1125.26	3.4769	0.300749	11.5608	6.51e-31	3.26e-28
RAB31	775.734	3.93012	0.33999	11.5595	6.61e-31	3.26e-28
IFI44	1608.24	5.36535	0.466971	11.4897	1.49e-30	7.14e-28
A4GALT	243.254	7.49958	0.653072	11.4835	1.6e-30	7.47e-28
TNFSF10	593.734	2.95012	0.260434	11.3277	9.57e-30	4.36e-27
DDX60	1861.17	2.93221	0.261524	11.212	3.56e-29	1.58e-26
NMI	1094.43	2.65941	0.238965	11.1289	9.08e-29	3.94e-26
CCDC191	2318.91	-1.85987	0.168046	-11.0677	1.8e-28	7.62e-26
FBXO6	652.134	3.28325	0.299481	10.9632	5.75e-28	2.38e-25
IFI44L	7054.26	6.13591	0.55994	10.9582	6.07e-28	2.4e-25
FCRL4	254.258	7.92389	0.722995	10.9598	5.96e-28	2.4e-25
ELK3	1283.86	2.80737	0.259716	10.8094	3.11e-27	1.2e-24
SPRYD3	390.051	2.79468	0.260126	10.7435	6.36e-27	2.4e-24
SLC35A2	1659.4	-2.73827	0.255179	-10.7308	7.3e-27	2.7e-24
RTP4	110.273	5.59441	0.522706	10.7028	9.88e-27	3.58e-24
PSMB9	4486.96	2.76633	0.25912	10.6758	1.32e-26	4.69e-24
CD180	1107.11	2.42396	0.227629	10.6487	1.77e-26	6.16e-24
EPSTI1	3135	2.50699	0.235496	10.6456	1.83e-26	6.25e-24
WDR86	406.657	-2.29561	0.215829	-10.6363	2.02e-26	6.77e-24
TNRC18P1	319.626	-4.03686	0.379833	-10.628	2.21e-26	7.16e-24
ZBTB11	2208.11	-2.12325	0.199786	-10.6276	2.22e-26	7.16e-24
PARP9	2906.71	2.23397	0.212821	10.4969	8.92e-26	2.83e-23
IRGQ	4690.95	-4.16438	0.396849	-10.4936	9.24e-26	2.88e-23
GBP5	550.879	2.75621	0.263469	10.4612	1.3e-25	3.99e-23
CCR1	141.016	6.85307	0.655496	10.4548	1.39e-25	4.2e-23
TRAC	501.295	3.56893	0.341818	10.441	1.61e-25	4.77e-23
IGHA1	3301.2	4.83929	0.465739	10.3906	2.74e-25	7.97e-23
FMNL3	4732.92	2.35739	0.22825	10.3281	5.26e-25	1.49e-22
OAS1	2759.12	3.03087	0.293479	10.3274	5.3e-25	1.49e-22
DOK1	541.701	3.01867	0.293284	10.2926	7.61e-25	2.11e-22
IFI35	1517.13	3.11158	0.3024	10.2896	7.85e-25	2.15e-22
BATF	185.693	5.36858	0.522661	10.2716	9.46e-25	2.55e-22
CLN8	2702.42	-2.92014	0.287118	-10.1705	2.68e-24	7.12e-22
WDFY2	2752.99	-1.73264	0.170574	-10.1577	3.06e-24	8.01e-22
SNX29P1	581.277	-2.50361	0.248106	-10.0909	6.06e-24	1.56e-21
UTP3	557.035	2.04783	0.203024	10.0866	6.33e-24	1.61e-21
IFIT2	662.936	2.68331	0.266127	10.0828	6.58e-24	1.65e-21
RSAD2	1039.81	5.34099	0.531212	10.0544	8.79e-24	2.17e-21
HERC6	919.271	2.7093	0.269589	10.0497	9.21e-24	2.24e-21
CFAP45	191.039	-4.17341	0.415607	-10.0417	9.99e-24	2.4e-21
BAIAP3	1517.8	-3.5953	0.358628	-10.0252	1.18e-23	2.8e-21
CCL22	926.115	6.01114	0.60329	9.96392	2.19e-23	5.13e-21
TYMP	3151.31	2.74168	0.276811	9.90453	3.98e-23	9.18e-21
ANGPTL1	337.644	-3.66694	0.370415	-9.89953	4.18e-23	9.53e-21
MSI2	3154.79	-1.6419	0.166258	-9.87561	5.31e-23	1.19e-20
X.18076	356.796	2.94488	0.299912	9.81915	9.31e-23	2.07e-20
MGAT4A	436.965	2.88876	0.296025	9.75852	1.7e-22	3.72e-20
AGPAT4	659.976	-2.07754	0.213732	-9.72031	2.47e-22	5.35e-20
ELL2	3162.13	-2.99952	0.308651	-9.71817	2.52e-22	5.4e-20
SAMD9L	5271.8	2.60666	0.269398	9.67585	3.82e-22	8.08e-20
X.12959	62.6507	-4.39522	0.455825	-9.64233	5.3e-22	1.11e-19
SOCS1	1381.91	2.47678	0.258887	9.56703	1.1e-21	2.27e-19
AAR2	376.796	2.8686	0.300732	9.5387	1.45e-21	2.95e-19
TNFRSF18	740.765	-2.46103	0.258859	-9.50722	1.96e-21	3.95e-19
KCNH3	95.4995	-3.02297	0.318169	-9.50114	2.08e-21	4.15e-19
SYS1	1658.97	2.81489	0.296376	9.49769	2.15e-21	4.24e-19
SLAMF1	777.956	2.42581	0.25586	9.48099	2.52e-21	4.92e-19
SAMSN1	649.367	3.01192	0.318426	9.45877	3.12e-21	6.02e-19
PHAX	370.899	2.97071	0.315262	9.42297	4.39e-21	8.38e-19
SPRY1	629.496	2.15481	0.228792	9.41823	4.59e-21	8.67e-19
EBF1	3606.46	-1.49205	0.158677	-9.40307	5.3e-21	9.91e-19
DNASE2	724.831	2.84733	0.303206	9.39075	5.96e-21	1.1e-18
HMOX1	195.65	4.13449	0.440885	9.3777	6.74e-21	1.24e-18
SERPINB6	218.647	2.42647	0.258831	9.37472	6.94e-21	1.26e-18
MRFAP1L1	649.948	3.12537	0.335583	9.31326	1.24e-20	2.23e-18
MT2A	161.83	3.33716	0.360322	9.26161	2.01e-20	3.58e-18
SLC9A7	4642.45	-1.33623	0.144362	-9.25606	2.12e-20	3.73e-18
CCDC187	336.246	-3.20265	0.346143	-9.2524	2.2e-20	3.82e-18
SPSB1	332.745	3.02493	0.327828	9.22717	2.78e-20	4.79e-18
X.19546	12038	-3.73232	0.406557	-9.1803	4.3e-20	7.35e-18
TRMT6	347.744	1.81458	0.198057	9.16187	5.1e-20	8.63e-18
UNG	288.057	2.59877	0.283822	9.15634	5.37e-20	9e-18
DTX3L	2522.25	2.13424	0.233383	9.14481	5.97e-20	9.92e-18
HAPLN3	808.247	3.25311	0.356594	9.12272	7.33e-20	1.21e-17
CARD19	870.118	-2.63886	0.289345	-9.12012	7.5e-20	1.22e-17
TMEM140	714.641	1.90857	0.209947	9.09074	9.84e-20	1.59e-17
CYTH3	1000.97	-2.29873	0.254594	-9.02901	1.73e-19	2.77e-17
EIF2AK3	10776.4	-3.77106	0.418304	-9.01511	1.97e-19	3.12e-17
SPON1	262.81	-2.4212	0.268979	-9.00148	2.23e-19	3.5e-17
TMSB4XP8	259.361	2.60581	0.289904	8.98854	2.51e-19	3.91e-17
SEPHS2	883.098	3.0738	0.342167	8.98332	2.63e-19	4.06e-17
X.9067	182.826	-2.82475	0.31567	-8.94844	3.61e-19	5.52e-17
CARNS1	1395.5	-2.69261	0.301089	-8.94288	3.79e-19	5.76e-17
TSPOAP1	1018.17	-3.61574	0.405502	-8.91669	4.8e-19	7.24e-17
ADAR	9145.17	1.19702	0.134538	8.89728	5.72e-19	8.55e-17
X.7553	272.899	-2.44166	0.274698	-8.88855	6.19e-19	9.17e-17
PRKCG	332.733	-5.6031	0.631856	-8.86768	7.47e-19	1.1e-16
TNFRSF17	143.431	4.6332	0.525526	8.81631	1.18e-18	1.72e-16
X.15392	174.902	-4.47433	0.507976	-8.80816	1.27e-18	1.84e-16
ASH2L	914.357	1.75246	0.199146	8.79987	1.37e-18	1.96e-16
SMAD7	1688.18	4.10061	0.466597	8.78833	1.52e-18	2.16e-16
ATP6V1C2	595.981	-3.6925	0.420217	-8.78712	1.53e-18	2.16e-16
KCTD11	204.794	3.99899	0.456951	8.75147	2.11e-18	2.95e-16
X.12176	217.908	-2.71868	0.310956	-8.74298	2.27e-18	3.15e-16
LAP3	1825.84	2.61276	0.299076	8.7361	2.41e-18	3.32e-16
X.2493	164.956	-4.59833	0.529245	-8.68847	3.67e-18	5.02e-16
MYD88	2357.65	2.37505	0.27385	8.67283	4.21e-18	5.72e-16
GPRIN3	158.075	4.7495	0.549864	8.63757	5.74e-18	7.73e-16
AFF3	7732.82	-1.82164	0.21127	-8.62232	6.56e-18	8.77e-16
CORO2B	1061.65	-2.52797	0.293765	-8.60542	7.6e-18	1.01e-15
RRM2	189.463	5.69827	0.663075	8.59371	8.42e-18	1.11e-15
IGHG4	53.4338	4.98946	0.582267	8.56901	1.04e-17	1.36e-15
UBE2L6	4297.17	3.01533	0.353709	8.52488	1.53e-17	1.98e-15
X.6499	206.347	-2.44493	0.287674	-8.49895	1.91e-17	2.46e-15
BST2	3012.87	2.80986	0.330887	8.49189	2.03e-17	2.6e-15
RAB35	959.395	1.42474	0.167873	8.48699	2.12e-17	2.69e-15
SLFN5	1168.76	5.06339	0.597234	8.47806	2.29e-17	2.89e-15
X.11716	128.341	-2.6447	0.312121	-8.47331	2.39e-17	2.99e-15
CCRL2	75.0132	3.66065	0.432309	8.46767	2.5e-17	3.11e-15
COL1A1	2156.13	-4.74004	0.562032	-8.43376	3.35e-17	4.09e-15
AGTPBP1	817.12	-1.24334	0.147432	-8.43335	3.36e-17	4.09e-15
IRF7	5495.14	2.07644	0.246216	8.4334	3.36e-17	4.09e-15
LYSMD2	655.31	2.01839	0.240573	8.38993	4.86e-17	5.88e-15
IL12RB1	571	1.97498	0.235754	8.37727	5.42e-17	6.51e-15
WDR49	102.311	-2.75028	0.328399	-8.3748	5.53e-17	6.6e-15
MATR3	831.085	-2.34295	0.280005	-8.36753	5.88e-17	6.97e-15
X.13029	83.8936	-4.37833	0.5242	-8.3524	6.69e-17	7.87e-15
DUSP4	1402.62	3.59687	0.430952	8.34633	7.04e-17	8.23e-15
CLIC3	150.346	4.74465	0.568967	8.33907	7.49e-17	8.7e-15
IGHGP	188.291	4.40806	0.529184	8.32992	8.09e-17	9.34e-15
IGF1R	969.307	-2.13214	0.257392	-8.28362	1.19e-16	1.36e-14
FAM91A1	3491.87	-1.78603	0.215613	-8.28353	1.2e-16	1.36e-14
LPAR5	807.975	2.23964	0.270411	8.28235	1.21e-16	1.37e-14
X.933	220.106	-3.56479	0.432245	-8.24714	1.62e-16	1.82e-14
KRT10	791.12	1.74969	0.212447	8.23587	1.78e-16	1.98e-14
PALD1	831.785	2.3822	0.289256	8.23564	1.79e-16	1.98e-14
SPN	341.235	2.59403	0.315153	8.23101	1.86e-16	2.05e-14
C14orf119	320.844	3.37527	0.411859	8.19523	2.5e-16	2.74e-14
ARHGAP32	822.511	-2.32247	0.283886	-8.181	2.82e-16	3.07e-14
IGHA2	727.758	3.95146	0.483801	8.16754	3.15e-16	3.41e-14
MIR616	189.002	-2.54583	0.311849	-8.16368	3.25e-16	3.5e-14
MPEG1	4170.91	2.54446	0.311852	8.15921	3.37e-16	3.61e-14
LMO2	291.342	3.25998	0.399911	8.15177	3.59e-16	3.82e-14
N4BP3	2409.54	-2.15525	0.264943	-8.13479	4.13e-16	4.37e-14
CDKN1B	4295.58	-1.81746	0.223494	-8.13203	4.22e-16	4.44e-14
ALOX5	7565.4	-1.06133	0.130599	-8.12667	4.41e-16	4.61e-14
X.7483	695.909	-2.30708	0.284922	-8.09724	5.62e-16	5.84e-14
TCP11L2	1042.51	-1.88545	0.233051	-8.09032	5.95e-16	6.15e-14
NXPH4	160.532	-2.38223	0.295348	-8.06584	7.27e-16	7.47e-14
ZNF468	310.58	1.56481	0.194108	8.06157	7.53e-16	7.69e-14
MAP10	57.7712	3.62363	0.449927	8.05381	8.03e-16	8.15e-14
SLAMF7	355.002	3.44014	0.427386	8.04924	8.33e-16	8.41e-14
KLF7.IT1	203.206	-3.80489	0.473331	-8.03854	9.09e-16	9.13e-14
IGHG2	588.534	3.56291	0.443399	8.03546	9.32e-16	9.31e-14
EGR2	398.232	3.50785	0.437128	8.02477	1.02e-15	1.01e-13
MTLN	149.756	3.52003	0.43902	8.01792	1.08e-15	1.06e-13
PLEKHO2	594.799	3.00801	0.375825	8.00377	1.21e-15	1.18e-13
IGHG3	1403.46	2.99383	0.37432	7.99806	1.26e-15	1.23e-13
X.7960	55.5485	-4.05746	0.507954	-7.98786	1.37e-15	1.33e-13
CHSY1	1078.51	2.5003	0.31309	7.98586	1.4e-15	1.35e-13
PAK1IP1	214.175	2.34833	0.294189	7.9824	1.44e-15	1.38e-13
RASSF6	93.187	3.61709	0.453471	7.97647	1.51e-15	1.44e-13
LBH	6370.03	2.72316	0.341501	7.9741	1.53e-15	1.46e-13
SNX20	647.465	1.73137	0.217455	7.96195	1.69e-15	1.6e-13
STMN3	918.652	-2.37497	0.298786	-7.94873	1.88e-15	1.77e-13
PYGO2	966.322	1.87709	0.236654	7.93182	2.16e-15	2.02e-13
MSRB1	103.411	3.11094	0.392294	7.93013	2.19e-15	2.03e-13
GUCY2C	44.5315	3.40304	0.4291	7.93064	2.18e-15	2.03e-13
NFATC4	506.378	-3.13049	0.394798	-7.92934	2.2e-15	2.03e-13
RHOBTB2	837.605	2.31755	0.292359	7.92705	2.24e-15	2.06e-13
C10orf91	94.9107	-3.28345	0.414323	-7.92484	2.28e-15	2.08e-13
X.17602	238.306	-2.5344	0.320015	-7.91962	2.38e-15	2.16e-13
ARHGEF39	340.94	-1.52434	0.192485	-7.91927	2.39e-15	2.16e-13
AMIGO2	295.284	2.68817	0.339482	7.91844	2.41e-15	2.16e-13
SIRPA	259.273	5.15489	0.652195	7.9039	2.7e-15	2.41e-13
RGS17P1	140.2	-2.81827	0.357432	-7.88477	3.15e-15	2.8e-13
IDI1	10437	-2.50484	0.318103	-7.87429	3.43e-15	3.03e-13
ARHGAP18	268.318	2.31131	0.293586	7.8727	3.47e-15	3.05e-13
DAXX	2317.96	1.50514	0.191329	7.86675	3.64e-15	3.19e-13
GJC2	110.663	-4.40659	0.562004	-7.84084	4.48e-15	3.9e-13
DCAF12	104.719	3.46382	0.441887	7.83868	4.55e-15	3.95e-13
CTR9	909.217	1.77533	0.226655	7.83274	4.77e-15	4.12e-13
TBC1D9	3362.76	-1.51981	0.194206	-7.82577	5.05e-15	4.33e-13
CYP2T1P	78.5218	-3.21565	0.411091	-7.82224	5.19e-15	4.43e-13
C4orf46	550.111	-2.09809	0.268342	-7.81871	5.34e-15	4.54e-13
ZCCHC14	272.601	-2.57213	0.331271	-7.76443	8.2e-15	6.94e-13
FNDC9	53.9678	-2.93315	0.378327	-7.75295	8.98e-15	7.56e-13
MMD	2120.32	-2.09794	0.270699	-7.7501	9.18e-15	7.7e-13
ZNF408	189.882	2.20882	0.285548	7.73536	1.03e-14	8.6e-13
RUBCNL	8907.34	-1.98099	0.25624	-7.731	1.07e-14	8.86e-13
NAPSB	6570.09	2.17604	0.28279	7.6949	1.42e-14	1.17e-12
HYPK	763.114	-2.89911	0.376887	-7.69227	1.45e-14	1.19e-12
MIR4420	274.053	-3.02038	0.392949	-7.68645	1.51e-14	1.24e-12
PEX11G	273.409	-2.79234	0.363554	-7.68068	1.58e-14	1.29e-12
FUNDC1	164.359	2.73647	0.356674	7.67221	1.69e-14	1.37e-12
HSPE1P26	73.1437	-3.77557	0.492744	-7.66233	1.83e-14	1.48e-12
X.1586	436.248	-4.32239	0.564236	-7.6606	1.85e-14	1.48e-12
MRPL18	457.694	2.10436	0.274679	7.66118	1.84e-14	1.48e-12
AMPD2	1676	-1.23613	0.161409	-7.65837	1.88e-14	1.5e-12
RALGPS1	513.819	-2.27273	0.296831	-7.65667	1.91e-14	1.51e-12
KBTBD7	163.615	2.44501	0.319412	7.65474	1.94e-14	1.53e-12
HBP1	2831.83	-2.16904	0.283619	-7.64773	2.05e-14	1.61e-12
FAM129A	262.968	4.67591	0.611755	7.64343	2.12e-14	1.66e-12
IL4I1	230.801	4.65074	0.608577	7.64199	2.14e-14	1.67e-12
CD69	44431.2	1.02812	0.134657	7.63511	2.26e-14	1.75e-12
SMIM15	377.622	3.30624	0.433771	7.62209	2.5e-14	1.93e-12
SLC35F6	179.916	2.3638	0.310208	7.62003	2.54e-14	1.95e-12
SNHG19	330.237	-1.84793	0.242886	-7.60822	2.78e-14	2.13e-12
DHX58	914.468	2.74552	0.361665	7.59131	3.17e-14	2.42e-12
WSB2	459.712	2.33509	0.307811	7.58611	3.3e-14	2.5e-12
X.17141	158.877	-3.55071	0.468771	-7.57452	3.6e-14	2.73e-12
RNF125	551.861	-1.80278	0.23834	-7.56392	3.91e-14	2.95e-12
PPP1R8	611.386	2.65805	0.351838	7.55477	4.2e-14	3.15e-12
EIF2AK2	3346.85	2.09428	0.277281	7.55292	4.26e-14	3.18e-12
C11orf80	904.434	-1.25508	0.166218	-7.55082	4.33e-14	3.22e-12
PGAM1P7	114.494	-2.73416	0.362275	-7.54719	4.45e-14	3.29e-12
X.13040	101.015	-3.29016	0.436072	-7.54498	4.52e-14	3.34e-12
IFI16	5496.87	1.16675	0.154661	7.54389	4.56e-14	3.35e-12
MTURN	262.945	-1.97707	0.262503	-7.5316	5.01e-14	3.65e-12
IL6R	84.6692	3.3382	0.443564	7.52587	5.24e-14	3.8e-12
PON2	244.445	-2.55172	0.339117	-7.52461	5.29e-14	3.82e-12
HSBP1	541.79	2.17365	0.28924	7.51505	5.69e-14	4.09e-12
LPIN1	2040.67	1.46714	0.195332	7.51097	5.87e-14	4.21e-12
CHST15	1295.3	2.39559	0.319079	7.50783	6.01e-14	4.29e-12
IL15RA	125.884	2.30921	0.307608	7.507	6.05e-14	4.3e-12
C17orf107	456.625	-4.20454	0.560416	-7.50254	6.26e-14	4.43e-12
DOK7	295.041	-2.19776	0.292989	-7.50115	6.33e-14	4.46e-12
PP2D1	87.321	-2.91676	0.389493	-7.4886	6.96e-14	4.89e-12
TBL1XR1	3201.45	-1.33422	0.178408	-7.47852	7.52e-14	5.26e-12
ZNF845	209.672	2.95532	0.395214	7.47776	7.56e-14	5.27e-12
CHMP5	1053.35	2.19385	0.29351	7.47451	7.75e-14	5.38e-12
HPS6	187.946	3.34546	0.448802	7.4542	9.04e-14	6.25e-12
X.16083	489.203	-2.27824	0.30576	-7.45107	9.26e-14	6.38e-12
SHISA5	5287.24	1.99898	0.268528	7.44422	9.75e-14	6.69e-12
NEU3	870.385	-1.75187	0.235561	-7.437	1.03e-13	7.01e-12
S1PR1	2347.11	2.67739	0.359987	7.43747	1.03e-13	7.01e-12
TLE1	4299.35	-1.54005	0.207317	-7.42846	1.1e-13	7.45e-12
RMI2	243.883	3.5666	0.480642	7.42049	1.17e-13	7.89e-12
ZKSCAN5	287.318	1.44529	0.194929	7.41443	1.22e-13	8.22e-12
MTSS1	8161.2	-1.81666	0.245117	-7.41143	1.25e-13	8.38e-12
FGL2	188.922	3.94235	0.533793	7.38555	1.52e-13	1.01e-11
INPP1	192.812	2.45329	0.332423	7.38	1.58e-13	1.05e-11
ARL6IP5	3214.82	3.42008	0.464225	7.36729	1.74e-13	1.15e-11
TMEM70	315.291	2.01464	0.273495	7.36628	1.75e-13	1.16e-11
DNAJC14	320.259	2.09975	0.285251	7.36104	1.82e-13	1.2e-11
FRY	537.021	-2.11419	0.287241	-7.36034	1.83e-13	1.2e-11
RAB33A	105.331	4.34858	0.59258	7.33839	2.16e-13	1.41e-11
RNU6.415P	168.759	-3.12194	0.425889	-7.33041	2.29e-13	1.49e-11
X.17260	153.468	-3.19268	0.436123	-7.3206	2.47e-13	1.6e-11
LGALS3BP	1031.26	2.82896	0.386947	7.31097	2.65e-13	1.71e-11
WDR48	2527.3	-1.86877	0.256056	-7.29829	2.91e-13	1.88e-11
CCNT1	3258.99	-2.04779	0.280691	-7.29554	2.97e-13	1.91e-11
CGAS	310.293	1.72091	0.236011	7.29166	3.06e-13	1.96e-11
CHML	1450.42	-1.27629	0.175143	-7.28716	3.17e-13	2.02e-11
SMPD1	470.336	1.93959	0.266557	7.27645	3.43e-13	2.18e-11
BCL2A1	760.701	2.05791	0.282992	7.27197	3.54e-13	2.24e-11
ZNF480	382.902	1.69722	0.233671	7.26327	3.78e-13	2.38e-11
CASP9	1100.21	-2.02483	0.278797	-7.26275	3.79e-13	2.38e-11
SRC	190.182	1.6833	0.231793	7.26207	3.81e-13	2.39e-11
LMCD1	72.3769	4.29928	0.592126	7.26076	3.85e-13	2.4e-11
X.19172	124.873	-3.90441	0.53796	-7.25782	3.93e-13	2.44e-11
GVINP1	2213.92	1.88796	0.260197	7.25589	3.99e-13	2.47e-11
CCL3	203.647	3.07796	0.424663	7.24801	4.23e-13	2.61e-11
COL8A2	83.8241	3.09513	0.427141	7.24616	4.29e-13	2.64e-11
VPS25	376.895	2.25557	0.311309	7.24544	4.31e-13	2.64e-11
ARHGAP31	405.701	2.41326	0.333211	7.24245	4.41e-13	2.69e-11
DNMBP	1949.77	-2.70654	0.374221	-7.23246	4.74e-13	2.89e-11
X.15077	173.563	-2.94471	0.407256	-7.23062	4.81e-13	2.92e-11
NBPF14	1280.64	-2.07565	0.287171	-7.2279	4.91e-13	2.97e-11
SLC5A3	727.448	-2.02549	0.280332	-7.22533	5e-13	3e-11
TIMM22	303.173	2.26505	0.313475	7.2256	4.99e-13	3e-11
X9.Mar	2511.75	-1.36584	0.189078	-7.22367	5.06e-13	3.03e-11
TSN	745.197	2.0483	0.28359	7.22275	5.09e-13	3.04e-11
ACTN4	4278.22	1.3232	0.183411	7.2144	5.42e-13	3.22e-11
YIPF5	379.106	2.51478	0.348674	7.21241	5.5e-13	3.26e-11
UNC93B1	4867.72	1.26972	0.176096	7.2104	5.58e-13	3.28e-11
LYL1	3108.33	1.98588	0.275409	7.21065	5.57e-13	3.28e-11
GCLM	138.074	2.29601	0.318951	7.19862	6.08e-13	3.56e-11
ZMAT2	1293.43	2.31326	0.32136	7.19834	6.09e-13	3.56e-11
PIGA	1199.48	-2.87114	0.398904	-7.19757	6.13e-13	3.57e-11
GPR82	341.88	4.58337	0.636832	7.19713	6.15e-13	3.57e-11
MFSD14A	2581.02	-2.01404	0.280176	-7.18849	6.55e-13	3.79e-11
RNF20	702.733	1.1424	0.15894	7.18763	6.59e-13	3.8e-11
X.18683	194.415	-3.5227	0.490664	-7.17946	7e-13	4.03e-11
TMEM185B	505.573	1.68813	0.235184	7.17792	7.08e-13	4.06e-11
DENND4A	4801.99	-1.46638	0.204315	-7.17703	7.12e-13	4.07e-11
CELF2.AS1	303.058	-3.15365	0.439524	-7.17515	7.22e-13	4.11e-11
KCTD5	691.358	2.02124	0.281763	7.17356	7.31e-13	4.15e-11
CNP	1455.01	1.48272	0.206881	7.16702	7.66e-13	4.34e-11
MRPL51	690.107	3.12605	0.437054	7.15255	8.52e-13	4.81e-11
ADM5	225.869	-3.97495	0.556368	-7.14445	9.04e-13	5.08e-11
PHLPP2	885.479	-1.4433	0.202053	-7.14319	9.12e-13	5.11e-11
GMPR	45.0725	3.79961	0.532039	7.14159	9.23e-13	5.16e-11
EGR1	3848.24	2.81386	0.39432	7.13599	9.61e-13	5.35e-11
PCF11	7112.89	-1.86759	0.261853	-7.13218	9.88e-13	5.49e-11
POLB	966.512	-1.75523	0.246286	-7.12678	1.03e-12	5.69e-11
MAP3K1	6505.07	-1.351	0.189578	-7.12633	1.03e-12	5.69e-11
CD244	827.203	-3.84229	0.539221	-7.12563	1.04e-12	5.7e-11
TRANK1	5809.09	1.55407	0.218365	7.11684	1.1e-12	6.06e-11
X.15469	59.1119	-4.11812	0.579588	-7.10525	1.2e-12	6.57e-11
X.830	48.9491	-4.33377	0.610252	-7.1016	1.23e-12	6.72e-11
INTS5	371.834	2.64168	0.372123	7.09896	1.26e-12	6.83e-11
MAMLD1	119.726	-1.9582	0.275985	-7.09532	1.29e-12	6.95e-11
AP1S1	262.89	2.68678	0.378652	7.09565	1.29e-12	6.95e-11
ARPC5	3217.49	3.16724	0.446351	7.09585	1.29e-12	6.95e-11
USP36	6057.35	-2.58651	0.364818	-7.08987	1.34e-12	7.21e-11
MIEF1	741.499	2.03098	0.286779	7.08202	1.42e-12	7.61e-11
FNIP1	1053.19	-1.25205	0.176887	-7.07825	1.46e-12	7.79e-11
CAP1	7092.13	2.15149	0.304445	7.06694	1.58e-12	8.43e-11
METTL18	97.8186	3.04301	0.430644	7.0662	1.59e-12	8.45e-11
CCDC71	190.061	2.06317	0.292229	7.06013	1.66e-12	8.8e-11
X.1884	32.0976	-4.52397	0.640976	-7.05794	1.69e-12	8.91e-11
SIAH1	785.081	-2.04209	0.289536	-7.05299	1.75e-12	9.21e-11
CNR1	482.428	2.25983	0.320571	7.04938	1.8e-12	9.42e-11
LTA	661.511	2.00108	0.284024	7.04547	1.85e-12	9.66e-11
X.5553	89.5486	-3.5171	0.499613	-7.03966	1.93e-12	1e-10
PARP3	295.096	1.38648	0.196981	7.03863	1.94e-12	1.01e-10
X.6110	58.1266	-4.15182	0.590206	-7.03453	2e-12	1.04e-10
FAM32A	932.386	1.7855	0.254003	7.02945	2.07e-12	1.07e-10
X.17647	312.116	-3.76795	0.536096	-7.0285	2.09e-12	1.08e-10
BPNT1	455.983	1.93027	0.274696	7.02694	2.11e-12	1.08e-10
DLGAP5	63.6641	4.79051	0.682743	7.01657	2.27e-12	1.16e-10
SCN3A	1491.12	-2.01602	0.287362	-7.01559	2.29e-12	1.17e-10
X.5337	70.3054	-3.67462	0.52392	-7.0137	2.32e-12	1.18e-10
ZNF180	222.276	1.85156	0.264032	7.01264	2.34e-12	1.19e-10
PPIL1	164.478	3.50298	0.50021	7.00302	2.5e-12	1.27e-10
FOXO6	216.951	-3.22995	0.461383	-7.00059	2.55e-12	1.29e-10
LMNB1	728.606	2.37639	0.340236	6.98453	2.86e-12	1.44e-10
QPCT	89.3768	4.82967	0.692312	6.97615	3.03e-12	1.52e-10
ATP11A	1053.32	-1.96451	0.282024	-6.96576	3.27e-12	1.64e-10
CARD6	72.289	2.81584	0.404381	6.96333	3.32e-12	1.66e-10
FBXL14	420.635	2.73664	0.393536	6.954	3.55e-12	1.77e-10
HLA.DPA2	88.4852	-4.55665	0.656462	-6.94123	3.89e-12	1.93e-10
SIDT1	3365.46	1.10652	0.159523	6.93645	4.02e-12	1.99e-10
PEG13	974.813	-3.46338	0.49975	-6.93023	4.2e-12	2.07e-10
X.11792	83.437	-3.11366	0.44941	-6.92833	4.26e-12	2.1e-10
KNDC1	65.2516	-3.50366	0.506035	-6.92375	4.4e-12	2.16e-10
DRAP1	3973.16	1.56006	0.225353	6.92274	4.43e-12	2.17e-10
RRAGA	606.33	1.68224	0.243026	6.92205	4.45e-12	2.17e-10
PITPNM2	2676.93	-2.38336	0.344484	-6.91864	4.56e-12	2.22e-10
MYBPC2	683.973	-2.76529	0.39992	-6.91462	4.69e-12	2.28e-10
HGSNAT	1332.81	-1.20514	0.17439	-6.91062	4.83e-12	2.34e-10
CHST11	2471.7	1.84191	0.266571	6.90963	4.86e-12	2.35e-10
TRAF4	12657.7	-2.36811	0.342805	-6.90803	4.91e-12	2.37e-10
ZNF813	250.766	1.7399	0.251914	6.90674	4.96e-12	2.38e-10
MRPL27	344.813	1.74258	0.252388	6.90437	5.04e-12	2.42e-10
HNRNPUL2	1021.53	1.36062	0.197099	6.90326	5.08e-12	2.43e-10
CCDC97	1632.97	1.24455	0.180484	6.89561	5.36e-12	2.56e-10
ANKRD28	1253.25	-1.43665	0.208355	-6.89518	5.38e-12	2.56e-10
TPX2	167.454	3.40998	0.494582	6.89466	5.4e-12	2.56e-10
IFITM2	4311	2.09623	0.304158	6.89192	5.5e-12	2.6e-10
PURA	586.2	1.2766	0.185335	6.8881	5.65e-12	2.67e-10
ITGB1	1515.51	2.34516	0.340569	6.88599	5.74e-12	2.7e-10
AIM2	147.286	3.77382	0.548118	6.88504	5.78e-12	2.71e-10
GAPDHP42	118.58	-3.55342	0.516146	-6.88451	5.8e-12	2.71e-10
ETF1	5711.15	-2.32643	0.338184	-6.87918	6.02e-12	2.81e-10
DPF2	1109.34	1.16377	0.169286	6.87459	6.22e-12	2.89e-10
HCP5	2413.16	2.59098	0.377602	6.86167	6.81e-12	3.16e-10
TESPA1	529.444	1.04639	0.152521	6.86062	6.86e-12	3.17e-10
CRNKL1	477.671	1.4937	0.217851	6.85654	7.05e-12	3.26e-10
RTL6	114.005	2.39747	0.349852	6.85282	7.24e-12	3.33e-10
RNF39	78.5019	-3.02504	0.441979	-6.8443	7.69e-12	3.52e-10
FAM89A	50.558	2.84742	0.41602	6.84443	7.68e-12	3.52e-10
SLC25A36	2621.27	-1.26962	0.185875	-6.8305	8.46e-12	3.87e-10
FEM1C	1702.53	-2.1017	0.307962	-6.82453	8.82e-12	4.02e-10
PANK2	563.799	1.03296	0.151397	6.82284	8.93e-12	4.06e-10
ARHGEF40	117.88	2.08495	0.305958	6.81449	9.46e-12	4.29e-10
EIF4A1	4652.85	-2.75663	0.404789	-6.81005	9.76e-12	4.41e-10
BISPR	634.001	1.26286	0.185454	6.80954	9.79e-12	4.42e-10
EEF1AKNMT	608.894	2.43374	0.357497	6.80772	9.92e-12	4.46e-10
GTF2IP4	166.729	-1.43491	0.210884	-6.80425	1.02e-11	4.56e-10
BHLHE41	155.626	4.14748	0.609613	6.80346	1.02e-11	4.57e-10
X.5840	56.1039	-3.01327	0.442968	-6.80245	1.03e-11	4.58e-10
SCARB1	711.103	-1.53563	0.225742	-6.8026	1.03e-11	4.58e-10
C9orf64	102.99	2.97607	0.437605	6.8008	1.04e-11	4.62e-10
X.11765	30.6364	-3.73531	0.549389	-6.79901	1.05e-11	4.67e-10
ZNF891	1873.45	-3.27431	0.48165	-6.7981	1.06e-11	4.69e-10
FRAT1	285.334	2.44877	0.360404	6.7945	1.09e-11	4.79e-10
ADCK2	1180.95	2.35531	0.346685	6.79379	1.09e-11	4.81e-10
BORCS6	235.643	2.35486	0.346762	6.791	1.11e-11	4.89e-10
ZBTB38	256.972	2.5913	0.381645	6.78981	1.12e-11	4.92e-10
LINC01578	6259.1	-1.75569	0.258667	-6.78744	1.14e-11	4.98e-10
TACO1	201.465	2.07524	0.306142	6.7787	1.21e-11	5.28e-10
RARA.AS1	327.218	-2.75088	0.405981	-6.77588	1.24e-11	5.37e-10
ZNF571	609.501	-2.53901	0.374809	-6.77415	1.25e-11	5.42e-10
C19orf12	569.775	1.31224	0.19382	6.77043	1.28e-11	5.55e-10
BLVRA	39.5918	3.80903	0.562745	6.76867	1.3e-11	5.61e-10
FLNB.AS1	81.3579	-3.52283	0.520738	-6.76508	1.33e-11	5.73e-10
PDCL	263.009	2.41972	0.357823	6.76234	1.36e-11	5.83e-10
LYRM2	496.908	1.57944	0.233837	6.75444	1.43e-11	6.14e-10
CBLB	2061.81	-1.28768	0.190654	-6.75402	1.44e-11	6.14e-10
GPATCH4	606.892	1.65572	0.245167	6.75342	1.44e-11	6.15e-10
SKA2	235.661	3.51409	0.520669	6.74919	1.49e-11	6.32e-10
MAT2B	2195.36	2.39551	0.354975	6.74841	1.49e-11	6.34e-10
RN7SL798P	48.0386	-3.79458	0.562371	-6.74747	1.5e-11	6.37e-10
AURKB	93.4242	3.63878	0.539793	6.74107	1.57e-11	6.64e-10
MED8	305.047	2.39553	0.356025	6.72855	1.71e-11	7.22e-10
RNF6	888.003	1.67272	0.248628	6.7278	1.72e-11	7.24e-10
PTAFR	341.784	2.92661	0.435363	6.72223	1.79e-11	7.5e-10
UGDH	224.802	2.68001	0.398881	6.71881	1.83e-11	7.66e-10
PTTG1	168.354	2.6196	0.390095	6.7153	1.88e-11	7.83e-10
TMEM109	2436.45	2.65324	0.395733	6.70462	2.02e-11	8.41e-10
X.12813	372.45	-3.19815	0.477626	-6.69592	2.14e-11	8.9e-10
X.13590	1187.01	-3.65664	0.546334	-6.69306	2.19e-11	9.05e-10
VPS37B	9763.49	-2.50137	0.373956	-6.68896	2.25e-11	9.27e-10
CCDC71L	548.557	1.97137	0.294707	6.68926	2.24e-11	9.27e-10
ZFC3H1	3295.35	-1.89771	0.283965	-6.6829	2.34e-11	9.64e-10
CSF1	109.032	3.89969	0.583626	6.68183	2.36e-11	9.69e-10
LONRF1	2254.58	-2.47034	0.369963	-6.67725	2.43e-11	9.95e-10
ARHGAP12	991.415	-1.12497	0.168477	-6.67729	2.43e-11	9.95e-10
RNVU1.4	184.121	-4.26776	0.639267	-6.67602	2.46e-11	1e-09
X.19019	154.626	-2.30417	0.346244	-6.65477	2.84e-11	1.15e-09
AICDA	40.9122	3.15811	0.475364	6.64356	3.06e-11	1.24e-09
TLR10	2923	2.74494	0.413373	6.64034	3.13e-11	1.27e-09
GBGT1	651.939	1.60095	0.241116	6.63976	3.14e-11	1.27e-09
NOP10	900.336	2.10647	0.317314	6.63845	3.17e-11	1.28e-09
IL24	1685.2	1.2854	0.193649	6.63777	3.18e-11	1.28e-09
PRMT6	228.326	2.44133	0.36808	6.63261	3.3e-11	1.32e-09
MOCS3	87.5951	2.26541	0.341614	6.6315	3.32e-11	1.33e-09
RIPOR3	301.643	-2.38383	0.359736	-6.62661	3.43e-11	1.37e-09
GABPB1	3342.89	-1.60954	0.242902	-6.62628	3.44e-11	1.37e-09
PDCD7	794.864	1.47494	0.222591	6.62626	3.44e-11	1.37e-09
SOBP	153.519	1.78297	0.269224	6.62264	3.53e-11	1.4e-09
HAVCR2	131.883	3.72238	0.562058	6.62276	3.53e-11	1.4e-09
ACP5	3160.82	2.15776	0.325917	6.62057	3.58e-11	1.41e-09
BCAS4	1879.8	1.16195	0.175543	6.61919	3.61e-11	1.42e-09
X.17677	87.4174	-2.39798	0.363675	-6.59374	4.29e-11	1.68e-09
TAPBPL	1118.97	1.3801	0.209306	6.59369	4.29e-11	1.68e-09
TMCO1	862.282	2.51392	0.38134	6.59233	4.33e-11	1.69e-09
LRRC70	55.6236	-2.87247	0.436178	-6.58554	4.53e-11	1.77e-09
FAR1	1317.3	-1.48784	0.225978	-6.58402	4.58e-11	1.78e-09
E2F6	136.208	2.31384	0.351443	6.58383	4.58e-11	1.78e-09
X.831	79.2429	-2.18655	0.332249	-6.58104	4.67e-11	1.81e-09
RAB27A	675.716	2.46537	0.374857	6.57683	4.81e-11	1.86e-09
WDCP	100.019	2.54213	0.386513	6.57709	4.8e-11	1.86e-09
USP22	6505.32	-1.88723	0.286984	-6.5761	4.83e-11	1.86e-09
C1orf131	343.435	1.62115	0.246686	6.5717	4.97e-11	1.91e-09
CCDC115	819.168	1.64891	0.251152	6.56538	5.19e-11	1.99e-09
GMPPB	1442.74	-2.18195	0.332625	-6.55979	5.39e-11	2.06e-09
EZH2	1608.46	-2.60754	0.397664	-6.55713	5.49e-11	2.1e-09
KCNK12	167.639	3.33564	0.508863	6.55508	5.56e-11	2.12e-09
TNFSF4	196.609	3.38343	0.516223	6.55421	5.59e-11	2.13e-09
PDIK1L	129.705	2.56021	0.390785	6.55144	5.7e-11	2.16e-09
X.4193	271.374	-2.6567	0.405918	-6.54491	5.95e-11	2.26e-09
MASTL	1489.92	-2.63959	0.40354	-6.5411	6.11e-11	2.31e-09
X.4835	82.2771	-3.01494	0.461154	-6.53781	6.24e-11	2.36e-09
PCDH9	4821.31	-1.78543	0.27324	-6.53428	6.39e-11	2.4e-09
RFTN1	3019.87	1.68698	0.258166	6.53447	6.38e-11	2.4e-09
HELZ2	4475.38	1.68386	0.257727	6.53348	6.43e-11	2.41e-09
PFKFB3	1451.83	1.97128	0.301872	6.53019	6.57e-11	2.46e-09
RCN2	2966.4	-2.04853	0.313829	-6.52756	6.69e-11	2.5e-09
X.11612	183.047	-2.66706	0.408857	-6.52321	6.88e-11	2.56e-09
SH3TC1	4228.2	-1.31281	0.201248	-6.52332	6.88e-11	2.56e-09
INPP5F	516.192	1.77128	0.271545	6.52298	6.89e-11	2.56e-09
X.3801	134.324	-3.38257	0.518884	-6.51893	7.08e-11	2.62e-09
X.16605	918.194	-3.95802	0.607227	-6.51819	7.12e-11	2.63e-09
ATXN1	192.559	3.10682	0.476695	6.51743	7.15e-11	2.64e-09
PAQR8	308.114	2.83021	0.43437	6.51566	7.24e-11	2.66e-09
N4BP2	974.633	-1.52364	0.233873	-6.51484	7.28e-11	2.67e-09
ZWINT	97.7084	4.32704	0.665137	6.50549	7.74e-11	2.84e-09
APLP1	614.988	-6.57791	1.01203	-6.49971	8.05e-11	2.94e-09
TMX1	873.336	2.37429	0.365574	6.49469	8.32e-11	3.04e-09
ATP6V0E1	2078.2	2.8685	0.442247	6.48619	8.8e-11	3.21e-09
RUNDC1	1126.52	1.03827	0.160146	6.48327	8.98e-11	3.26e-09
MRM3	368.058	1.64447	0.253637	6.48356	8.96e-11	3.26e-09
MASP2	186.815	-3.11335	0.480463	-6.47989	9.18e-11	3.32e-09
MHENCR	1092.72	-2.12501	0.327949	-6.47969	9.19e-11	3.32e-09
CA14	233.112	-2.90487	0.448349	-6.47904	9.23e-11	3.33e-09
BCL3	3076.17	-2.41908	0.373414	-6.47828	9.28e-11	3.34e-09
X.16624	293.529	-3.47266	0.536291	-6.47534	9.46e-11	3.4e-09
RNF19A	4757.04	-1.41645	0.218804	-6.4736	9.57e-11	3.43e-09
NFYC	1214.11	1.07703	0.166441	6.47096	9.74e-11	3.48e-09
X.12610	33.9143	-3.46196	0.53515	-6.46914	9.86e-11	3.51e-09
THAP11	534.802	2.72296	0.420906	6.46929	9.85e-11	3.51e-09
CDC42.IT1	66.3776	-2.78534	0.430699	-6.46703	9.99e-11	3.55e-09
PARP11	616.633	1.11328	0.172164	6.46638	1e-10	3.56e-09
MT.TK	120.793	-3.92548	0.607506	-6.46163	1.04e-10	3.67e-09
WDFY1	1969.96	1.76834	0.273709	6.46066	1.04e-10	3.68e-09
VCPKMT	2045.58	-2.49173	0.385916	-6.45668	1.07e-10	3.77e-09
FCMR	12237.2	1.58643	0.245726	6.4561	1.07e-10	3.78e-09
MRPS18B	891.489	1.98053	0.307105	6.44902	1.13e-10	3.95e-09
VCL	923.872	-1.21535	0.188476	-6.44831	1.13e-10	3.96e-09
MKNK2	29017.8	-2.07044	0.32114	-6.44715	1.14e-10	3.99e-09
IGHV5.78	430.858	2.30007	0.356855	6.44539	1.15e-10	4.03e-09
ORMDL2	297.724	2.57505	0.399629	6.44359	1.17e-10	4.07e-09
SPAG4	729.531	-2.68039	0.416187	-6.44035	1.19e-10	4.14e-09
MELTF	185.37	3.89967	0.60548	6.44062	1.19e-10	4.14e-09
GOLGA2P10	136.804	-2.26641	0.352033	-6.43807	1.21e-10	4.19e-09
OSBPL10.AS1	210.887	-3.28428	0.51019	-6.43737	1.22e-10	4.2e-09
DOHH	355.733	1.70466	0.26492	6.43462	1.24e-10	4.26e-09
X.12739	76.7213	-2.24127	0.348419	-6.43269	1.25e-10	4.31e-09
NAT1	86.0087	2.49407	0.387938	6.42905	1.28e-10	4.41e-09
ZBED2	82.5368	4.46208	0.694146	6.42816	1.29e-10	4.42e-09
ENDOD1	735.071	1.61495	0.251288	6.42669	1.3e-10	4.46e-09
MIR155HG	284.699	2.20717	0.343478	6.42595	1.31e-10	4.47e-09
X.2799	78.3092	-2.40493	0.374308	-6.425	1.32e-10	4.49e-09
TYMS	209.042	3.65432	0.568785	6.42479	1.32e-10	4.49e-09
SLC1A5	333.665	2.11262	0.328999	6.42134	1.35e-10	4.58e-09
SMCR8	1647.81	1.54626	0.24091	6.41841	1.38e-10	4.66e-09
TRMT5	115.251	2.86251	0.445997	6.41822	1.38e-10	4.66e-09
DDX21	13781.7	-2.01476	0.314109	-6.41421	1.42e-10	4.77e-09
ZIK1	223.658	2.47256	0.385915	6.40699	1.48e-10	5e-09
CCDC24	230.581	-2.19761	0.343336	-6.40075	1.55e-10	5.19e-09
PELI1	5629.61	-2.54162	0.39717	-6.39933	1.56e-10	5.23e-09
IRF8	29901	-1.21991	0.190818	-6.39305	1.63e-10	5.44e-09
ALAS1	371.625	1.63743	0.256197	6.3913	1.64e-10	5.49e-09
KLHL9	424.818	2.40482	0.376516	6.38703	1.69e-10	5.64e-09
TLN1	9793.1	1.07297	0.168217	6.37851	1.79e-10	5.95e-09
ZDHHC23	953.525	-1.99111	0.312211	-6.37745	1.8e-10	5.98e-09
SNX18	707.764	2.21998	0.348185	6.37587	1.82e-10	6.03e-09
SAPCD2	40.5071	3.80439	0.597168	6.37072	1.88e-10	6.23e-09
TTC38	106.28	2.15743	0.338778	6.36828	1.91e-10	6.32e-09
ZDHHC5	1443.55	1.40593	0.22097	6.36253	1.98e-10	6.54e-09
COLGALT1	5447.79	-2.25657	0.354701	-6.36189	1.99e-10	6.56e-09
COA3	326.618	3.64781	0.573623	6.35925	2.03e-10	6.66e-09
NPM1P26	104.7	-3.64304	0.573097	-6.35676	2.06e-10	6.76e-09
RGS1	19734.3	2.16749	0.341011	6.35608	2.07e-10	6.77e-09
CXorf40B	2298.1	-2.89118	0.45506	-6.35341	2.11e-10	6.88e-09
RNU4ATAC	59.576	-2.66374	0.419371	-6.35175	2.13e-10	6.94e-09
TLE3	3537.41	1.3147	0.207062	6.34929	2.16e-10	7.04e-09
CCNH	1573.26	-1.67364	0.263787	-6.34466	2.23e-10	7.24e-09
B3GALT6	446.249	2.21478	0.349112	6.34402	2.24e-10	7.26e-09
TNFSF11	92.4981	4.90893	0.773859	6.34344	2.25e-10	7.27e-09
HIRIP3	167.862	1.89757	0.299249	6.34111	2.28e-10	7.37e-09
PARM1	297.008	2.35849	0.372023	6.33964	2.3e-10	7.43e-09
AEN	1352.76	-1.03089	0.162647	-6.33821	2.32e-10	7.48e-09
DAPP1	2077.72	1.2901	0.203668	6.33431	2.38e-10	7.66e-09
DCK	2529.11	1.96205	0.310441	6.32022	2.61e-10	8.38e-09
LEPROTL1	411.502	1.84053	0.291706	6.30952	2.8e-10	8.96e-09
MRPS23	375.004	2.39086	0.37899	6.3085	2.82e-10	9.01e-09
BTN3A2	3809.56	1.22079	0.193699	6.30253	2.93e-10	9.34e-09
ZBTB32	60.3232	3.99886	0.634615	6.30124	2.95e-10	9.4e-09
FCGBP	3049.85	-2.00137	0.31769	-6.29978	2.98e-10	9.48e-09
EIF2B2	279.266	2.10523	0.334276	6.29789	3.02e-10	9.58e-09
FBXO45	188.113	2.5466	0.404458	6.29633	3.05e-10	9.66e-09
LACTB2	102.702	2.15868	0.343068	6.29227	3.13e-10	9.89e-09
VPS13A	1807.29	-1.2474	0.198267	-6.29154	3.14e-10	9.92e-09
MATN1.AS1	767.006	-2.36948	0.376967	-6.28565	3.26e-10	1.03e-08
ARL5B	2646.41	-2.24319	0.356972	-6.28393	3.3e-10	1.04e-08
GRASP	15835.9	-2.85533	0.454508	-6.28225	3.34e-10	1.05e-08
X.1378	461.22	-2.26844	0.361182	-6.2806	3.37e-10	1.06e-08
X.15743	36.7179	-4.01979	0.640196	-6.279	3.41e-10	1.07e-08
FECH	171.711	2.39546	0.381592	6.27755	3.44e-10	1.07e-08
X.1591	1070.25	-2.56326	0.408351	-6.27709	3.45e-10	1.08e-08
CTSB	2601.03	1.6988	0.270759	6.27421	3.51e-10	1.09e-08
AHNAK	22545.4	-1.36523	0.217766	-6.26925	3.63e-10	1.13e-08
B3GNT9	93.9583	-2.82189	0.450499	-6.26392	3.75e-10	1.16e-08
SNORD3B.2	363.953	-4.3075	0.687914	-6.26169	3.81e-10	1.18e-08
HNRNPF	4479.96	1.88481	0.301654	6.24824	4.15e-10	1.28e-08
UBIAD1	773.24	1.72437	0.276194	6.24335	4.28e-10	1.32e-08
KDM3A	1600.37	-1.22262	0.19588	-6.24166	4.33e-10	1.33e-08
METTL8	1108.58	-2.13918	0.342816	-6.24003	4.37e-10	1.35e-08
ASNA1	832.84	2.16325	0.346887	6.23618	4.48e-10	1.38e-08
STT3A	809.841	1.46482	0.234941	6.23481	4.52e-10	1.39e-08
IDH3A	593.143	1.0773	0.172809	6.23404	4.55e-10	1.39e-08
VCPIP1	1065.02	1.60342	0.257254	6.23282	4.58e-10	1.4e-08
HDHD3	349.221	1.34061	0.215117	6.23202	4.6e-10	1.4e-08
CD55	6099.04	-1.55774	0.25016	-6.227	4.75e-10	1.45e-08
MPHOSPH10	486.176	1.44609	0.232447	6.22116	4.94e-10	1.5e-08
CENPB	1069.89	1.97628	0.317745	6.21972	4.98e-10	1.51e-08
X.14718	113.623	-1.96626	0.316207	-6.21826	5.03e-10	1.52e-08
LAMP3	104.038	3.13737	0.504641	6.21704	5.07e-10	1.53e-08
X.15341	44.0618	-3.82658	0.615717	-6.21483	5.14e-10	1.55e-08
CRIM1	639.653	-1.72697	0.278027	-6.21153	5.25e-10	1.58e-08
LY6E	8297.68	1.86906	0.300892	6.21174	5.24e-10	1.58e-08
MIR5195	166.844	2.25634	0.363314	6.21046	5.28e-10	1.59e-08
BNIP1	544.153	-1.79369	0.288937	-6.20789	5.37e-10	1.61e-08
TBL2	230.984	2.02968	0.326938	6.20814	5.36e-10	1.61e-08
FAM177B	1378.62	2.49805	0.402547	6.20561	5.45e-10	1.63e-08
MAP3K12	485.565	-1.95383	0.314999	-6.20266	5.55e-10	1.66e-08
ZCCHC17	487.128	1.65013	0.266141	6.20021	5.64e-10	1.68e-08
TTC9	1146.91	1.19455	0.192726	6.19821	5.71e-10	1.7e-08
OGFOD1	417.483	1.99632	0.322173	6.19641	5.78e-10	1.71e-08
CYREN	581.063	1.20976	0.1953	6.19438	5.85e-10	1.73e-08
EZR.AS1	90.3796	-3.06663	0.495128	-6.19361	5.88e-10	1.74e-08
RARA	4123.51	-2.01916	0.326356	-6.18698	6.13e-10	1.8e-08
LCK	1215.55	1.90286	0.307557	6.18701	6.13e-10	1.8e-08
NUDT21	1460.35	1.98415	0.320692	6.18709	6.13e-10	1.8e-08
ZNF226	310.929	1.44967	0.234473	6.18267	6.3e-10	1.85e-08
SAYSD1	224.521	2.02259	0.327292	6.17975	6.42e-10	1.88e-08
SLC39A10	1233.46	-1.33439	0.216027	-6.17698	6.53e-10	1.91e-08
RBM18	536.309	1.73915	0.28176	6.17244	6.72e-10	1.97e-08
MYO7A	62.1934	4.11264	0.666889	6.16691	6.96e-10	2.03e-08
ARMC7	221.441	1.84519	0.299367	6.16363	7.11e-10	2.07e-08
MIIP	1268.91	-1.28179	0.207983	-6.16293	7.14e-10	2.08e-08
RTKN	110.63	1.84517	0.299502	6.16079	7.24e-10	2.1e-08
BATF3	23.1383	3.8197	0.620115	6.15967	7.29e-10	2.11e-08
ZNF10	1042.64	-2.53579	0.411981	-6.15511	7.5e-10	2.17e-08
X.17740	328.465	-2.4123	0.391947	-6.15466	7.52e-10	2.17e-08
STIP1	1239.48	1.52748	0.248311	6.15148	7.68e-10	2.21e-08
CARD8.AS1	469.515	1.73762	0.28258	6.14912	7.79e-10	2.24e-08
IVD	787.477	1.75276	0.285057	6.14883	7.81e-10	2.24e-08
ZNF639	1800.36	-1.59279	0.259273	-6.14331	8.08e-10	2.32e-08
PIKFYVE	5972.11	-1.47593	0.240254	-6.14323	8.09e-10	2.32e-08
C11orf68	486.857	1.97824	0.322153	6.14068	8.22e-10	2.35e-08
CDKN2D	1880.93	-1.44667	0.235695	-6.13789	8.36e-10	2.39e-08
MRPL49	835.276	2.01927	0.329297	6.13208	8.67e-10	2.47e-08
TROAP	47.4069	4.01179	0.654248	6.1319	8.68e-10	2.47e-08
ZNF526	190.839	2.01569	0.328784	6.13075	8.75e-10	2.49e-08
RPP25L	218.635	2.63358	0.429714	6.12868	8.86e-10	2.52e-08
NUP58	2184.74	-1.95549	0.319117	-6.12784	8.91e-10	2.53e-08
PDCL3	292.898	2.52436	0.41248	6.11996	9.36e-10	2.65e-08
LENG1	281.215	1.93286	0.315847	6.1196	9.38e-10	2.65e-08
DCTN4	1349.1	-1.51364	0.247439	-6.11723	9.52e-10	2.69e-08
MZB1	3227.82	-1.1873	0.194259	-6.11191	9.84e-10	2.77e-08
BIRC5	131.887	3.79318	0.620966	6.10851	1.01e-09	2.83e-08
C6orf47	374.505	1.57476	0.257949	6.10494	1.03e-09	2.89e-08
RAB21	4257.41	-1.83481	0.300709	-6.10163	1.05e-09	2.94e-08
KIAA1958	383.631	-1.78025	0.291822	-6.10049	1.06e-09	2.96e-08
TWNK	269.638	3.14757	0.516556	6.09336	1.11e-09	3.09e-08
X.8784	68.4711	-2.44163	0.400923	-6.09002	1.13e-09	3.15e-08
TIMM8B	309.114	3.11417	0.511409	6.0894	1.13e-09	3.16e-08
X.5411	82.0167	-2.39008	0.392751	-6.08548	1.16e-09	3.23e-08
WDR45B	5011.74	-2.55959	0.421432	-6.07356	1.25e-09	3.47e-08
LPXN	2352.3	1.82786	0.300954	6.07356	1.25e-09	3.47e-08
BRAT1	2048.28	-1.05398	0.173596	-6.07142	1.27e-09	3.51e-08
CD59	220.553	2.62186	0.431864	6.07103	1.27e-09	3.51e-08
CD24	5856.01	2.43535	0.401282	6.06892	1.29e-09	3.55e-08
B3GALT4	240.749	2.23831	0.368934	6.06698	1.3e-09	3.59e-08
WASF1	402.291	-1.93095	0.318469	-6.06324	1.33e-09	3.67e-08
SORL1	1978.58	1.21332	0.200228	6.05967	1.36e-09	3.75e-08
PROX2	77.682	-2.39438	0.395215	-6.05842	1.37e-09	3.77e-08
ARL1	475.707	1.93159	0.318852	6.05797	1.38e-09	3.78e-08
C1orf162	1323.73	1.31971	0.217879	6.05709	1.39e-09	3.79e-08
IRF2	1811.54	1.64313	0.271427	6.05369	1.42e-09	3.86e-08
MIDN	9508.47	-1.38664	0.229088	-6.05286	1.42e-09	3.88e-08
ZNF775	1688.24	-1.25584	0.207531	-6.05134	1.44e-09	3.91e-08
TUBD1	178.511	1.80253	0.298041	6.04793	1.47e-09	3.99e-08
SFT2D2	3566.77	-1.16531	0.192774	-6.04496	1.49e-09	4.06e-08
MCM6	445.538	2.5842	0.427773	6.04105	1.53e-09	4.15e-08
HMCES	2191.49	-1.17317	0.194303	-6.03783	1.56e-09	4.23e-08
CLMN	1232.31	-2.11316	0.350011	-6.0374	1.57e-09	4.23e-08
ZNF576	112.012	2.23553	0.370341	6.03641	1.58e-09	4.25e-08
PUM1	3545.09	-1.17236	0.194225	-6.03612	1.58e-09	4.25e-08
X.3432	25.4013	-4.06424	0.673494	-6.03457	1.59e-09	4.29e-08
RAP2B	647.516	2.20112	0.364886	6.03234	1.62e-09	4.34e-08
MAP4K3	233.343	-1.60049	0.265367	-6.03124	1.63e-09	4.36e-08
POLR3E	1883.67	-1.49049	0.247249	-6.02828	1.66e-09	4.44e-08
SULF2	228.366	-2.38644	0.396032	-6.02587	1.68e-09	4.49e-08
RAC2	16531.2	1.94216	0.322302	6.0259	1.68e-09	4.49e-08
GRK5.IT1	80.1531	-2.50356	0.415548	-6.02472	1.69e-09	4.51e-08
X.19767	177.334	-1.82335	0.30269	-6.02382	1.7e-09	4.53e-08
ELOF1	792.244	1.67413	0.278177	6.01821	1.76e-09	4.69e-08
PLK1	113.11	2.67719	0.444946	6.01689	1.78e-09	4.72e-08
PDLIM7	402.899	1.31543	0.219075	6.00445	1.92e-09	5.08e-08
FAM160A2	512.665	1.66304	0.276965	6.00451	1.92e-09	5.08e-08
TECPR1	1958.63	-1.37749	0.229551	-6.00082	1.96e-09	5.18e-08
ZNF227	280.774	1.55718	0.25955	5.99955	1.98e-09	5.22e-08
C12orf43	341.441	1.33473	0.222568	5.99695	2.01e-09	5.29e-08
CR2	3522.7	2.13129	0.355492	5.99532	2.03e-09	5.34e-08
KIF4A	36.6869	4.24892	0.708748	5.99497	2.04e-09	5.34e-08
X.16069	126.9	-2.95522	0.493394	-5.98958	2.1e-09	5.52e-08
LTBP3	549.906	1.2535	0.209428	5.98534	2.16e-09	5.65e-08
SNORD11	68.4694	-3.3129	0.553693	-5.98327	2.19e-09	5.72e-08
PACS2	1376.48	-1.28766	0.215262	-5.98182	2.21e-09	5.76e-08
PIGC	450.586	1.87107	0.312803	5.98162	2.21e-09	5.76e-08
OSBPL10	3998.42	-1.22534	0.204915	-5.97976	2.23e-09	5.81e-08
BLOC1S3	234.887	1.56348	0.261465	5.9797	2.24e-09	5.81e-08
ZNF816	128.279	2.13745	0.357528	5.9784	2.25e-09	5.84e-08
PRDX1	1717.85	2.70093	0.451788	5.97831	2.25e-09	5.84e-08
TRIM14	942.495	1.25805	0.210519	5.97595	2.29e-09	5.92e-08
LINC02245	238.207	-1.81136	0.30317	-5.97472	2.3e-09	5.95e-08
COX5A	1928.54	2.00099	0.334949	5.97401	2.31e-09	5.97e-08
PVT1	230.604	1.68722	0.282456	5.9734	2.32e-09	5.99e-08
PPP1R2	3763.6	-1.18611	0.198721	-5.9687	2.39e-09	6.15e-08
ZNF410	309.465	-1.77024	0.296684	-5.96677	2.42e-09	6.22e-08
X.17214	101.713	-3.02581	0.507136	-5.96646	2.42e-09	6.22e-08
KLHDC7B	168.545	3.7964	0.636853	5.96118	2.5e-09	6.41e-08
GMIP	3963.34	1.00366	0.16843	5.95891	2.54e-09	6.49e-08
X.7716	53.1722	-4.03719	0.677711	-5.95711	2.57e-09	6.56e-08
LRRC18	67.3231	-1.99976	0.335835	-5.95459	2.61e-09	6.65e-08
PPP1R18	4628.06	1.36208	0.228804	5.95303	2.63e-09	6.69e-08
RAB34	47.4919	2.37604	0.399151	5.95274	2.64e-09	6.69e-08
MAK16	295.257	1.31095	0.220405	5.94789	2.72e-09	6.89e-08
PRDX3P1	199.673	-3.78193	0.636091	-5.94558	2.75e-09	6.97e-08
CXXC5	4126.22	1.5932	0.268177	5.94087	2.84e-09	7.17e-08
X.9	312.859	-2.7341	0.460391	-5.93865	2.87e-09	7.24e-08
MESD	550.839	1.79995	0.303083	5.93881	2.87e-09	7.24e-08
GADD45GIP1	751.926	1.60501	0.270442	5.93476	2.94e-09	7.41e-08
HEIH	792.056	1.57848	0.266048	5.93307	2.97e-09	7.47e-08
GSDMD	2532.32	1.37007	0.230939	5.93262	2.98e-09	7.48e-08
NAB2	462.414	1.61736	0.272786	5.92904	3.05e-09	7.63e-08
LINC02035	267.229	-2.00137	0.337583	-5.92854	3.06e-09	7.63e-08
SLC15A3	1676.93	1.43513	0.242067	5.92866	3.05e-09	7.63e-08
ZNF706	3331.99	-1.50978	0.254698	-5.92773	3.07e-09	7.65e-08
GBA	267.203	2.22485	0.375332	5.92768	3.07e-09	7.65e-08
CD27	238.006	1.79311	0.302517	5.9273	3.08e-09	7.66e-08
PAF1	3258.82	-1.38648	0.233986	-5.92549	3.11e-09	7.73e-08
LGALS3	87.9883	3.12198	0.527103	5.92291	3.16e-09	7.84e-08
XAF1	2219.29	3.07137	0.518588	5.92257	3.17e-09	7.85e-08
ARL14EP	566.208	1.58005	0.266801	5.92218	3.18e-09	7.85e-08
FOXP1.AS1	115.416	-2.10856	0.35623	-5.9191	3.24e-09	7.99e-08
TNS3	1485.81	-1.57843	0.266793	-5.91629	3.29e-09	8.12e-08
X.19192	52.2067	-3.86155	0.652825	-5.91513	3.32e-09	8.16e-08
ZNF701	216.827	1.78137	0.301162	5.915	3.32e-09	8.16e-08
NPM1P37	73.0699	-2.76393	0.467453	-5.91275	3.36e-09	8.26e-08
SCAMP1.AS1	179.068	1.83862	0.311037	5.91127	3.39e-09	8.32e-08
X.16667	409.745	-1.57227	0.266009	-5.91059	3.41e-09	8.34e-08
ATP5PDP4	99.293	-3.78493	0.64049	-5.90944	3.43e-09	8.39e-08
MYO5A	2437.59	-1.27276	0.215412	-5.90849	3.45e-09	8.43e-08
PPIF	1703.35	-1.41017	0.238747	-5.90653	3.49e-09	8.52e-08
MRPL57	474.244	2.02295	0.342568	5.90524	3.52e-09	8.57e-08
X.19086	1360.99	-2.58326	0.437691	-5.90202	3.59e-09	8.73e-08
BAIAP2L1	113.173	-2.3502	0.398584	-5.89638	3.72e-09	9.02e-08
ZNF616	87.8937	2.03338	0.344956	5.89459	3.76e-09	9.11e-08
GCC1	669.859	1.69074	0.286865	5.89385	3.77e-09	9.14e-08
HLA.E	63870.2	1.23396	0.209419	5.89229	3.81e-09	9.21e-08
TMEM69	369.111	1.79582	0.305217	5.88376	4.01e-09	9.68e-08
ABT1	736.009	1.3363	0.227137	5.88324	4.02e-09	9.7e-08
LINS1	276.768	1.37834	0.234337	5.88187	4.06e-09	9.77e-08
BASP1	6381.81	1.93664	0.329476	5.87792	4.15e-09	9.98e-08
BCAR3	421.024	2.55425	0.434553	5.87788	4.16e-09	9.98e-08
FAM102A	3581.84	1.09308	0.186114	5.87315	4.28e-09	1.03e-07
HSPA5	25795.4	-2.53698	0.43198	-5.87292	4.28e-09	1.03e-07
PPP1R3B	136.088	2.77689	0.472889	5.87218	4.3e-09	1.03e-07
DCTPP1	637.353	2.68488	0.457537	5.86811	4.41e-09	1.05e-07
GAPT	1992.67	1.6364	0.278878	5.86779	4.42e-09	1.05e-07
CCDC34	79.6119	2.31166	0.393977	5.8675	4.42e-09	1.05e-07
DHX40	1446.37	-1.60086	0.272959	-5.86481	4.5e-09	1.07e-07
TMEM216	255.744	2.27118	0.387365	5.86315	4.54e-09	1.08e-07
DNAJB11	2520.81	-2.12336	0.3622	-5.86239	4.56e-09	1.08e-07
TOMM40L	120.342	1.66558	0.284162	5.86137	4.59e-09	1.09e-07
EMC7	609.858	1.87421	0.319749	5.8615	4.59e-09	1.09e-07
X.4961	185.708	-2.1489	0.367034	-5.85477	4.78e-09	1.13e-07
CERS4	2284.3	1.29784	0.221695	5.85417	4.79e-09	1.13e-07
IQGAP2	854.242	-1.81042	0.309281	-5.85364	4.81e-09	1.13e-07
X.12897	508.874	-2.73437	0.467218	-5.85243	4.84e-09	1.14e-07
RIOX1	208.224	1.90404	0.325473	5.85007	4.91e-09	1.16e-07
SMC2	434.639	1.7962	0.307077	5.84934	4.94e-09	1.16e-07
AGAP2	755.029	1.49825	0.256235	5.84718	5e-09	1.17e-07
TRA2A	9911.11	-2.01512	0.344714	-5.84577	5.04e-09	1.18e-07
FAM50B	159.986	2.76689	0.473412	5.84457	5.08e-09	1.19e-07
BANP	1036.07	-1.36846	0.234161	-5.84409	5.09e-09	1.19e-07
LINC01250	29.0504	-3.78837	0.648394	-5.8427	5.14e-09	1.2e-07
FDX1P1	20.2163	-4.26165	0.729529	-5.84164	5.17e-09	1.2e-07
PKP4	269.117	2.41219	0.413125	5.83888	5.26e-09	1.22e-07
HIST1H4H	193.237	-1.70149	0.291467	-5.83767	5.29e-09	1.23e-07
TAPT1	3649.18	-1.80019	0.308584	-5.83369	5.42e-09	1.26e-07
X.3405	58.1178	2.848	0.488416	5.83109	5.51e-09	1.28e-07
KLHL14	1593.55	-1.68268	0.288663	-5.8292	5.57e-09	1.29e-07
ZNF571.AS1	202.837	-2.25073	0.386462	-5.82395	5.75e-09	1.33e-07
X.18659	122.624	-2.90935	0.499842	-5.82053	5.87e-09	1.35e-07
CSTF1	357.542	2.08075	0.357555	5.81938	5.91e-09	1.36e-07
EXOSC4	165.896	2.75488	0.473711	5.81553	6.04e-09	1.39e-07
ZSCAN12	216.289	1.62435	0.279378	5.81418	6.09e-09	1.4e-07
MRTFB	527.741	-1.37038	0.235732	-5.81331	6.12e-09	1.41e-07
LSM6	520.855	2.60002	0.447256	5.81326	6.13e-09	1.41e-07
PNPLA8	2305.73	-1.42098	0.244535	-5.81093	6.21e-09	1.42e-07
HSPA8	14842.6	1.85436	0.31917	5.80995	6.25e-09	1.43e-07
MIR3177	28.5985	-4.01893	0.691983	-5.80784	6.33e-09	1.45e-07
X.18844	281.129	-2.66914	0.45965	-5.80691	6.36e-09	1.45e-07
PDCD10	668.279	1.87616	0.323118	5.80641	6.38e-09	1.45e-07
USP3	2230.18	-1.14276	0.196946	-5.80239	6.54e-09	1.49e-07
DNAJC19P5	104.573	-2.25884	0.389397	-5.80087	6.6e-09	1.5e-07
PRR3	298.102	1.37227	0.236701	5.79747	6.73e-09	1.53e-07
RBM14	1847.58	-1.14155	0.196923	-5.79696	6.75e-09	1.53e-07
NSMF	2254.18	-2.1252	0.36673	-5.79502	6.83e-09	1.55e-07
X.12860	160.828	-3.32592	0.574126	-5.79301	6.91e-09	1.56e-07
UTP11	218.188	1.74715	0.301646	5.79206	6.95e-09	1.57e-07
TDP2	624.765	1.55727	0.268962	5.78994	7.04e-09	1.59e-07
X.11187	49.6249	-2.41994	0.418312	-5.78501	7.25e-09	1.63e-07
BAG2	107.088	1.69439	0.292985	5.7832	7.33e-09	1.65e-07
PLRG1	642.907	1.38439	0.23956	5.77888	7.52e-09	1.69e-07
X.18626	441.908	-2.60596	0.450993	-5.77827	7.55e-09	1.69e-07
ZNF101	844.649	1.16075	0.200891	5.77801	7.56e-09	1.69e-07
TENT5A	513.093	1.75256	0.303305	5.77821	7.55e-09	1.69e-07
RNF5	528.359	2.01635	0.3491	5.77587	7.66e-09	1.71e-07
TOR1A	694.229	2.11686	0.366517	5.77563	7.67e-09	1.71e-07
RPF1	684.13	1.46703	0.254176	5.7717	7.85e-09	1.75e-07
TNFRSF1B	976.57	2.00839	0.348111	5.76941	7.96e-09	1.77e-07
EID2	182.722	1.65965	0.287784	5.76701	8.07e-09	1.79e-07
X.9504	90.4748	-1.98734	0.344692	-5.76555	8.14e-09	1.8e-07
RBAK	388.272	1.07743	0.186922	5.76405	8.21e-09	1.82e-07
SPART	270.477	1.42006	0.246438	5.76236	8.29e-09	1.83e-07
MRTO4	592.42	1.74317	0.302503	5.76249	8.29e-09	1.83e-07
ISCA1	1387.79	-1.48291	0.257358	-5.76205	8.31e-09	1.83e-07
ACP2	128.13	1.67925	0.291559	5.75957	8.43e-09	1.85e-07
ALG1	265.157	2.24348	0.389574	5.7588	8.47e-09	1.86e-07
LINC00641	858.446	-2.60011	0.451528	-5.75847	8.49e-09	1.86e-07
ACTR2	10909.2	2.18934	0.380209	5.75825	8.5e-09	1.86e-07
X.12354	308.471	-2.10976	0.366522	-5.75618	8.6e-09	1.88e-07
PAPLN	186.893	-1.95237	0.339338	-5.75347	8.74e-09	1.91e-07
KLHL8	454.535	1.5943	0.277407	5.74714	9.08e-09	1.98e-07
HRK	563.597	-2.01959	0.351548	-5.74485	9.2e-09	2.01e-07
LRRC47	749.556	1.483	0.25816	5.74451	9.22e-09	2.01e-07
POGK	868.247	1.30213	0.226695	5.74396	9.25e-09	2.01e-07
DNTTIP1	229.944	1.13767	0.198313	5.73676	9.65e-09	2.1e-07
KDM7A.DT	146.259	1.7537	0.305716	5.73637	9.67e-09	2.1e-07
SGSH	1229.33	-1.55969	0.271926	-5.73573	9.71e-09	2.1e-07
DOK3	2573.54	1.27112	0.22163	5.73531	9.73e-09	2.11e-07
STAT5A	2642.46	1.33872	0.233459	5.73428	9.79e-09	2.12e-07
MDFIC	973.678	1.67134	0.291479	5.734	9.81e-09	2.12e-07
ZBTB5	1510.06	-2.01102	0.350982	-5.7297	1.01e-08	2.17e-07
TRMT12	218.772	2.14109	0.373794	5.72799	1.02e-08	2.19e-07
PEAK3	459.739	-2.09101	0.36525	-5.72489	1.03e-08	2.23e-07
KMT5C	528.539	-1.68695	0.294735	-5.72363	1.04e-08	2.24e-07
C9orf72	1672	-1.98855	0.347598	-5.72084	1.06e-08	2.27e-07
PIP5K1B	1134.43	-1.37465	0.240283	-5.72094	1.06e-08	2.27e-07
BAHCC1	346.344	-2.8394	0.497031	-5.71271	1.11e-08	2.38e-07
GLIPR2	414.048	2.15229	0.376783	5.71228	1.11e-08	2.38e-07
X.2050	39.8023	-2.60475	0.456311	-5.70828	1.14e-08	2.44e-07
PUF60	2249.48	1.58484	0.277662	5.70781	1.14e-08	2.44e-07
BORCS5	410.398	-1.62967	0.285604	-5.70604	1.16e-08	2.46e-07
PRAG1	851.422	1.80081	0.315644	5.7052	1.16e-08	2.47e-07
SREBF2.AS1	344.654	-1.17731	0.206393	-5.70421	1.17e-08	2.48e-07
RNFT2	432.181	-1.89122	0.33158	-5.70368	1.17e-08	2.49e-07
POLR3K	336.141	2.02422	0.355084	5.70067	1.19e-08	2.53e-07
FADD	104.361	3.13917	0.550708	5.70024	1.2e-08	2.53e-07
X.16933	174.824	-2.76298	0.484784	-5.69941	1.2e-08	2.54e-07
MCTP2	2088.36	-1.13533	0.199217	-5.69896	1.21e-08	2.54e-07
CASP17P	137.313	2.76029	0.484342	5.69904	1.2e-08	2.54e-07
MTERF2	103.704	-1.4943	0.262277	-5.69743	1.22e-08	2.56e-07
SLC12A3	39.9752	2.23951	0.39309	5.6972	1.22e-08	2.56e-07
DDX47	1234.67	-2.62744	0.461223	-5.69667	1.22e-08	2.57e-07
NSUN5P2	165.051	-1.97514	0.346813	-5.69513	1.23e-08	2.59e-07
CCL4	120.925	2.47412	0.43468	5.69183	1.26e-08	2.63e-07
PRDX3	510.054	2.33396	0.410078	5.69151	1.26e-08	2.64e-07
X.16015	148.732	-2.7852	0.489405	-5.69099	1.26e-08	2.64e-07
X.16536	346.929	-2.35856	0.414945	-5.68402	1.32e-08	2.75e-07
GUK1	7984.25	-1.9634	0.345639	-5.68051	1.34e-08	2.8e-07
X.11282	237.267	-2.47211	0.435243	-5.67985	1.35e-08	2.81e-07
STX12	1453.89	-1.4491	0.255152	-5.67936	1.35e-08	2.81e-07
ZNF451	2404.51	-1.21779	0.214486	-5.67772	1.36e-08	2.84e-07
GNG5	1132.45	1.86773	0.329213	5.67331	1.4e-08	2.91e-07
NT5DC3	439.223	-2.07698	0.36632	-5.66986	1.43e-08	2.96e-07
ELP1	1189.6	-1.04449	0.184557	-5.65946	1.52e-08	3.15e-07
X.4881	286.493	-2.47649	0.437709	-5.65784	1.53e-08	3.17e-07
HIPK1	3492.35	-1.73544	0.30679	-5.65676	1.54e-08	3.19e-07
FBXO10	440.82	-1.36236	0.240911	-5.65503	1.56e-08	3.22e-07
WHAMM	4952.12	-2.3235	0.411017	-5.65305	1.58e-08	3.25e-07
AGPAT4.IT1	102.492	-2.12618	0.376494	-5.6473	1.63e-08	3.36e-07
GPN3	235.912	2.2948	0.406455	5.64589	1.64e-08	3.38e-07
MCM2	994.201	2.42735	0.430059	5.64424	1.66e-08	3.41e-07
RAP1GAP2	711.33	-2.03548	0.360874	-5.64043	1.7e-08	3.48e-07
FRAT2	335.627	1.83309	0.325135	5.63793	1.72e-08	3.53e-07
KAT6B	2154.21	-1.61201	0.28601	-5.63619	1.74e-08	3.56e-07
LSM10	1080.67	1.37527	0.244088	5.63435	1.76e-08	3.59e-07
SLC39A7	705.673	1.25683	0.223078	5.63407	1.76e-08	3.6e-07
DTX3	62.8436	2.74646	0.487667	5.63183	1.78e-08	3.64e-07
CTSH	6024.09	2.42757	0.43117	5.63019	1.8e-08	3.67e-07
PIGT	1311.46	1.29585	0.230245	5.62815	1.82e-08	3.71e-07
RBM38	24049.6	-1.54296	0.274193	-5.62729	1.83e-08	3.72e-07
NOTCH2	6078.14	-1.27022	0.225805	-5.62529	1.85e-08	3.76e-07
CCR2	69.4145	4.42887	0.78733	5.62517	1.85e-08	3.76e-07
U2AF1L4	1408.27	-1.80854	0.321571	-5.62407	1.87e-08	3.78e-07
X.2160	312.447	-1.344	0.238967	-5.62423	1.86e-08	3.78e-07
EFCAB14	2161.11	1.36958	0.243688	5.62019	1.91e-08	3.85e-07
PRPF19	1863.14	1.85514	0.330081	5.62027	1.91e-08	3.85e-07
C4orf3	2186.43	2.07303	0.369029	5.61753	1.94e-08	3.91e-07
CPTP	262.38	1.74794	0.311253	5.61584	1.96e-08	3.94e-07
ATG9A	1358.05	-1.35616	0.241525	-5.61499	1.97e-08	3.95e-07
ATMIN	646.673	1.73462	0.309013	5.61343	1.98e-08	3.98e-07
DNAJC30	229.477	1.60631	0.286284	5.6109	2.01e-08	4.03e-07
STPG1	97.5173	1.76042	0.313906	5.60812	2.05e-08	4.09e-07
RBM39	19198.6	-1.69914	0.303006	-5.6076	2.05e-08	4.1e-07
ZNF419	174.414	1.58839	0.283287	5.60699	2.06e-08	4.11e-07
PLEKHG7	56.9674	3.49828	0.624503	5.6017	2.12e-08	4.23e-07
C12orf74	56.9674	3.49828	0.624503	5.6017	2.12e-08	4.23e-07
ZNRF1	35.4968	3.25701	0.58177	5.59846	2.16e-08	4.3e-07
GOLPH3	1406.47	1.60621	0.286971	5.59712	2.18e-08	4.33e-07
PRKRA.AS1	348.495	-1.26002	0.225147	-5.59642	2.19e-08	4.35e-07
SOWAHD	150.497	3.51651	0.62894	5.59117	2.26e-08	4.47e-07
TADA2B	1123.92	1.39551	0.249639	5.59011	2.27e-08	4.5e-07
MRPS7	712.788	1.29938	0.232475	5.58934	2.28e-08	4.51e-07
GM2A	3797.95	2.03953	0.365047	5.58702	2.31e-08	4.57e-07
POMC	204.001	1.49206	0.2672	5.58405	2.35e-08	4.64e-07
RGS10	689.072	2.28752	0.409647	5.58412	2.35e-08	4.64e-07
NFKBID	7079.12	-2.53837	0.455186	-5.57656	2.45e-08	4.83e-07
SPRED2	74.8385	2.01649	0.361665	5.57557	2.47e-08	4.86e-07
DLAT	563.053	1.90367	0.341455	5.57516	2.47e-08	4.86e-07
X.19589	147.041	-2.67363	0.479594	-5.57478	2.48e-08	4.86e-07
PPAT	213.571	1.23789	0.222089	5.57385	2.49e-08	4.88e-07
IST1	5081.39	-1.37769	0.247391	-5.56888	2.56e-08	5.02e-07
TP53RK	258.343	2.33101	0.418651	5.56789	2.58e-08	5.04e-07
PRKAB1	655.356	1.2644	0.227134	5.56676	2.6e-08	5.06e-07
BFSP2	54.7336	3.75261	0.674097	5.56687	2.59e-08	5.06e-07
SLAMF6	1655.33	1.47672	0.265388	5.56436	2.63e-08	5.13e-07
ACAP3	1903.85	-1.96066	0.352526	-5.56174	2.67e-08	5.2e-07
RPUSD2	166.787	1.61364	0.290141	5.56158	2.67e-08	5.2e-07
WASH7P	142.206	-2.59239	0.466181	-5.56091	2.68e-08	5.21e-07
INTS1	6431.01	-1.47877	0.265933	-5.56067	2.69e-08	5.21e-07
TMEM223	303.621	1.62428	0.292139	5.55996	2.7e-08	5.23e-07
SAP18	2070.47	1.16539	0.209613	5.55973	2.7e-08	5.23e-07
CSGALNACT1	1056.1	-2.02708	0.364634	-5.55921	2.71e-08	5.24e-07
NGLY1	3676.1	-1.31556	0.236707	-5.55774	2.73e-08	5.28e-07
TLR6	807.857	1.34483	0.242031	5.55645	2.75e-08	5.31e-07
RN7SL749P	51.6877	-3.10507	0.558855	-5.55613	2.76e-08	5.32e-07
MOXD1	116.329	2.55249	0.459444	5.55561	2.77e-08	5.33e-07
EGLN2	1445.24	-1.27185	0.229062	-5.55243	2.82e-08	5.41e-07
MOB3C	559.299	1.40272	0.252628	5.5525	2.82e-08	5.41e-07
X.5317	146.258	1.2929	0.232893	5.55148	2.83e-08	5.44e-07
DOP1B	2701.59	-1.09102	0.196582	-5.54994	2.86e-08	5.48e-07
ULK1	2233.58	-2.05159	0.369746	-5.54865	2.88e-08	5.51e-07
GPATCH3	367.166	1.20439	0.217072	5.54832	2.88e-08	5.52e-07
CD200R1	76.0628	4.05427	0.7308	5.54771	2.89e-08	5.53e-07
X.17542	33.043	-2.754	0.496438	-5.54752	2.9e-08	5.53e-07
MRPS12	459.627	1.99462	0.359838	5.54311	2.97e-08	5.67e-07
MCMBP	758.498	1.08395	0.195619	5.54111	3.01e-08	5.72e-07
X.6712	82.388	-1.75046	0.316076	-5.53809	3.06e-08	5.81e-07
SFPQ	19363.1	-1.66501	0.30068	-5.5375	3.07e-08	5.82e-07
TUBB3	46.5585	-3.53832	0.639934	-5.5292	3.22e-08	6.09e-07
TWF2	1316.01	2.02551	0.366329	5.52921	3.22e-08	6.09e-07
EID1	2000.04	2.23063	0.403531	5.52778	3.24e-08	6.13e-07
FAM104A	310.499	1.86769	0.337938	5.52671	3.26e-08	6.16e-07
SLFN13	427.858	1.41168	0.255482	5.52555	3.28e-08	6.2e-07
X.15069	44.2571	-3.61168	0.653696	-5.52502	3.29e-08	6.21e-07
AURKA	67.9706	2.84654	0.515381	5.52318	3.33e-08	6.27e-07
MEF2C	7034.44	1.22397	0.221614	5.52296	3.33e-08	6.27e-07
TIMP1	115.176	3.01929	0.546763	5.52213	3.35e-08	6.29e-07
JMJD1C	7819.93	-1.56683	0.283813	-5.52064	3.38e-08	6.34e-07
X.16406	127.042	-1.85989	0.33692	-5.52026	3.39e-08	6.35e-07
WBP1L	1007.38	1.58221	0.286697	5.51877	3.41e-08	6.39e-07
ASH2LP1	38.1229	-2.84605	0.515771	-5.51806	3.43e-08	6.41e-07
LINC00494	1535.21	-1.01287	0.18362	-5.5161	3.47e-08	6.48e-07
RAB6B	76.5554	-2.04681	0.371076	-5.51587	3.47e-08	6.48e-07
FCF1	853.673	1.30135	0.23595	5.51535	3.48e-08	6.49e-07
AKIP1	109.914	1.96567	0.356425	5.51496	3.49e-08	6.5e-07
NDUFV2	521.364	-1.45585	0.264004	-5.51449	3.5e-08	6.51e-07
LINC00847	280.781	2.09278	0.379683	5.51191	3.55e-08	6.6e-07
PGM2L1	588.811	1.30048	0.236015	5.51017	3.58e-08	6.65e-07
RBBP5	468.801	1.3888	0.252045	5.51015	3.59e-08	6.65e-07
DBR1	254.088	1.10689	0.200897	5.50973	3.59e-08	6.65e-07
SNRPD1	640.417	1.85959	0.337507	5.50979	3.59e-08	6.65e-07
LINC00909	372.271	1.76447	0.320306	5.50872	3.61e-08	6.68e-07
CBFB	1709.88	1.46054	0.265212	5.50708	3.65e-08	6.74e-07
DHRS13	140.334	1.50581	0.273711	5.50145	3.77e-08	6.95e-07
ADAM23	324.358	-2.21514	0.402792	-5.49945	3.81e-08	7.02e-07
RENBP	293.58	1.52538	0.277364	5.49955	3.81e-08	7.02e-07
CSK	10411.8	1.17252	0.213546	5.49074	4e-08	7.36e-07
SUCO	1563.7	-1.42406	0.259395	-5.48992	4.02e-08	7.38e-07
VAMP2	4927.64	-1.18078	0.215077	-5.49003	4.02e-08	7.38e-07
GFOD1	865.894	-1.77222	0.322861	-5.48909	4.04e-08	7.4e-07
TPI1	3197.09	1.8828	0.343134	5.48706	4.09e-08	7.48e-07
YIPF3	880.192	1.53913	0.280631	5.48454	4.15e-08	7.58e-07
PFDN1	553.918	1.67733	0.30587	5.48379	4.16e-08	7.6e-07
TTC1	730.52	1.67722	0.305908	5.48277	4.19e-08	7.64e-07
CRY1	296.077	-1.74425	0.318288	-5.48008	4.25e-08	7.74e-07
CHUK	915.14	-1.47688	0.269764	-5.47472	4.38e-08	7.96e-07
EAF1	720.038	1.69151	0.309012	5.47394	4.4e-08	7.99e-07
PPTC7	4481	-1.56562	0.286062	-5.47301	4.42e-08	8.02e-07
SNORD12B	94.6546	-2.21855	0.40558	-5.47006	4.5e-08	8.14e-07
APOBR	85.2299	2.07505	0.379355	5.46995	4.5e-08	8.14e-07
ZNF146	1322.82	1.08948	0.199183	5.46971	4.51e-08	8.14e-07
TEX45	224.43	-5.9132	1.08137	-5.46824	4.55e-08	8.2e-07
RNU7.143P	16.7427	-3.59698	0.657966	-5.46681	4.58e-08	8.25e-07
C6orf62	5038.69	1.13376	0.207448	5.46529	4.62e-08	8.31e-07
SAMD8	2533.32	-1.84307	0.337378	-5.46292	4.68e-08	8.42e-07
SNAPIN	441.195	2.51671	0.460724	5.46251	4.69e-08	8.43e-07
RRP9	408.216	1.06651	0.195332	5.45995	4.76e-08	8.54e-07
LRRC32	486.06	-3.80221	0.696558	-5.45858	4.8e-08	8.6e-07
ZFP82	183.699	1.87756	0.344223	5.4545	4.91e-08	8.79e-07
DCPS	361.325	1.70742	0.313232	5.45098	5.01e-08	8.96e-07
RNY1P13	28.2107	-2.42798	0.445536	-5.44957	5.05e-08	9.02e-07
BANF1	1438.24	2.13052	0.391037	5.4484	5.08e-08	9.07e-07
HNRNPKP4	31.6645	2.48425	0.455973	5.44823	5.09e-08	9.07e-07
P4HA2	60.1071	3.51526	0.645312	5.44738	5.11e-08	9.1e-07
E2F5	1570.8	-1.03471	0.189965	-5.44685	5.13e-08	9.12e-07
CYTH1	14251.1	-1.74177	0.319787	-5.44665	5.13e-08	9.12e-07
UBE2C	62.3389	3.45218	0.634167	5.44365	5.22e-08	9.27e-07
TOM1L2	705.934	-1.5853	0.291317	-5.44184	5.27e-08	9.35e-07
CANT1	687.76	1.10514	0.203117	5.44088	5.3e-08	9.39e-07
PPP1R26P1	67.4864	-2.80803	0.516242	-5.43936	5.35e-08	9.46e-07
X.9752	191.214	-2.57317	0.473076	-5.43922	5.35e-08	9.46e-07
APOBEC3G	2064.86	1.02836	0.189101	5.43815	5.38e-08	9.51e-07
DNAJC8	1529.48	1.46193	0.268975	5.43521	5.47e-08	9.65e-07
ENO2	168.308	-1.89007	0.347802	-5.43435	5.5e-08	9.69e-07
ABRACL	1057.71	2.25132	0.414686	5.42897	5.67e-08	9.97e-07
ARHGAP11A	114.46	1.85267	0.341368	5.42718	5.73e-08	1.01e-06
PLIN3	1093.52	1.80332	0.332294	5.42688	5.73e-08	1.01e-06
PES1	1022.25	1.23438	0.227522	5.42532	5.79e-08	1.01e-06
ZNHIT3	525.19	1.54283	0.2844	5.42486	5.8e-08	1.02e-06
PHKG1	342.921	-3.65046	0.673098	-5.42337	5.85e-08	1.02e-06
ACOT2	248.762	1.23201	0.227335	5.41934	5.98e-08	1.05e-06
GRPEL1	387.888	1.65364	0.30516	5.41892	6e-08	1.05e-06
WDR26	6506.81	-1.33165	0.245786	-5.41792	6.03e-08	1.05e-06
HAUS1	463.493	1.55722	0.287504	5.41634	6.08e-08	1.06e-06
SPRY2	94.0307	2.40684	0.444413	5.41578	6.1e-08	1.06e-06
RABGGTB	3897.03	-1.63053	0.301094	-5.41536	6.12e-08	1.06e-06
ZBTB49	135.679	1.67872	0.309994	5.41534	6.12e-08	1.06e-06
BCL2L1	326.722	1.86603	0.344634	5.41453	6.14e-08	1.07e-06
SYNGAP1	1813.89	-1.73874	0.321146	-5.41416	6.16e-08	1.07e-06
X.16887	33.5529	-3.02337	0.558677	-5.41167	6.24e-08	1.08e-06
CRELD2	1406.56	-1.62695	0.300649	-5.41148	6.25e-08	1.08e-06
PWAR5	213.143	-1.51369	0.279714	-5.41155	6.25e-08	1.08e-06
FAM107B	6514.3	1.49783	0.276945	5.40842	6.36e-08	1.1e-06
FABP5	287.477	2.5447	0.470583	5.40754	6.39e-08	1.1e-06
PDE1B	718.2	-3.01225	0.557429	-5.40383	6.52e-08	1.12e-06
PLAGL2	447.198	1.29441	0.239645	5.40135	6.61e-08	1.14e-06
TRUB2	392.905	1.29089	0.239076	5.3995	6.68e-08	1.15e-06
TPM4	8317.4	-1.62045	0.300125	-5.39924	6.69e-08	1.15e-06
MCM3	1096.81	1.70357	0.315677	5.39656	6.79e-08	1.17e-06
JMJD4	203.899	2.16592	0.401518	5.39434	6.88e-08	1.18e-06
RHOA.IT1	190.68	-3.65089	0.676996	-5.39279	6.94e-08	1.19e-06
TOR4A	645.374	1.97969	0.367262	5.39039	7.03e-08	1.2e-06
GPSM1	423.373	-1.56945	0.291212	-5.38936	7.07e-08	1.21e-06
DDX20	1084.52	-1.39357	0.258702	-5.3868	7.17e-08	1.23e-06
TP53	1512.93	1.33603	0.248085	5.38537	7.23e-08	1.23e-06
NDRG1	2527.33	-2.19659	0.408008	-5.38368	7.3e-08	1.24e-06
CREBL2	553.463	1.72148	0.319761	5.38365	7.3e-08	1.24e-06
CCND1	175.886	1.72625	0.320634	5.38388	7.29e-08	1.24e-06
BIK	81.8389	3.99973	0.743097	5.38252	7.34e-08	1.25e-06
PDGFA	69.8543	2.70197	0.502055	5.38183	7.37e-08	1.25e-06
USP3.AS1	336.394	-2.58234	0.479973	-5.38019	7.44e-08	1.26e-06
TFAM	906.748	1.41999	0.264077	5.37719	7.57e-08	1.28e-06
IMPA1	460.299	1.40877	0.262037	5.37623	7.61e-08	1.29e-06
SCIMP	849.753	1.59256	0.29622	5.37627	7.6e-08	1.29e-06
BTG3	608.129	-1.77356	0.330103	-5.37275	7.75e-08	1.31e-06
DYNLT1	1058.35	-1.73951	0.323936	-5.36992	7.88e-08	1.33e-06
DYRK4	765.381	-1.11291	0.207347	-5.36738	7.99e-08	1.35e-06
X.1609	387.792	1.05109	0.195849	5.36684	8.01e-08	1.35e-06
CCDC85B	1971.22	1.88199	0.350827	5.36445	8.12e-08	1.37e-06
NINJ1	809.899	-2.32783	0.434046	-5.3631	8.18e-08	1.37e-06
CD80	93.2991	2.798	0.521729	5.36294	8.19e-08	1.37e-06
NR2C2AP	271.501	2.15892	0.402588	5.36259	8.2e-08	1.38e-06
ALDH9A1	884.56	1.86795	0.348573	5.35884	8.38e-08	1.4e-06
RNF25	235.927	1.40224	0.261707	5.35805	8.41e-08	1.41e-06
MRPL34	449.456	1.81943	0.339581	5.35787	8.42e-08	1.41e-06
MR1	948.759	1.67404	0.312462	5.35757	8.43e-08	1.41e-06
TEX14	255.243	-5.33677	0.996605	-5.35495	8.56e-08	1.43e-06
SNRPB2	1008	1.78632	0.333575	5.35508	8.55e-08	1.43e-06
X.6411	78.6298	-3.13313	0.585225	-5.35372	8.62e-08	1.44e-06
RAB30	6926.57	-1.35214	0.252632	-5.35219	8.69e-08	1.45e-06
BECN1	1274.24	1.05592	0.197293	5.35202	8.7e-08	1.45e-06
PIK3C2A	1167.34	-1.14769	0.214464	-5.35144	8.73e-08	1.45e-06
ARPC4	4139.07	1.84044	0.344036	5.34955	8.82e-08	1.46e-06
HNRNPAB	1570.29	1.22562	0.229124	5.34915	8.84e-08	1.47e-06
NCL	10015	1.00095	0.187213	5.34659	8.96e-08	1.48e-06
VASP	4002.64	1.66376	0.311176	5.3467	8.96e-08	1.48e-06
TMEM203	516.502	2.17187	0.406301	5.34548	9.02e-08	1.49e-06
LAGE3	363.853	1.77319	0.331752	5.34491	9.05e-08	1.49e-06
TXNDC9	225.448	2.06623	0.386726	5.34287	9.15e-08	1.51e-06
BCAT1	158.883	1.76235	0.330464	5.33298	9.66e-08	1.59e-06
NDUFC2	288.378	3.11996	0.585851	5.32552	1.01e-07	1.66e-06
RNF187	1283.22	1.55296	0.291618	5.32531	1.01e-07	1.66e-06
MTND5P5	37.3784	-3.00989	0.565309	-5.32433	1.01e-07	1.67e-06
C21orf91	537.659	2.07587	0.38998	5.32303	1.02e-07	1.68e-06
PER1	20755.7	-3.00922	0.56547	-5.32163	1.03e-07	1.69e-06
HSPA1A	454.007	5.79019	1.08811	5.32131	1.03e-07	1.69e-06
G6PC3	340.597	2.36735	0.444998	5.31992	1.04e-07	1.7e-06
TUNAR	144.817	-1.74012	0.327107	-5.31971	1.04e-07	1.7e-06
FAHD1	224.136	2.06796	0.388854	5.31808	1.05e-07	1.71e-06
CD6	630.217	1.83093	0.344329	5.31738	1.05e-07	1.72e-06
LZTS3	400.437	-2.89661	0.544844	-5.3164	1.06e-07	1.72e-06
RGS19	3876.6	1.44267	0.271528	5.31318	1.08e-07	1.75e-06
GEMIN5	386.766	1.29305	0.243405	5.31233	1.08e-07	1.76e-06
KLC2	1145.55	-1.79928	0.338731	-5.31182	1.09e-07	1.76e-06
STOM	66.0944	3.32843	0.626612	5.31179	1.09e-07	1.76e-06
ARID2	1140.58	-1.69007	0.318212	-5.31114	1.09e-07	1.77e-06
USP7	6757.07	-1.55897	0.293588	-5.31005	1.1e-07	1.78e-06
IL2RB	51.0114	2.62602	0.494634	5.30901	1.1e-07	1.78e-06
MKI67	180.672	3.62187	0.682259	5.30865	1.1e-07	1.79e-06
GRPEL2	111.029	1.83455	0.345624	5.30795	1.11e-07	1.79e-06
X.9267	117.793	3.47402	0.654503	5.30788	1.11e-07	1.79e-06
SLC27A1	152.718	-1.17225	0.220941	-5.30572	1.12e-07	1.81e-06
BLOC1S4	363.966	1.20395	0.22692	5.30561	1.12e-07	1.81e-06
X.10949	207.137	-1.56387	0.294879	-5.30343	1.14e-07	1.83e-06
RAPGEF5	330.378	-2.12632	0.4012	-5.2999	1.16e-07	1.86e-06
ZFP36L1	14661.2	1.00549	0.189928	5.29403	1.2e-07	1.92e-06
CAPN2	1152.11	1.4027	0.264996	5.2933	1.2e-07	1.93e-06
REL	5659.42	-1.64168	0.310312	-5.29043	1.22e-07	1.96e-06
CHTF8	1518.98	1.67678	0.316943	5.29048	1.22e-07	1.96e-06
CCDC85C	979.962	-2.35083	0.444691	-5.28645	1.25e-07	2e-06
RNF126	2876.13	-1.28159	0.242463	-5.28572	1.25e-07	2e-06
X.10263	276.637	-1.183	0.223811	-5.28569	1.25e-07	2e-06
GIMAP2	443.16	2.09633	0.396638	5.28523	1.26e-07	2e-06
GSPT2	244.728	1.83483	0.347335	5.28259	1.27e-07	2.03e-06
X.12807	42.7603	-2.92995	0.55467	-5.28232	1.28e-07	2.03e-06
X.17531	354.817	-3.50711	0.663998	-5.2818	1.28e-07	2.04e-06
ZNF622	709.009	1.82676	0.345888	5.28136	1.28e-07	2.04e-06
TAF7	4352.37	1.02294	0.193735	5.28006	1.29e-07	2.05e-06
ATL2	1272.02	-1.36602	0.258728	-5.27976	1.29e-07	2.05e-06
X.13819	82.771	-2.85507	0.540797	-5.27939	1.3e-07	2.06e-06
TMEM208	307.555	1.77916	0.337205	5.27618	1.32e-07	2.09e-06
FGFRL1	582.787	-2.90344	0.550342	-5.27569	1.32e-07	2.1e-06
CEBPG	1307.36	-1.33624	0.253399	-5.27324	1.34e-07	2.12e-06
WNT16	185.399	-1.82419	0.345966	-5.27274	1.34e-07	2.13e-06
EMC4	886.772	1.45736	0.276506	5.27061	1.36e-07	2.15e-06
RNASEH2A	304.827	1.76406	0.334745	5.26986	1.37e-07	2.15e-06
CHCHD4	99.8136	2.0558	0.390227	5.26822	1.38e-07	2.17e-06
ZNF252P	263.39	1.61283	0.30624	5.26656	1.39e-07	2.19e-06
KBTBD6	210.702	1.9739	0.37486	5.26569	1.4e-07	2.19e-06
LXN	52.9541	2.39822	0.45548	5.26526	1.4e-07	2.2e-06
TMSB4X	70983.6	1.94286	0.369045	5.26456	1.41e-07	2.2e-06
C16orf72	4248.56	-1.1729	0.223105	-5.25717	1.46e-07	2.29e-06
LINC00623	365.129	1.64486	0.312875	5.25725	1.46e-07	2.29e-06
ASIC3	116.541	-3.29412	0.62663	-5.25688	1.47e-07	2.29e-06
X.4207	85.4855	-2.63255	0.500836	-5.25631	1.47e-07	2.3e-06
X.16457	1008.34	-1.07445	0.204478	-5.25457	1.48e-07	2.32e-06
TARDBP	2923.19	-1.245	0.237068	-5.25167	1.51e-07	2.35e-06
COX7A1	26.2981	-3.48572	0.663839	-5.25084	1.51e-07	2.36e-06
RECQL	775.462	1.31192	0.249928	5.24917	1.53e-07	2.38e-06
LINC.PINT	2267.18	-1.79973	0.3429	-5.24856	1.53e-07	2.39e-06
CHST2	655.246	2.06588	0.393678	5.24764	1.54e-07	2.4e-06
AGFG2	180.199	2.07802	0.396085	5.24641	1.55e-07	2.41e-06
TUBA1C	421.069	1.74333	0.332503	5.24306	1.58e-07	2.45e-06
GAS7	936.921	-2.16301	0.412583	-5.24261	1.58e-07	2.46e-06
NOTCH2NLA	64.7447	-2.12509	0.405366	-5.24239	1.59e-07	2.46e-06
SNAPC5	267.684	1.67733	0.319965	5.24222	1.59e-07	2.46e-06
X.4592	218.188	-2.62249	0.500324	-5.24157	1.59e-07	2.46e-06
X.4106	43.2808	-2.61909	0.499704	-5.24129	1.59e-07	2.46e-06
CRTC2	4463.93	-1.25904	0.240388	-5.23752	1.63e-07	2.51e-06
COPB2	1064.76	1.40573	0.268444	5.23659	1.64e-07	2.52e-06
C7orf50	1577	1.16087	0.221699	5.23626	1.64e-07	2.53e-06
X.3387	263.237	-2.2678	0.433335	-5.23335	1.66e-07	2.56e-06
LINC00304	94.4844	-3.84451	0.73472	-5.23262	1.67e-07	2.57e-06
X.12272	48.8363	3.6331	0.694726	5.22955	1.7e-07	2.61e-06
RPGR	616.557	-1.79059	0.342443	-5.22886	1.71e-07	2.62e-06
SLC39A8	341.591	1.88393	0.360321	5.2285	1.71e-07	2.62e-06
COG8	194.591	-1.49736	0.286887	-5.21933	1.8e-07	2.75e-06
SNORD3B.1	141.824	-3.50109	0.670914	-5.21839	1.8e-07	2.76e-06
HLA.F.AS1	355.055	-2.27865	0.436662	-5.21834	1.81e-07	2.76e-06
NAV1	319.686	-1.69993	0.325984	-5.21477	1.84e-07	2.81e-06
GPKOW	283.382	1.29572	0.248487	5.21441	1.84e-07	2.81e-06
MGAT2	141.945	2.2904	0.439243	5.21442	1.84e-07	2.81e-06
RELT	8431.86	-1.6982	0.325739	-5.21339	1.85e-07	2.83e-06
SELENOM	43.3205	2.39893	0.46032	5.21145	1.87e-07	2.85e-06
VENTX	48.9771	-3.21106	0.616641	-5.20734	1.92e-07	2.91e-06
DAD1	1364.88	1.88781	0.362616	5.20608	1.93e-07	2.93e-06
COA4	536.98	1.65	0.317022	5.20469	1.94e-07	2.95e-06
TFEB	3719.64	1.17095	0.225067	5.20268	1.96e-07	2.98e-06
GLT1D1	30.3734	3.69345	0.710209	5.20052	1.99e-07	3.01e-06
ORAI1	1866.47	1.61039	0.309719	5.19951	2e-07	3.02e-06
X.8742	61.5984	-2.6723	0.514053	-5.19849	2.01e-07	3.04e-06
TOP1MT	906.975	-1.19857	0.230628	-5.19701	2.03e-07	3.06e-06
DHFR2	146.039	1.68184	0.323654	5.19642	2.03e-07	3.07e-06
ELL3	219.942	1.51059	0.291045	5.19024	2.1e-07	3.17e-06
KANSL1L	494.448	-1.38054	0.266075	-5.18853	2.12e-07	3.2e-06
USP27X	59.4736	2.07701	0.400338	5.18814	2.12e-07	3.2e-06
CMAS	380.285	1.8816	0.362734	5.18726	2.13e-07	3.21e-06
RNF103	1181.63	-1.86105	0.358853	-5.18611	2.15e-07	3.23e-06
SAR1A	2722.38	-1.57142	0.303042	-5.18548	2.15e-07	3.24e-06
NIFK	503.839	2.05927	0.397157	5.18504	2.16e-07	3.24e-06
GIPC1	224.603	2.04085	0.393622	5.1848	2.16e-07	3.24e-06
IL6ST	992.26	-1.56039	0.300982	-5.18433	2.17e-07	3.25e-06
X.18903	150.648	-2.55546	0.493016	-5.18332	2.18e-07	3.26e-06
X.19145	542.849	-2.68511	0.51814	-5.18221	2.19e-07	3.28e-06
PCK2	1045.3	1.32485	0.255682	5.18161	2.2e-07	3.29e-06
KIAA1551	4170.81	1.11638	0.215547	5.1793	2.23e-07	3.32e-06
POM121	2252.08	-1.16958	0.225961	-5.17602	2.27e-07	3.38e-06
ALKBH2	198.275	1.41708	0.273858	5.17449	2.29e-07	3.4e-06
GRAMD2B	91.9877	1.88123	0.363643	5.1733	2.3e-07	3.41e-06
GNGT2	143.104	2.44377	0.472376	5.17335	2.3e-07	3.41e-06
PRDM2	8822.66	-1.66722	0.322316	-5.17262	2.31e-07	3.42e-06
FBXL20	1230.06	-1.31881	0.254998	-5.17183	2.32e-07	3.43e-06
SDHD	693.102	2.52601	0.488432	5.17168	2.32e-07	3.43e-06
CORO7	1731.62	-2.01434	0.389545	-5.171	2.33e-07	3.44e-06
X.12956	30.472	-2.04747	0.396148	-5.16845	2.36e-07	3.49e-06
ARV1	200.988	1.75485	0.339535	5.16838	2.36e-07	3.49e-06
CSNK1G3	1762.1	-1.09526	0.211958	-5.16732	2.37e-07	3.5e-06
SDHAF1	254.557	2.01261	0.389487	5.16733	2.37e-07	3.5e-06
EBNA1BP2	434.306	1.78441	0.345535	5.16418	2.41e-07	3.56e-06
LIMK2	2178.57	-1.18693	0.229847	-5.164	2.42e-07	3.56e-06
GRWD1	675.797	1.27617	0.247148	5.1636	2.42e-07	3.56e-06
RAB8A	1058.59	1.11586	0.216123	5.16311	2.43e-07	3.57e-06
MOSPD1	89.7792	1.98554	0.384598	5.16265	2.43e-07	3.57e-06
CATSPER2P1	138.138	-1.53452	0.297331	-5.16098	2.46e-07	3.6e-06
BHLHE40	2579.02	2.1983	0.425956	5.16085	2.46e-07	3.6e-06
RCBTB2	86.445	2.22412	0.431094	5.15925	2.48e-07	3.63e-06
SNX12	483.1	1.62551	0.315159	5.15774	2.5e-07	3.65e-06
CISH	82.594	2.21052	0.428615	5.15736	2.5e-07	3.65e-06
KIF18B	38.4494	3.77537	0.732262	5.15577	2.53e-07	3.68e-06
WDR89	267.806	1.52274	0.295376	5.15527	2.53e-07	3.69e-06
WBP4	398.351	1.25072	0.242686	5.15365	2.55e-07	3.72e-06
PRR11	75.9802	1.84128	0.357391	5.15201	2.58e-07	3.75e-06
THAP5	464.675	1.57104	0.305037	5.15034	2.6e-07	3.78e-06
X.4511	85.2529	-3.01282	0.585101	-5.14923	2.62e-07	3.8e-06
TLR4	43.8109	3.21485	0.624456	5.14824	2.63e-07	3.81e-06
CCDC200	306.46	-2.21677	0.430685	-5.14708	2.65e-07	3.83e-06
KIN	312.941	1.06688	0.207282	5.14699	2.65e-07	3.83e-06
SEC24B	1385.44	-1.44744	0.281236	-5.14672	2.65e-07	3.84e-06
ARMCX2	151.707	2.15671	0.419077	5.14632	2.66e-07	3.84e-06
MAP3K8	4354.01	-1.37451	0.267139	-5.14529	2.67e-07	3.86e-06
X.20084	130.133	-2.5296	0.491705	-5.14455	2.68e-07	3.87e-06
AIDA	2192.26	1.53838	0.299038	5.14442	2.68e-07	3.87e-06
LEMD3	2866.53	-1.02528	0.199323	-5.14382	2.69e-07	3.88e-06
X.6291	19.5403	-3.89329	0.757088	-5.14245	2.71e-07	3.9e-06
ATP6V1D	380.6	2.31906	0.450955	5.14255	2.71e-07	3.9e-06
TNFSF12	635.07	1.73188	0.336992	5.13922	2.76e-07	3.97e-06
X.1124	81.4861	-2.72372	0.530233	-5.13682	2.79e-07	4.01e-06
NIPA1	674.923	1.20066	0.23374	5.13673	2.8e-07	4.01e-06
PARP10	5337.1	1.2385	0.241097	5.13693	2.79e-07	4.01e-06
CTBS	546.992	1.08124	0.210549	5.13533	2.82e-07	4.04e-06
MPDU1	647.911	1.73105	0.337145	5.13444	2.83e-07	4.05e-06
MFSD1P1	23.5607	-3.18423	0.620299	-5.13338	2.85e-07	4.07e-06
NUDCD1	359.099	2.05604	0.400603	5.13237	2.86e-07	4.09e-06
SPTBN1	6932.94	-1.34704	0.262523	-5.13112	2.88e-07	4.11e-06
EFCAB2	165.188	-1.85996	0.362561	-5.13006	2.9e-07	4.13e-06
ZNF529	981.757	-1.71129	0.333595	-5.12985	2.9e-07	4.13e-06
X6.Mar	6707.62	-1.70166	0.331726	-5.1297	2.9e-07	4.13e-06
CEP295NL	107.514	-2.22621	0.434016	-5.12931	2.91e-07	4.14e-06
X.18982	24.4594	-3.42476	0.667809	-5.12835	2.92e-07	4.15e-06
HERPUD1	14265.6	-2.14269	0.417782	-5.12873	2.92e-07	4.15e-06
X.19279	112.784	-2.07282	0.404192	-5.1283	2.92e-07	4.15e-06
CPT2	188.806	1.56254	0.304747	5.12733	2.94e-07	4.17e-06
TPRG1L	687.601	1.56679	0.305624	5.12652	2.95e-07	4.18e-06
FNDC11	110.439	-1.95985	0.38253	-5.12338	3e-07	4.24e-06
MCM4	447.975	2.20973	0.431396	5.12227	3.02e-07	4.26e-06
TICAM1	1740.61	-1.18459	0.231437	-5.11841	3.08e-07	4.35e-06
DEF8	5029.67	-1.5008	0.29331	-5.11677	3.11e-07	4.38e-06
PSMB2	1248.12	1.48127	0.289533	5.11606	3.12e-07	4.4e-06
JADE2	3776.02	1.08368	0.211825	5.1159	3.12e-07	4.4e-06
TNFSF13B	147.881	1.85202	0.362523	5.1087	3.24e-07	4.56e-06
INSR	550.647	-1.80086	0.352536	-5.10831	3.25e-07	4.57e-06
UBE2Q1	1509.85	1.0768	0.210835	5.10732	3.27e-07	4.59e-06
X.19828	73.9021	-1.82684	0.357733	-5.10671	3.28e-07	4.6e-06
POP7	181.439	1.90173	0.372464	5.10581	3.29e-07	4.62e-06
X.17306	37.144	-3.35959	0.658264	-5.10371	3.33e-07	4.67e-06
ISG20L2	1236.97	1.11934	0.21934	5.10323	3.34e-07	4.68e-06
P2RX1	1647.49	-1.74671	0.342323	-5.10251	3.35e-07	4.69e-06
NAGA	258.758	1.8205	0.356927	5.10047	3.39e-07	4.74e-06
ZNF516	1081.81	-1.33158	0.261081	-5.10028	3.39e-07	4.74e-06
MTND4P12	253.304	2.67571	0.524831	5.09823	3.43e-07	4.79e-06
ZSCAN25	442.425	1.18122	0.231765	5.09661	3.46e-07	4.82e-06
RFX3	800.647	-1.4631	0.287096	-5.09622	3.47e-07	4.83e-06
CIB2	74.1875	1.9231	0.377357	5.09624	3.46e-07	4.83e-06
CYSLTR1	852.804	1.70091	0.333804	5.09554	3.48e-07	4.84e-06
YTHDC1	6412.37	-1.60289	0.314927	-5.08971	3.59e-07	4.99e-06
TRAPPC10	2456.77	-1.26381	0.248361	-5.0886	3.61e-07	5.01e-06
SLC4A7	1653.39	-1.08253	0.21279	-5.0873	3.63e-07	5.04e-06
SF3A3	1270.85	1.2248	0.240873	5.08484	3.68e-07	5.1e-06
CDCA7	218.967	2.32024	0.456413	5.08365	3.7e-07	5.13e-06
MRPL46	149.015	1.99774	0.393084	5.08223	3.73e-07	5.17e-06
SMG8	142.284	2.5343	0.49884	5.08039	3.77e-07	5.21e-06
NAGLU	479.752	1.19096	0.234464	5.0795	3.78e-07	5.23e-06
X.14248	43.413	-3.39401	0.668267	-5.07882	3.8e-07	5.25e-06
RNF14	414.949	2.04452	0.40263	5.0779	3.82e-07	5.27e-06
PUS3	172.815	1.39556	0.27501	5.07458	3.88e-07	5.36e-06
ANKRD36C	543.064	-1.11796	0.220324	-5.07415	3.89e-07	5.37e-06
EGOT	37.465	-3.4589	0.681789	-5.07326	3.91e-07	5.39e-06
RLF	1924.92	-1.54133	0.303872	-5.07229	3.93e-07	5.41e-06
NRIR	96.2612	3.93969	0.777236	5.06884	4e-07	5.51e-06
GSTO1	809.083	2.15157	0.424529	5.06813	4.02e-07	5.52e-06
CORO1A	22400.7	1.50838	0.297709	5.06662	4.05e-07	5.56e-06
RNF181	532.002	2.13295	0.421081	5.0654	4.08e-07	5.59e-06
MRPL21	396.265	1.48441	0.293127	5.06406	4.1e-07	5.63e-06
C19orf53	1340.4	1.28419	0.253636	5.06314	4.12e-07	5.65e-06
PPP1R15B	11924	-1.01605	0.200731	-5.06178	4.15e-07	5.69e-06
GNA13	9711.79	-1.66259	0.328478	-5.0615	4.16e-07	5.69e-06
SMARCD2	1822.66	1.10715	0.218815	5.05977	4.2e-07	5.73e-06
ZKSCAN4	109.294	1.69959	0.335896	5.05987	4.2e-07	5.73e-06
X.16002	80.8936	-2.44611	0.483583	-5.0583	4.23e-07	5.77e-06
LINC01237	250.531	-1.75927	0.347917	-5.05659	4.27e-07	5.82e-06
MYO1C	3489.73	-1.48176	0.293177	-5.05414	4.32e-07	5.89e-06
TSPAN32	826.563	-1.72689	0.341743	-5.05318	4.35e-07	5.92e-06
ACADM	877.126	1.5986	0.316422	5.05213	4.37e-07	5.95e-06
PIM3	12157.8	-1.76589	0.349594	-5.05126	4.39e-07	5.97e-06
LINC01342	24.5478	-3.69966	0.732502	-5.05071	4.4e-07	5.98e-06
VTA1	540.995	1.79952	0.356393	5.04925	4.44e-07	6.02e-06
MSH2	623.865	1.58802	0.314604	5.04768	4.47e-07	6.06e-06
ADPRHL2	463.581	1.67149	0.331271	5.04567	4.52e-07	6.12e-06
ASPM	72.7609	3.3441	0.662797	5.04544	4.52e-07	6.12e-06
PFDN6	580.351	1.0442	0.206969	5.04521	4.53e-07	6.13e-06
X.19193	25.6276	-3.7618	0.745701	-5.04465	4.54e-07	6.14e-06
ZNF792	180.716	2.07587	0.411617	5.04319	4.58e-07	6.18e-06
CD19	11737.2	1.00525	0.199356	5.04247	4.6e-07	6.2e-06
X.14007	48.9908	-3.29441	0.653589	-5.0405	4.64e-07	6.26e-06
DDX58	1078.6	1.17315	0.232808	5.03911	4.68e-07	6.3e-06
CHCHD10	703.264	1.25463	0.248975	5.03917	4.68e-07	6.3e-06
PLEKHF1	229.687	1.85503	0.368138	5.03894	4.68e-07	6.3e-06
FERMT3	3258.89	1.45876	0.289653	5.03623	4.75e-07	6.38e-06
NBPF10	449.535	-2.5583	0.508121	-5.03482	4.78e-07	6.43e-06
TMEM169	41.4605	2.12761	0.422694	5.03347	4.82e-07	6.47e-06
ZNF225	83.7256	2.07048	0.411411	5.03264	4.84e-07	6.49e-06
GPR3	217.731	-2.69097	0.535254	-5.02746	4.97e-07	6.66e-06
ALOX5AP	1970.9	2.0669	0.411258	5.02579	5.01e-07	6.72e-06
CLK1	18162.1	-1.74877	0.3481	-5.02376	5.07e-07	6.77e-06
CTSO	616.384	1.68047	0.334486	5.02405	5.06e-07	6.77e-06
NDUFB3	415.192	2.48957	0.495554	5.02382	5.07e-07	6.77e-06
CPNE2	82.6965	-1.46561	0.291821	-5.0223	5.11e-07	6.81e-06
TRIM13	1191.42	-1.29448	0.257966	-5.01801	5.22e-07	6.96e-06
RBM14.RBM4	201.128	-1.68342	0.335586	-5.01636	5.27e-07	7.02e-06
TEF	163.271	2.21751	0.442152	5.01526	5.3e-07	7.05e-06
SYCE2	63.0519	-2.76546	0.551438	-5.01499	5.3e-07	7.05e-06
ARL11	429.389	2.10876	0.420514	5.01473	5.31e-07	7.05e-06
RNMT	2649.46	-1.80335	0.359719	-5.01321	5.35e-07	7.1e-06
TNRC6B	6140.01	-1.08376	0.216181	-5.01322	5.35e-07	7.1e-06
CD70	184.558	2.71516	0.541731	5.01199	5.39e-07	7.14e-06
CBR1	135.997	2.59899	0.518748	5.01011	5.44e-07	7.2e-06
FOXK1	2169.51	-1.30662	0.260808	-5.0099	5.45e-07	7.21e-06
NSL1	535.511	1.48918	0.297375	5.00774	5.51e-07	7.28e-06
ELAC1	124.213	1.54577	0.308723	5.00697	5.53e-07	7.31e-06
HIST1H3E	44.3136	2.14951	0.429356	5.00636	5.55e-07	7.32e-06
ATG2B	1398	-1.15796	0.231305	-5.0062	5.55e-07	7.32e-06
ZC3H12A	4317.54	-2.14708	0.428915	-5.00583	5.56e-07	7.33e-06
X.9820	37.091	-2.99316	0.597957	-5.00564	5.57e-07	7.34e-06
LCP1	20180	1.8865	0.377001	5.00395	5.62e-07	7.39e-06
HERC1	4149.44	-1.16863	0.233632	-5.00203	5.67e-07	7.46e-06
IL2RA	64.9503	2.55308	0.510542	5.00073	5.71e-07	7.5e-06
TRIM69	1144.26	1.50427	0.3009	4.99922	5.76e-07	7.56e-06
PSMD8	1738	1.22486	0.245109	4.99721	5.82e-07	7.63e-06
SMG1P3	1091.64	-1.62151	0.324712	-4.99367	5.92e-07	7.76e-06
CARD16	573.785	1.76704	0.353931	4.9926	5.96e-07	7.8e-06
X.4991	116.091	-2.05357	0.411437	-4.9912	6e-07	7.85e-06
TRBC1	83.9943	3.69724	0.740856	4.9905	6.02e-07	7.88e-06
GAR1	240.403	1.59791	0.320383	4.98752	6.12e-07	7.99e-06
NME1	380.324	2.44593	0.490451	4.9871	6.13e-07	8e-06
ILF3	16476.3	-1.66375	0.333702	-4.98574	6.17e-07	8.05e-06
C3orf62	562.337	-1.37951	0.276707	-4.98546	6.18e-07	8.05e-06
X.13672	479.77	-1.23489	0.247679	-4.98585	6.17e-07	8.05e-06
TRAPPC1	1436.58	1.7596	0.352936	4.9856	6.18e-07	8.05e-06
CRTAP	814.12	1.43845	0.288778	4.98114	6.32e-07	8.22e-06
SLC29A1	134.126	2.31241	0.464473	4.97855	6.41e-07	8.32e-06
GPR35	207.972	-2.31538	0.465313	-4.97597	6.49e-07	8.43e-06
PSKH1	470.108	1.25954	0.253177	4.97494	6.53e-07	8.47e-06
X.16572	57.4762	-2.85814	0.57453	-4.97474	6.53e-07	8.47e-06
X.12407	70.0869	-2.97343	0.597935	-4.97284	6.6e-07	8.55e-06
PCBD1	72.3148	2.64763	0.532462	4.97242	6.61e-07	8.56e-06
PHLDA2	22.7043	-3.25273	0.654238	-4.97178	6.63e-07	8.58e-06
TOX4	1098.3	1.36151	0.273912	4.97062	6.67e-07	8.63e-06
KEAP1	324.729	2.04167	0.410847	4.96941	6.72e-07	8.67e-06
GTF3C6	474.442	1.80133	0.362586	4.96801	6.76e-07	8.73e-06
CD300A	49.4773	3.02801	0.609704	4.96636	6.82e-07	8.8e-06
ADAM9	244.527	-2.1435	0.431835	-4.96371	6.92e-07	8.91e-06
H2AFZP3	18.391	-4.04059	0.814183	-4.96276	6.95e-07	8.95e-06
ZNF747	181.572	1.9597	0.395155	4.95931	7.07e-07	9.1e-06
DIRAS1	1133.46	-2.32729	0.469356	-4.95849	7.1e-07	9.14e-06
X.19533	70.3747	-2.57071	0.518473	-4.95823	7.11e-07	9.14e-06
CHCHD1	358.168	2.03942	0.411431	4.95688	7.16e-07	9.2e-06
AGGF1	674.599	1.03607	0.209024	4.95671	7.17e-07	9.2e-06
CHI3L2	1631.82	3.10945	0.627487	4.95541	7.22e-07	9.26e-06
LINC00324	146.309	1.94166	0.391995	4.95328	7.3e-07	9.35e-06
MRPL44	915.668	1.40825	0.284337	4.95275	7.32e-07	9.37e-06
LMAN2	1858.4	1.78742	0.360918	4.95244	7.33e-07	9.38e-06
CLTA	980.277	1.45063	0.292948	4.95186	7.35e-07	9.4e-06
DYNLL1	1117.18	2.17712	0.439711	4.95124	7.37e-07	9.42e-06
X.982	57.2292	-3.30972	0.668708	-4.94943	7.44e-07	9.5e-06
X.13347	79.9742	-2.39938	0.484856	-4.94865	7.47e-07	9.53e-06
ZNF830	378.246	1.5873	0.320858	4.94706	7.53e-07	9.59e-06
TRIM32	136.678	2.27559	0.459988	4.94707	7.53e-07	9.59e-06
SMIM30	308.898	2.61914	0.529461	4.94681	7.54e-07	9.6e-06
ARSD	288.736	2.12339	0.429302	4.94615	7.57e-07	9.62e-06
EZR	42197.3	-2.17177	0.43925	-4.94427	7.64e-07	9.71e-06
MSN	15857.1	1.71316	0.346612	4.94258	7.71e-07	9.79e-06
X.5940	56.4836	-2.29362	0.464163	-4.94142	7.76e-07	9.83e-06
PIGBOS1	107.571	1.65635	0.335199	4.94138	7.76e-07	9.83e-06
C22orf24	51.9462	-3.36695	0.681484	-4.94061	7.79e-07	9.86e-06
PSTPIP1	1104.31	-1.13151	0.22902	-4.94065	7.79e-07	9.86e-06
SF3B3	2986.57	1.06624	0.215859	4.93951	7.83e-07	9.91e-06
GGNBP2	6065.34	-1.27578	0.258294	-4.93926	7.84e-07	9.91e-06
RANBP1	1103.95	1.15593	0.234151	4.93669	7.95e-07	1e-05
TMX4	1830.53	1.64247	0.33284	4.93471	8.03e-07	1.01e-05
HMGCL	302.669	1.78794	0.362504	4.93219	8.13e-07	1.02e-05
RAP1A	2017.19	1.63985	0.332571	4.93082	8.19e-07	1.03e-05
LAMA5	2622.77	-2.20434	0.447109	-4.93021	8.21e-07	1.03e-05
ZNF207	5780.24	-1.05864	0.214762	-4.92937	8.25e-07	1.04e-05
TNFRSF1A	28.7733	2.95022	0.598632	4.92827	8.3e-07	1.04e-05
RCC1L	800.98	1.3488	0.273766	4.92685	8.36e-07	1.05e-05
SF1	17879.4	-1.26862	0.25758	-4.92516	8.43e-07	1.06e-05
TFE3	2250.12	-1.48213	0.30098	-4.92434	8.46e-07	1.06e-05
X.12249	58.2012	-3.40262	0.691176	-4.92295	8.53e-07	1.07e-05
SLC23A1	307.916	-2.13854	0.434588	-4.92086	8.62e-07	1.08e-05
ERGIC2	548.532	1.63162	0.331615	4.92023	8.64e-07	1.08e-05
LASP1	3590.76	1.21578	0.247144	4.9193	8.69e-07	1.09e-05
CSNK1D	7126.95	-1.69208	0.343987	-4.91902	8.7e-07	1.09e-05
RAB10	1423.49	1.39993	0.284614	4.9187	8.71e-07	1.09e-05
PYCR2	956.762	1.36171	0.276865	4.9183	8.73e-07	1.09e-05
ERG28	252.347	2.13303	0.433703	4.91819	8.73e-07	1.09e-05
SMAD3	5454.68	-1.17049	0.238058	-4.91684	8.8e-07	1.09e-05
ZNF626	234.599	1.55639	0.316536	4.91693	8.79e-07	1.09e-05
VRK2	716.252	1.20866	0.245874	4.91577	8.84e-07	1.1e-05
SLC35A4	1098.37	1.62752	0.331049	4.91626	8.82e-07	1.1e-05
ANKRD18EP	72.617	1.78657	0.363415	4.91606	8.83e-07	1.1e-05
PPP1R3D	97.9876	2.43499	0.495337	4.91581	8.84e-07	1.1e-05
P2RX5	5780.51	-1.53486	0.312256	-4.9154	8.86e-07	1.1e-05
SLC1A4	690.601	2.17758	0.443078	4.91467	8.89e-07	1.1e-05
MEA1	622.063	1.86874	0.380317	4.91365	8.94e-07	1.11e-05
X.19531	119.657	-1.45903	0.296971	-4.91304	8.97e-07	1.11e-05
PAQR3	385.565	-1.03805	0.211431	-4.90964	9.12e-07	1.13e-05
IFT140	300.913	-1.50046	0.305722	-4.90791	9.21e-07	1.14e-05
ATF1	577.549	1.53512	0.312839	4.90708	9.24e-07	1.14e-05
PEX19	735.304	1.61115	0.328364	4.9066	9.27e-07	1.14e-05
ADAT2	598.96	-1.6489	0.336211	-4.90436	9.37e-07	1.16e-05
REEP5	1476.33	1.83345	0.37393	4.90318	9.43e-07	1.16e-05
SSR1	1791.83	1.52832	0.311753	4.90234	9.47e-07	1.17e-05
PTPRN2	500.421	1.897	0.386983	4.90204	9.48e-07	1.17e-05
HMGB2	2078.04	1.23511	0.25201	4.90102	9.53e-07	1.17e-05
PSME2	3534.82	1.37234	0.280078	4.89987	9.59e-07	1.18e-05
PLPBP	591.76	1.83003	0.373487	4.89985	9.59e-07	1.18e-05
IRS1	611.99	1.55199	0.31692	4.89711	9.73e-07	1.19e-05
CSNK1E	2248.69	-1.14682	0.234194	-4.89688	9.74e-07	1.19e-05
NAA20	403.981	1.95025	0.398271	4.89678	9.74e-07	1.19e-05
VASN	140.585	-3.17644	0.648795	-4.8959	9.79e-07	1.2e-05
RTF2	1328.23	1.33888	0.273474	4.89582	9.79e-07	1.2e-05
MSMO1	844.995	-2.26339	0.462452	-4.89432	9.86e-07	1.2e-05
MT.TH	116.195	-1.65035	0.337189	-4.89443	9.86e-07	1.2e-05
DUSP6	974.044	1.87245	0.382602	4.894	9.88e-07	1.21e-05
GPBP1	5206.46	-1.33238	0.272293	-4.89317	9.92e-07	1.21e-05
TMEM9B	939.669	1.94921	0.398435	4.89217	9.97e-07	1.22e-05
ZYX	1357.64	1.61155	0.329761	4.88703	1.02e-06	1.25e-05
CINP	363.355	1.51675	0.31044	4.88581	1.03e-06	1.25e-05
LMTK2	611.931	-1.28683	0.263515	-4.88332	1.04e-06	1.27e-05
KCTD2	565.235	1.07536	0.220219	4.88311	1.04e-06	1.27e-05
DEK	2563.98	1.46802	0.300665	4.88259	1.05e-06	1.27e-05
MRPL19	303.919	2.094	0.428891	4.88236	1.05e-06	1.27e-05
RRBP1	974.988	-2.0594	0.421879	-4.8815	1.05e-06	1.28e-05
X.4965	719.534	-1.56044	0.319721	-4.88064	1.06e-06	1.28e-05
SLC16A13	92.8676	1.77254	0.363294	4.87908	1.07e-06	1.29e-05
OCIAD2	1199.15	1.56121	0.319996	4.87883	1.07e-06	1.29e-05
CDCA5	109.991	3.52814	0.723243	4.87822	1.07e-06	1.29e-05
SNORD13E	58.3364	-2.42388	0.497066	-4.87638	1.08e-06	1.3e-05
SMIM14	7477.48	1.98415	0.406968	4.87544	1.09e-06	1.31e-05
ZNF295.AS1	58.0703	-2.87134	0.589086	-4.87423	1.09e-06	1.32e-05
DHX15	4364.95	-1.3197	0.270804	-4.87326	1.1e-06	1.32e-05
ZNF16	77.1285	1.52081	0.312101	4.87282	1.1e-06	1.32e-05
NCAPH	48.3848	1.97816	0.406038	4.87187	1.11e-06	1.33e-05
PCYOX1	122.374	1.47502	0.302775	4.87168	1.11e-06	1.33e-05
X.8083	73.2297	-1.62137	0.332827	-4.8715	1.11e-06	1.33e-05
MT1XP1	62.75	-3.56878	0.732961	-4.86898	1.12e-06	1.34e-05
MEX3D	43.2622	3.20386	0.657999	4.8691	1.12e-06	1.34e-05
ZNF197	290.184	1.51095	0.310342	4.86868	1.12e-06	1.35e-05
ISY1	570.82	1.26756	0.260372	4.86826	1.13e-06	1.35e-05
CCDC51	128.176	1.9015	0.390601	4.86815	1.13e-06	1.35e-05
ANGPTL6	266.98	1.36419	0.280295	4.86697	1.13e-06	1.35e-05
C19orf66	1777.12	1.2387	0.25458	4.86567	1.14e-06	1.36e-05
ZNF141	739.865	-1.89822	0.390282	-4.8637	1.15e-06	1.38e-05
KLF7	3003.47	-1.63564	0.336311	-4.86346	1.15e-06	1.38e-05
PSMB8.AS1	1153.99	1.35745	0.279137	4.86304	1.16e-06	1.38e-05
RBMX2	462.226	1.2537	0.257904	4.86111	1.17e-06	1.39e-05
SMIM19	434.525	1.61619	0.332476	4.86107	1.17e-06	1.39e-05
X.13982	159.921	1.42992	0.294429	4.85657	1.19e-06	1.42e-05
TAF12	386.991	1.38978	0.286251	4.8551	1.2e-06	1.43e-05
DBP	416.486	1.43192	0.294959	4.85466	1.21e-06	1.43e-05
MYCBP	190.358	2.00726	0.413506	4.85426	1.21e-06	1.43e-05
MED1	1078.2	1.35597	0.279484	4.85168	1.22e-06	1.45e-05
ARHGEF7	5064.29	-1.59321	0.328563	-4.84903	1.24e-06	1.47e-05
X.1314	26.3494	-2.09899	0.432926	-4.84838	1.24e-06	1.47e-05
TM2D2	221.905	2.02924	0.418573	4.848	1.25e-06	1.48e-05
X.8288	193.5	-2.33577	0.481864	-4.84735	1.25e-06	1.48e-05
HMGB1P5	80.0518	2.47368	0.510344	4.84709	1.25e-06	1.48e-05
DCLRE1B	94.7402	1.70295	0.35136	4.84674	1.26e-06	1.48e-05
ZNF597	91.417	2.37363	0.48981	4.84603	1.26e-06	1.49e-05
DHCR24	71.5422	4.4555	0.919456	4.8458	1.26e-06	1.49e-05
TPMT	155.231	2.13445	0.440528	4.8452	1.26e-06	1.49e-05
NDFIP1	736.337	1.56029	0.322095	4.8442	1.27e-06	1.5e-05
CBX4	4065.53	-1.77642	0.366732	-4.84391	1.27e-06	1.5e-05
MUL1	421.435	1.63136	0.336904	4.8422	1.28e-06	1.51e-05
CSRP1	346.518	1.64592	0.33995	4.84166	1.29e-06	1.51e-05
PLCXD1	1147.94	-2.13826	0.441682	-4.84117	1.29e-06	1.52e-05
VTI1B	812.091	1.18808	0.245415	4.8411	1.29e-06	1.52e-05
CDK16	2246.12	-1.8906	0.390584	-4.84045	1.3e-06	1.52e-05
TPT1P9	52.5536	1.57455	0.325304	4.84024	1.3e-06	1.52e-05
PTCH2	92.6266	-1.85935	0.384188	-4.83968	1.3e-06	1.52e-05
ARHGAP42	288.912	-1.46638	0.302995	-4.8396	1.3e-06	1.52e-05
PTAR1	2097.6	-1.17399	0.242593	-4.83936	1.3e-06	1.52e-05
AGMAT	259.102	1.55172	0.320657	4.8392	1.3e-06	1.52e-05
NDUFAF1	239.118	1.76829	0.365422	4.83905	1.3e-06	1.52e-05
CHD1	5146.29	-1.71854	0.355287	-4.83705	1.32e-06	1.54e-05
NBPF19	658.429	-2.14223	0.442949	-4.83628	1.32e-06	1.54e-05
X.10206	61.0722	-1.89082	0.390961	-4.83633	1.32e-06	1.54e-05
SERBP1	5371.74	1.40311	0.29023	4.83448	1.33e-06	1.56e-05
RIMKLB	1338.11	-1.72773	0.357403	-4.83412	1.34e-06	1.56e-05
X.12250	58.8372	-2.20613	0.456458	-4.83315	1.34e-06	1.56e-05
DLST	3040.29	-1.27383	0.263635	-4.83178	1.35e-06	1.57e-05
POLA2	358.48	1.19583	0.247516	4.83132	1.36e-06	1.58e-05
CYB5R1	468.654	1.69155	0.350242	4.82966	1.37e-06	1.59e-05
ENTPD1	1360.64	1.72424	0.35708	4.82872	1.37e-06	1.6e-05
TOMM5	359.825	1.80655	0.374305	4.82642	1.39e-06	1.61e-05
ZNF229	95.2892	1.94381	0.402731	4.82657	1.39e-06	1.61e-05
ITGA3	73.8922	2.08069	0.431094	4.82653	1.39e-06	1.61e-05
SNAI3	226.904	1.86819	0.387109	4.82601	1.39e-06	1.61e-05
DHRS7	554.482	1.84576	0.38257	4.82463	1.4e-06	1.62e-05
ZNF189	259.62	1.16498	0.241556	4.82281	1.42e-06	1.64e-05
GALR2	66.4694	-2.09963	0.435538	-4.82078	1.43e-06	1.65e-05
X.15193	149.87	-3.02279	0.627066	-4.82053	1.43e-06	1.65e-05
X.2418	48.3966	-2.81192	0.58342	-4.81972	1.44e-06	1.66e-05
RNVU1.15	90.5209	-2.38131	0.494149	-4.81901	1.44e-06	1.66e-05
VPS37A	374.641	1.20814	0.250711	4.81885	1.44e-06	1.66e-05
SPATS2L	259.223	2.06581	0.428749	4.81822	1.45e-06	1.67e-05
IFNAR1	1485.88	1.32803	0.275754	4.816	1.46e-06	1.69e-05
X.19685	242.313	-2.29188	0.476168	-4.81317	1.49e-06	1.71e-05
PDE2A	42.4817	-2.71678	0.564565	-4.81217	1.49e-06	1.72e-05
PBDC1	364.875	1.32987	0.276357	4.81216	1.49e-06	1.72e-05
CTDSP1	1969.38	1.31084	0.272692	4.80701	1.53e-06	1.76e-05
X.7079	41.798	-2.78489	0.579447	-4.80611	1.54e-06	1.76e-05
PTMS	133.311	2.05495	0.428134	4.79979	1.59e-06	1.82e-05
AGAP7P	45.4745	-2.96262	0.617271	-4.79955	1.59e-06	1.82e-05
NRBF2	504.965	1.3563	0.28281	4.79578	1.62e-06	1.85e-05
X.15155	36.7803	-2.21293	0.461554	-4.79453	1.63e-06	1.86e-05
CDC42EP3	755.481	1.8605	0.388158	4.79315	1.64e-06	1.87e-05
AOC2	112.062	-2.42656	0.506319	-4.79255	1.65e-06	1.88e-05
RN7SL431P	25.2678	-2.68012	0.559347	-4.79151	1.66e-06	1.89e-05
CCNB1	165.523	1.97285	0.411738	4.79151	1.66e-06	1.89e-05
CHMP2B	927.231	1.03921	0.216964	4.7898	1.67e-06	1.9e-05
MRPS18C	217.937	1.30326	0.272158	4.78861	1.68e-06	1.91e-05
PNMA1	399.151	1.39231	0.290798	4.78788	1.69e-06	1.91e-05
HEATR5B	2188.69	-1.21179	0.253113	-4.78755	1.69e-06	1.91e-05
BMP3	92.0984	-2.14387	0.447876	-4.78674	1.7e-06	1.92e-05
X.2282	35.7474	-2.96752	0.620301	-4.78399	1.72e-06	1.95e-05
IQSEC1	7941.6	-1.29309	0.270324	-4.78348	1.72e-06	1.95e-05
CHST14	203.18	1.67136	0.34962	4.78051	1.75e-06	1.98e-05
SOCS5	912.979	1.90852	0.399249	4.78027	1.75e-06	1.98e-05
KCND1	201.599	-2.46017	0.51476	-4.77926	1.76e-06	1.99e-05
PTRH2	167.982	1.64502	0.344238	4.77872	1.76e-06	1.99e-05
ANXA6	12602.5	1.86768	0.390914	4.77773	1.77e-06	2e-05
FAM76B	1815.2	-1.02539	0.214628	-4.77753	1.77e-06	2e-05
TMEM71	371.168	-1.55754	0.326079	-4.77657	1.78e-06	2.01e-05
ZBTB25	1442.92	-1.29902	0.272051	-4.77493	1.8e-06	2.02e-05
ZBTB21	3034.23	-2.09099	0.437924	-4.77477	1.8e-06	2.03e-05
ANKHD1	474.13	-1.17703	0.246526	-4.77449	1.8e-06	2.03e-05
X.14646	24.5814	-3.03398	0.635693	-4.77271	1.82e-06	2.04e-05
C5orf24	751.034	-1.31523	0.275575	-4.77266	1.82e-06	2.04e-05
TMEM199	269.803	1.95306	0.409265	4.77211	1.82e-06	2.05e-05
SDAD1P1	77.9944	1.76475	0.369818	4.77195	1.82e-06	2.05e-05
RRS1	266.893	1.62856	0.341353	4.77091	1.83e-06	2.06e-05
PIK3AP1	6319.58	1.14053	0.239138	4.76933	1.85e-06	2.07e-05
KCTD3	244.488	-1.38296	0.290195	-4.76563	1.88e-06	2.11e-05
ELOC	661.3	1.33892	0.281094	4.76325	1.91e-06	2.13e-05
LAX1	527.153	1.31377	0.275908	4.76164	1.92e-06	2.15e-05
MAGEF1	399.756	2.02053	0.424518	4.75958	1.94e-06	2.17e-05
KDM5B	1630.97	-1.06421	0.223613	-4.75915	1.94e-06	2.17e-05
SQOR	485.562	1.69682	0.356761	4.75617	1.97e-06	2.2e-05
PGRMC1	215.978	2.41033	0.507109	4.75308	2e-06	2.23e-05
RICTOR	3289.2	-1.10567	0.232672	-4.75207	2.01e-06	2.24e-05
CDK4	484.254	2.37849	0.500559	4.75168	2.02e-06	2.25e-05
VAMP8	1407.51	1.66452	0.350315	4.7515	2.02e-06	2.25e-05
X.10775	21.7956	2.34503	0.493624	4.75065	2.03e-06	2.25e-05
PHF10	3156.37	-1.31476	0.276765	-4.75044	2.03e-06	2.25e-05
NUFIP1	168.887	1.64683	0.346696	4.75008	2.03e-06	2.26e-05
MEF2D	6888.4	-1.60039	0.337141	-4.74694	2.07e-06	2.29e-05
DDX1	761.376	1.21347	0.255679	4.74607	2.07e-06	2.3e-05
RNU6.638P	20.9253	-3.04355	0.641341	-4.7456	2.08e-06	2.3e-05
X.8406	49.5655	-2.63193	0.554612	-4.74553	2.08e-06	2.3e-05
TRAF3IP2	661.18	1.15471	0.243316	4.74572	2.08e-06	2.3e-05
MRPL54	1168.79	1.14145	0.240543	4.7453	2.08e-06	2.3e-05
TNFRSF25	109.665	2.89173	0.609551	4.74403	2.1e-06	2.32e-05
EEF1E1	106.301	1.69343	0.356976	4.74382	2.1e-06	2.32e-05
FKBP5	866.835	1.79184	0.377746	4.74349	2.1e-06	2.32e-05
DPY30	507.072	1.86259	0.39278	4.74206	2.12e-06	2.33e-05
CXCL13	53.4145	4.15612	0.876684	4.74072	2.13e-06	2.35e-05
SLFN12L	89.2029	3.09524	0.653389	4.73722	2.17e-06	2.39e-05
EIF2S1	687.471	1.26493	0.267078	4.73619	2.18e-06	2.4e-05
UTP14C	269.462	1.34308	0.283575	4.73626	2.18e-06	2.4e-05
C5orf22	301.548	1.80501	0.381122	4.73604	2.18e-06	2.4e-05
ABCB1	309.988	1.46765	0.309926	4.73547	2.19e-06	2.4e-05
ATP6V1E1	1116.39	1.29177	0.272832	4.73467	2.19e-06	2.41e-05
ZW10	225.943	1.20029	0.253542	4.7341	2.2e-06	2.42e-05
BCOR	1319.29	1.35966	0.287301	4.73251	2.22e-06	2.43e-05
CDR2	307.09	-1.16123	0.245382	-4.73234	2.22e-06	2.43e-05
ZNF674.AS1	154.469	-1.89128	0.399727	-4.73144	2.23e-06	2.44e-05
PYGM	620.582	-2.43189	0.514032	-4.73101	2.23e-06	2.45e-05
SLC38A5	491.93	1.30445	0.275836	4.7291	2.26e-06	2.47e-05
HMOX2	577.572	1.27076	0.268832	4.72695	2.28e-06	2.49e-05
LSM3	826.921	1.81747	0.384533	4.72643	2.29e-06	2.5e-05
APEX2	390.819	1.63536	0.346029	4.72609	2.29e-06	2.5e-05
SLC25A37	2276.12	-1.67333	0.354103	-4.72554	2.3e-06	2.51e-05
MRPS35	606.18	1.71552	0.363199	4.72337	2.32e-06	2.53e-05
MAD2L1	147.49	2.30663	0.488482	4.72204	2.33e-06	2.54e-05
X.14684	991.355	-1.60768	0.34059	-4.72029	2.36e-06	2.56e-05
HMGN4	1395.2	1.69678	0.359568	4.71895	2.37e-06	2.58e-05
NDOR1	382.895	-1.33193	0.282306	-4.71801	2.38e-06	2.59e-05
MAP3K5	944.045	-1.05726	0.224102	-4.71777	2.38e-06	2.59e-05
PYM1	455.192	1.41177	0.299293	4.71703	2.39e-06	2.6e-05
TUBB6	3276.8	-2.54091	0.538825	-4.71565	2.41e-06	2.62e-05
CTSC	435.392	1.92642	0.40863	4.71433	2.43e-06	2.63e-05
COPZ1	1567.15	1.59605	0.338582	4.71392	2.43e-06	2.63e-05
MIR8071.2	39.5593	3.33333	0.70717	4.71362	2.43e-06	2.64e-05
VAMP5	356.454	2.16599	0.45968	4.71197	2.45e-06	2.66e-05
ZNF8	396.332	-1.91306	0.406023	-4.71171	2.46e-06	2.66e-05
RAD51C	164.583	1.21475	0.25793	4.70961	2.48e-06	2.68e-05
X.17457	110.279	-1.62408	0.344885	-4.70906	2.49e-06	2.69e-05
X.18899	19.2323	-3.65999	0.777306	-4.70856	2.49e-06	2.69e-05
MRPL13	227.142	1.84551	0.391954	4.70849	2.5e-06	2.69e-05
SCP2	1295.93	1.95243	0.41466	4.70851	2.5e-06	2.69e-05
HMGB1P20	46.5007	-3.28519	0.697832	-4.7077	2.51e-06	2.7e-05
ZFP30	315.415	-1.97424	0.419388	-4.70742	2.51e-06	2.7e-05
GDE1	443.285	1.47365	0.313285	4.70385	2.55e-06	2.75e-05
X.14099	111.455	1.83358	0.389793	4.70397	2.55e-06	2.75e-05
GLB1	711.073	1.09511	0.232841	4.70323	2.56e-06	2.75e-05
METTL23	601.402	1.05544	0.224508	4.7011	2.59e-06	2.78e-05
X.18967	423.111	1.2758	0.271471	4.6996	2.61e-06	2.8e-05
SPAG9	1238.07	-1.18932	0.253093	-4.69915	2.61e-06	2.8e-05
ZBTB6	167.53	2.17576	0.463126	4.698	2.63e-06	2.82e-05
C12orf75	555.608	1.99012	0.423683	4.6972	2.64e-06	2.83e-05
SNORD14A	162.249	-2.61239	0.556197	-4.69688	2.64e-06	2.83e-05
NDUFA8	246.831	2.31274	0.492703	4.69399	2.68e-06	2.87e-05
MYO1D	91.2346	2.02828	0.432371	4.69106	2.72e-06	2.91e-05
MRPS34	934.511	1.5671	0.33411	4.69038	2.73e-06	2.91e-05
CSNK1G2.AS1	118.319	-3.26331	0.695991	-4.68873	2.75e-06	2.94e-05
MORF4L2	2816.94	-1.55883	0.332501	-4.68818	2.76e-06	2.94e-05
PKMYT1	57.4313	2.72263	0.580753	4.68811	2.76e-06	2.94e-05
SNPH	52.1456	-1.75756	0.375038	-4.68634	2.78e-06	2.97e-05
OR13A1	137.502	-3.47918	0.742539	-4.68552	2.79e-06	2.98e-05
DEDD2	1453.83	1.6182	0.345396	4.68506	2.8e-06	2.98e-05
NDUFA12	506.308	1.70336	0.363618	4.68447	2.81e-06	2.99e-05
HTATIP2	403.749	1.36542	0.291577	4.68286	2.83e-06	3.01e-05
KCTD6	212.255	-1.12903	0.241152	-4.68183	2.84e-06	3.02e-05
MAGED2	1000.79	1.26709	0.270676	4.6812	2.85e-06	3.03e-05
SVBP	431.526	1.75278	0.374461	4.68082	2.86e-06	3.03e-05
LRRC8D	787.756	1.35708	0.28994	4.68056	2.86e-06	3.04e-05
MT.TC	4504.76	1.35525	0.289579	4.68006	2.87e-06	3.04e-05
SELL	10290.4	2.03668	0.43538	4.67794	2.9e-06	3.07e-05
ZDHHC8	1791.5	-1.44641	0.309435	-4.67435	2.95e-06	3.12e-05
UNC45A	1378.95	1.39277	0.297961	4.67432	2.95e-06	3.12e-05
TTC33	168.722	1.91207	0.409114	4.67369	2.96e-06	3.13e-05
QPCTL	416.097	-1.33072	0.284776	-4.67285	2.97e-06	3.14e-05
SNHG4	120.274	-1.14588	0.24526	-4.67212	2.98e-06	3.15e-05
PIK3CA	2603.48	-1.59384	0.341149	-4.67198	2.98e-06	3.15e-05
NOP58	4716.22	-1.36298	0.291775	-4.67133	2.99e-06	3.16e-05
RNU2.6P	45.9839	-3.40424	0.728824	-4.67086	3e-06	3.16e-05
PDE9A	98.133	2.72526	0.583483	4.67067	3e-06	3.16e-05
PHF7	261.603	-1.30544	0.279593	-4.66908	3.03e-06	3.19e-05
KDM2B	3165.95	-1.00782	0.215881	-4.6684	3.04e-06	3.2e-05
ANKRD10	5142.41	-1.21088	0.259431	-4.66745	3.05e-06	3.21e-05
HEATR5A	197.411	-1.43317	0.307097	-4.66683	3.06e-06	3.22e-05
TUBG1	169.959	1.57056	0.336627	4.66557	3.08e-06	3.23e-05
TREML2	1053.73	1.36157	0.29195	4.6637	3.11e-06	3.26e-05
SPDYA	135.537	-2.84802	0.611131	-4.66024	3.16e-06	3.31e-05
APOBEC3C	4081.35	1.64514	0.353094	4.65919	3.17e-06	3.33e-05
FAM217B	332.219	1.66713	0.357843	4.65885	3.18e-06	3.33e-05
C4orf48	147.254	1.53112	0.328737	4.65758	3.2e-06	3.35e-05
X.17560	54.1098	2.23622	0.480157	4.65728	3.2e-06	3.35e-05
LSM2	842.963	1.74137	0.374003	4.65603	3.22e-06	3.37e-05
LYST	4039.05	-1.07559	0.231065	-4.6549	3.24e-06	3.39e-05
NME6	269.679	1.10944	0.238432	4.65305	3.27e-06	3.42e-05
RPP25	60.3825	3.37443	0.725531	4.65098	3.3e-06	3.45e-05
RFLNB	72.1989	2.83309	0.609156	4.65084	3.31e-06	3.45e-05
MAP3K2	4353.63	-1.11337	0.239445	-4.6498	3.32e-06	3.46e-05
UBQLN2	991.345	1.01166	0.217577	4.64969	3.32e-06	3.46e-05
EIF4E3	61.2313	2.24968	0.483854	4.64949	3.33e-06	3.46e-05
X.4408	101.48	-2.8615	0.615534	-4.64881	3.34e-06	3.47e-05
PGBD2	210.32	1.56547	0.337174	4.64291	3.44e-06	3.57e-05
TNFAIP8L2	86.5018	2.14562	0.462164	4.64254	3.44e-06	3.58e-05
MFSD5	435.032	1.62395	0.349847	4.64189	3.45e-06	3.59e-05
MT.TQ	88.9258	-1.66618	0.35898	-4.64143	3.46e-06	3.59e-05
SRSF11	10664.7	-1.50292	0.323836	-4.64098	3.47e-06	3.6e-05
UBL4A	345.682	1.86428	0.401719	4.64075	3.47e-06	3.6e-05
AK2	1990.41	1.34672	0.290246	4.63993	3.49e-06	3.61e-05
AAK1	342.129	-2.14828	0.463098	-4.63894	3.5e-06	3.63e-05
KLHL2	828.126	-1.0305	0.222142	-4.63894	3.5e-06	3.63e-05
X.18811	76.9668	-2.53604	0.546752	-4.63836	3.51e-06	3.63e-05
RNVU1.6	68.0545	-2.62272	0.565566	-4.63734	3.53e-06	3.65e-05
TMEM60	191.849	2.0864	0.450051	4.63592	3.55e-06	3.67e-05
TOR1B	406.438	1.25951	0.271786	4.6342	3.58e-06	3.7e-05
ADH5	909.733	1.83198	0.39535	4.63381	3.59e-06	3.7e-05
X.19264	76.4984	-2.10771	0.454943	-4.6329	3.61e-06	3.72e-05
TCEAL4	103.62	1.76838	0.381726	4.63259	3.61e-06	3.72e-05
SPAG1	319.743	-1.3422	0.289883	-4.63015	3.65e-06	3.76e-05
RFC5	237.42	1.30617	0.282107	4.63005	3.66e-06	3.76e-05
TMEM250	469.991	2.27876	0.492205	4.6297	3.66e-06	3.77e-05
MTFR2	93.2976	-1.22969	0.265674	-4.62858	3.68e-06	3.78e-05
PSME1	6332.83	1.28466	0.277633	4.62717	3.71e-06	3.81e-05
ZNF442	49.9451	3.16906	0.685047	4.62605	3.73e-06	3.82e-05
PPP4R3A	7205.59	-1.31586	0.284472	-4.62563	3.73e-06	3.83e-05
X.18943	125.421	-2.85212	0.616608	-4.6255	3.74e-06	3.83e-05
TMEM35B	85.0211	3.13054	0.677228	4.62259	3.79e-06	3.88e-05
ACTBP2	25.0875	3.15663	0.683107	4.62099	3.82e-06	3.91e-05
TRMT112	2302.35	1.67802	0.36337	4.61793	3.88e-06	3.97e-05
ZNF200	119.207	2.2978	0.497609	4.61768	3.88e-06	3.97e-05
CAT	1687.38	1.5647	0.338963	4.61613	3.91e-06	4e-05
SCAI	748.256	-1.04284	0.225998	-4.61438	3.94e-06	4.03e-05
TMEM106C	303.377	1.35802	0.294362	4.61345	3.96e-06	4.04e-05
SLC9A3R1	827.396	1.09594	0.237642	4.61171	3.99e-06	4.07e-05
INTS6	2665.01	-1.10914	0.240513	-4.61156	4e-06	4.08e-05
PRPF18	368.286	1.25323	0.271848	4.61004	4.03e-06	4.1e-05
SKA1	42.2087	2.33298	0.506136	4.60939	4.04e-06	4.11e-05
MYL12A	6145.01	1.75521	0.381055	4.60619	4.1e-06	4.17e-05
SNAPC1	176.214	1.50853	0.3276	4.60478	4.13e-06	4.2e-05
PSD	260.117	-1.43252	0.311109	-4.60456	4.13e-06	4.2e-05
JPT1	735.383	1.94551	0.422561	4.60411	4.14e-06	4.21e-05
CDT1	156.744	2.1353	0.463923	4.6027	4.17e-06	4.23e-05
VPS4B	1226.86	1.01175	0.219859	4.6018	4.19e-06	4.25e-05
CDC25B	2120.53	-1.20552	0.262011	-4.60103	4.2e-06	4.26e-05
CLCN7	5498.97	-1.05563	0.229505	-4.59962	4.23e-06	4.29e-05
RHEBL1	144.933	1.81628	0.394942	4.59885	4.25e-06	4.3e-05
SLC39A6	627.162	1.64683	0.358147	4.5982	4.26e-06	4.31e-05
TMEM101	409.117	1.99976	0.434895	4.59826	4.26e-06	4.31e-05
NCAPG2	205.295	1.22512	0.266591	4.59551	4.32e-06	4.36e-05
ATP5PB	2199.4	1.71226	0.372615	4.59526	4.32e-06	4.37e-05
TMEM273	273.696	2.58201	0.561892	4.59521	4.32e-06	4.37e-05
X.5318	793.965	-2.49568	0.543527	-4.59164	4.4e-06	4.44e-05
LRRC61	236.928	2.04099	0.444672	4.58987	4.44e-06	4.47e-05
SNORA28	50.7828	-1.84491	0.402057	-4.58867	4.46e-06	4.5e-05
KIF11	155.322	1.87021	0.40767	4.58757	4.48e-06	4.52e-05
METTL1	95.7934	1.41195	0.307867	4.58625	4.51e-06	4.54e-05
IFI30	163.495	1.32951	0.289937	4.5855	4.53e-06	4.56e-05
ZBTB42	55.5699	2.29409	0.500316	4.58529	4.53e-06	4.56e-05
HPF1	147.453	1.46845	0.32027	4.58504	4.54e-06	4.56e-05
DOC2GP	117.533	-2.68829	0.586413	-4.58429	4.56e-06	4.57e-05
ALOX15P1	321.531	-1.49222	0.325591	-4.58312	4.58e-06	4.6e-05
GTPBP1	5766.85	-1.33788	0.291936	-4.58277	4.59e-06	4.6e-05
X.19681	68.9134	-2.44475	0.53379	-4.57999	4.65e-06	4.66e-05
CD81.AS1	26.7105	-2.33603	0.510131	-4.57928	4.67e-06	4.67e-05
X.13267	67.8758	-1.97856	0.432186	-4.57802	4.69e-06	4.7e-05
AHSA1	1176.64	1.26673	0.276728	4.57751	4.71e-06	4.71e-05
PREB	781.578	1.14949	0.251222	4.57558	4.75e-06	4.75e-05
JADE3	304.282	1.56903	0.34292	4.57549	4.75e-06	4.75e-05
X.5989	59.1418	-2.01814	0.441111	-4.57514	4.76e-06	4.75e-05
BBIP1	598.724	-1.44389	0.315639	-4.5745	4.77e-06	4.77e-05
THEM6	247.125	1.53417	0.335422	4.57384	4.79e-06	4.77e-05
GAL3ST4	137.484	-1.87018	0.409016	-4.57239	4.82e-06	4.8e-05
CLCN5	166.573	-1.50688	0.329629	-4.57142	4.84e-06	4.82e-05
TRIM5	509.567	1.03246	0.225863	4.57118	4.85e-06	4.82e-05
OGT	12326.8	-1.97028	0.431038	-4.57101	4.85e-06	4.82e-05
CEP135	1699.11	-1.40303	0.307017	-4.56986	4.88e-06	4.85e-05
BSG	2941.09	1.72019	0.376504	4.56884	4.9e-06	4.87e-05
RN7SL402P	60.2455	-3.86321	0.845973	-4.56659	4.96e-06	4.92e-05
X.6579	19.7044	-3.31624	0.726297	-4.56596	4.97e-06	4.93e-05
X.13258	219.41	-3.10478	0.680784	-4.5606	5.1e-06	5.05e-05
TNFAIP8L1	748.35	1.03837	0.227695	4.56037	5.11e-06	5.05e-05
RPA2	1270.16	1.71301	0.375631	4.56036	5.11e-06	5.05e-05
ASF1B	113.101	2.51876	0.55233	4.56025	5.11e-06	5.05e-05
TINF2	2153.03	1.16675	0.25596	4.55835	5.16e-06	5.09e-05
DDX11L2	51.5105	-3.42327	0.751037	-4.55805	5.16e-06	5.1e-05
PCMT1	699.375	1.60516	0.35233	4.55584	5.22e-06	5.15e-05
C16orf54	811.543	1.17852	0.258758	4.55452	5.25e-06	5.18e-05
PPP4R1L	1273.04	-1.54547	0.339474	-4.55254	5.3e-06	5.22e-05
ZNF282	482.266	1.21019	0.265912	4.55109	5.34e-06	5.25e-05
TSFM	152.931	2.48844	0.54677	4.55116	5.34e-06	5.25e-05
EXOSC3	286.513	1.53009	0.336304	4.54972	5.37e-06	5.28e-05
NT5C3A	2681.32	1.43496	0.31544	4.54908	5.39e-06	5.29e-05
ATF5	265.617	1.32773	0.291892	4.54869	5.4e-06	5.29e-05
NKAPD1	480.702	1.28084	0.281688	4.54702	5.44e-06	5.33e-05
CLSPN	72.3981	2.14889	0.47266	4.54637	5.46e-06	5.34e-05
X.7110	51.3806	-2.88502	0.634622	-4.54605	5.47e-06	5.35e-05
NDUFAF3	619.12	1.18502	0.26068	4.54587	5.47e-06	5.35e-05
PLK3	754.835	2.15129	0.47331	4.5452	5.49e-06	5.37e-05
KCNQ5	617.572	-1.05071	0.231271	-4.54317	5.54e-06	5.41e-05
ISCA2	276.24	1.44169	0.317352	4.54289	5.55e-06	5.42e-05
ENOPH1	589.335	1.33379	0.293846	4.53908	5.65e-06	5.51e-05
ASTE1	181.048	1.06541	0.234745	4.53856	5.66e-06	5.52e-05
EEF1DP3	76.9174	-2.40052	0.529023	-4.53765	5.69e-06	5.54e-05
RHPN1	314.562	-2.05451	0.452849	-4.53686	5.71e-06	5.56e-05
ACCS	822.601	-2.01444	0.444036	-4.53666	5.72e-06	5.56e-05
X.16192	205.284	-1.42422	0.313928	-4.53677	5.71e-06	5.56e-05
X.3651	29.7034	2.83137	0.624098	4.53673	5.71e-06	5.56e-05
RFC2	596.955	1.32696	0.292533	4.53611	5.73e-06	5.57e-05
ACTB	98302.2	1.996	0.440273	4.53357	5.8e-06	5.63e-05
KLHL21	476.9	1.33855	0.295358	4.53195	5.84e-06	5.67e-05
X.11913	29.8778	-2.96719	0.654961	-4.53033	5.89e-06	5.71e-05
ZNF469	232.178	1.66475	0.367517	4.52974	5.91e-06	5.72e-05
ADAM17	1475.96	-1.0271	0.22679	-4.52886	5.93e-06	5.74e-05
RNF32	101.81	-1.39662	0.308468	-4.5276	5.97e-06	5.77e-05
ZMYM2	2424.42	-1.083	0.23921	-4.52739	5.97e-06	5.78e-05
RIPOR1	1349.53	-1.59906	0.353237	-4.52687	5.99e-06	5.78e-05
POLA1	304.185	1.18539	0.26186	4.52682	5.99e-06	5.78e-05
HSP90B1	11891.4	-1.49717	0.330773	-4.52627	6e-06	5.8e-05
SNHG20	481.844	-1.05647	0.233553	-4.52346	6.08e-06	5.86e-05
X.17080	232.61	-1.95866	0.433105	-4.52237	6.12e-06	5.89e-05
X.19110	169.646	-2.9035	0.642067	-4.5221	6.12e-06	5.89e-05
MLEC	782.537	1.5492	0.342608	4.52179	6.13e-06	5.9e-05
TCEAL8	286.681	1.88929	0.417949	4.52039	6.17e-06	5.93e-05
MRPL12	246.413	2.01777	0.446545	4.51863	6.22e-06	5.98e-05
ZNF34	329.205	-1.25655	0.278212	-4.51651	6.29e-06	6.04e-05
TESC	95.6426	2.7956	0.61909	4.51566	6.31e-06	6.06e-05
CASP1	878.387	1.18421	0.262271	4.5152	6.33e-06	6.07e-05
CYGB	46.1449	-2.16057	0.47855	-4.51481	6.34e-06	6.07e-05
ZNF525	317.765	1.0715	0.237325	4.51492	6.33e-06	6.07e-05
AOC3	117.696	-3.26332	0.72305	-4.51327	6.38e-06	6.11e-05
PARP1	6695.31	1.19542	0.264921	4.51237	6.41e-06	6.14e-05
ZNF613	73.1896	2.07501	0.459864	4.51222	6.42e-06	6.14e-05
X.17959	35.0075	-2.36948	0.525407	-4.5098	6.49e-06	6.2e-05
MYO1B	412.362	-1.57609	0.349531	-4.50916	6.51e-06	6.22e-05
GPBAR1	30.9919	-2.4981	0.554038	-4.5089	6.52e-06	6.22e-05
MRPS22	394.276	1.07941	0.239519	4.50656	6.59e-06	6.29e-05
ZNF70	254.111	-1.56572	0.347459	-4.50619	6.6e-06	6.3e-05
PTBP2	1055.61	-1.45962	0.324043	-4.50439	6.66e-06	6.35e-05
CDH23	104.421	-1.93164	0.428908	-4.50364	6.68e-06	6.36e-05
FZD6	92.8739	1.57471	0.349647	4.50373	6.68e-06	6.36e-05
PIEZO1	5346.18	-1.49561	0.332156	-4.50275	6.71e-06	6.39e-05
NOL4L	361.809	-1.40563	0.312227	-4.50196	6.73e-06	6.41e-05
X.11591	123.116	-2.39438	0.532103	-4.49984	6.8e-06	6.47e-05
ZBED6	273.977	-1.45829	0.324393	-4.49545	6.94e-06	6.6e-05
ADAMTS7	64.4744	3.07115	0.683291	4.49464	6.97e-06	6.62e-05
CKB	84.5064	-2.41068	0.536362	-4.4945	6.97e-06	6.62e-05
ZNF79	91.8735	1.73565	0.386218	4.49396	6.99e-06	6.63e-05
SNORD12C	57.6585	-1.85045	0.411909	-4.49237	7.04e-06	6.68e-05
KRBOX4	315.986	1.20548	0.268336	4.49245	7.04e-06	6.68e-05
ZSCAN16	81.6858	1.88685	0.420089	4.49155	7.07e-06	6.7e-05
PLEKHA1	1629.84	-1.47721	0.328953	-4.49064	7.1e-06	6.72e-05
ALG13.AS1	41.4119	-1.94126	0.432347	-4.49005	7.12e-06	6.74e-05
STX2	497.946	-1.72932	0.385136	-4.49014	7.12e-06	6.74e-05
SIN3A	3971.62	-1.36306	0.303675	-4.48855	7.17e-06	6.78e-05
B2M	109903	1.63514	0.364326	4.48813	7.19e-06	6.79e-05
SUMO2	3269.2	1.71659	0.382481	4.48804	7.19e-06	6.79e-05
VCP	4537.41	1.49536	0.333247	4.48725	7.21e-06	6.81e-05
FNDC3A	1343.95	-1.14677	0.255574	-4.48704	7.22e-06	6.81e-05
RN7SKP163	29.6913	-3.37844	0.753064	-4.48626	7.25e-06	6.83e-05
TUBA1B	2396.74	1.87592	0.418358	4.48401	7.33e-06	6.9e-05
IGFBP4	1069.47	1.00616	0.2244	4.48377	7.33e-06	6.91e-05
XBP1	1895.94	-1.52687	0.340661	-4.48206	7.39e-06	6.96e-05
PSMB10	1846.89	1.49945	0.334609	4.48121	7.42e-06	6.98e-05
PAGR1	87.7661	1.88539	0.420783	4.48068	7.44e-06	7e-05
AVPR2	71.3745	-2.95096	0.658705	-4.47994	7.47e-06	7.02e-05
KRAS	2245.88	-1.8241	0.407215	-4.47945	7.48e-06	7.03e-05
X.11714	66.9829	-1.64251	0.366681	-4.4794	7.49e-06	7.03e-05
THUMPD3.AS1	719.259	-1.26266	0.281905	-4.47901	7.5e-06	7.04e-05
SMIM12	548.163	1.41992	0.31714	4.47725	7.56e-06	7.09e-05
FUT7	142.876	3.34866	0.747975	4.47697	7.57e-06	7.1e-05
BCAP31	2220.2	1.49627	0.33437	4.47489	7.65e-06	7.16e-05
ORM2	71.4365	-3.36809	0.752903	-4.47346	7.7e-06	7.21e-05
SREK1	4449.07	-1.45554	0.325407	-4.473	7.71e-06	7.21e-05
M6PR	1285.35	1.17829	0.263417	4.47309	7.71e-06	7.21e-05
CASP6	127.403	1.55485	0.347671	4.47217	7.74e-06	7.24e-05
CD1A	298.6	1.82579	0.408309	4.47158	7.76e-06	7.26e-05
UBR7	574.189	1.44321	0.322781	4.47118	7.78e-06	7.26e-05
X.4137	1063.23	-1.71558	0.383798	-4.47002	7.82e-06	7.3e-05
COMMD8	461.749	1.98461	0.444052	4.46931	7.85e-06	7.32e-05
X.220	125.106	-2.00295	0.44819	-4.46897	7.86e-06	7.32e-05
MRPL15	333.069	1.96994	0.440797	4.46904	7.86e-06	7.32e-05
QSOX2	5175.45	-1.39342	0.311823	-4.46864	7.87e-06	7.33e-05
PSMC2	800.559	1.23641	0.276742	4.46772	7.91e-06	7.36e-05
MYH10	295.363	-1.58158	0.354218	-4.46498	8.01e-06	7.45e-05
AEBP1	2087.17	-1.6461	0.368723	-4.46433	8.03e-06	7.46e-05
PNPT1	908.519	1.01701	0.227806	4.46435	8.03e-06	7.46e-05
RNF219	218.965	1.12503	0.252076	4.46308	8.08e-06	7.5e-05
LCMT2	166.417	1.50334	0.337085	4.45983	8.2e-06	7.6e-05
MRPS30	739.075	1.2333	0.27666	4.45784	8.28e-06	7.67e-05
LHX2	32.1066	2.09398	0.469756	4.45759	8.29e-06	7.68e-05
THAP7	400.523	1.20222	0.269892	4.45444	8.41e-06	7.78e-05
DTX4	1437.74	-1.02211	0.229518	-4.45328	8.46e-06	7.82e-05
SNAP29	681.309	1.18854	0.266985	4.45172	8.52e-06	7.87e-05
X.18569	53.7818	2.28368	0.513061	4.45108	8.54e-06	7.88e-05
HRAS	710.362	-1.23134	0.276647	-4.45095	8.55e-06	7.89e-05
NPTN	578.156	1.03884	0.233431	4.45031	8.57e-06	7.9e-05
PPP2CB	437.725	1.32164	0.296971	4.45041	8.57e-06	7.9e-05
X.9271	227.912	-2.12808	0.478362	-4.44868	8.64e-06	7.95e-05
PNPO	152.867	2.17813	0.489615	4.44865	8.64e-06	7.95e-05
PRPS2	777.117	1.79598	0.403906	4.44653	8.73e-06	8.03e-05
ZNF28	238.242	1.78102	0.400572	4.44619	8.74e-06	8.04e-05
COX14	486.549	1.77653	0.399599	4.44578	8.76e-06	8.05e-05
TMEM182	115.396	1.5189	0.341745	4.44452	8.81e-06	8.09e-05
LIPA	1457.02	1.69579	0.381539	4.44462	8.8e-06	8.09e-05
MRPL16	561.416	1.34116	0.301767	4.44434	8.82e-06	8.09e-05
ZC3H15	3720.41	-1.08154	0.243383	-4.44375	8.84e-06	8.11e-05
X.12098	221.299	-1.46946	0.330698	-4.44351	8.85e-06	8.11e-05
CEP55	52.2027	3.11983	0.702673	4.43995	9e-06	8.24e-05
X.19120	60.5457	-3.05209	0.687432	-4.43983	9e-06	8.24e-05
CCSER1	408.413	1.34732	0.303575	4.43819	9.07e-06	8.29e-05
CSTB	890.128	1.37586	0.310098	4.43686	9.13e-06	8.34e-05
UTP25	416.584	1.46727	0.330754	4.43613	9.16e-06	8.36e-05
JSRP1	157.368	-2.14197	0.482965	-4.43504	9.21e-06	8.4e-05
X.9951	135.498	-2.74823	0.619773	-4.43425	9.24e-06	8.43e-05
RPS18P12	61.6393	1.74125	0.392819	4.4327	9.31e-06	8.48e-05
RAB1B	2356.86	1.48466	0.335078	4.43078	9.39e-06	8.55e-05
X.13123	349.758	-3.13339	0.707557	-4.42846	9.49e-06	8.62e-05
RASL11A	158.996	1.75716	0.396782	4.42853	9.49e-06	8.62e-05
RNF2	496.485	1.46374	0.330637	4.42701	9.55e-06	8.68e-05
SDHAF2	244.235	1.42231	0.321416	4.42514	9.64e-06	8.74e-05
X.52	236.85	1.46195	0.330398	4.42481	9.65e-06	8.75e-05
X.14317	50.2958	2.29798	0.519389	4.4244	9.67e-06	8.76e-05
TAF9BP1	27.8478	-2.45256	0.554372	-4.42403	9.69e-06	8.77e-05
X.17425	96.2035	-2.58925	0.585295	-4.42384	9.7e-06	8.77e-05
RPL32P1	604.996	-2.35271	0.53191	-4.42313	9.73e-06	8.79e-05
CCL5	277.265	2.4596	0.556149	4.42256	9.75e-06	8.81e-05
LPIN2	928.726	1.19237	0.269618	4.42244	9.76e-06	8.81e-05
RPL36AL	4321.11	1.41195	0.319394	4.42073	9.84e-06	8.87e-05
TRIM39	769.132	-1.3579	0.307236	-4.41973	9.88e-06	8.91e-05
X.5520	17.0916	-2.51307	0.568675	-4.41917	9.91e-06	8.92e-05
ZMYM6	841.292	-1.49628	0.338581	-4.41927	9.9e-06	8.92e-05
PPIL4	815.844	-1.24871	0.282554	-4.41935	9.9e-06	8.92e-05
ZSCAN22	171.72	-1.85632	0.420086	-4.41891	9.92e-06	8.93e-05
ZBED1	1250.77	1.4271	0.32306	4.41744	9.99e-06	8.98e-05
CNN3	170.89	-1.86506	0.422293	-4.4165	1e-05	9.02e-05
UQCR10	705.142	1.88185	0.426148	4.41595	1.01e-05	9.04e-05
COPS9	561.098	1.50906	0.341803	4.415	1.01e-05	9.07e-05
GSKIP	313.201	1.76917	0.400711	4.41509	1.01e-05	9.07e-05
SLC25A3	9248.25	-1.05325	0.238606	-4.4142	1.01e-05	9.09e-05
TMEM9B.AS1	123.104	-1.70932	0.387264	-4.41383	1.02e-05	9.09e-05
SACS	758.392	1.33333	0.302077	4.41388	1.02e-05	9.09e-05
SELENOH	2235.6	1.29808	0.294127	4.41333	1.02e-05	9.11e-05
CDC42BPB	858.621	-1.4183	0.321394	-4.41297	1.02e-05	9.12e-05
CNPY3	4199.96	1.09184	0.247444	4.41248	1.02e-05	9.14e-05
MRPS10	486.763	1.39415	0.315972	4.41227	1.02e-05	9.14e-05
IMP3	641.358	1.39826	0.316903	4.41226	1.02e-05	9.14e-05
LSM1	270.383	1.35941	0.308183	4.41104	1.03e-05	9.18e-05
UBLCP1	636.38	1.43615	0.325637	4.41027	1.03e-05	9.21e-05
LAMTOR5.AS1	146.595	-1.81952	0.412695	-4.40888	1.04e-05	9.27e-05
PIP5K1C	1336.35	-1.14468	0.259642	-4.40867	1.04e-05	9.27e-05
ZNF420	160.111	1.63385	0.370626	4.40835	1.04e-05	9.27e-05
X.12289	35.5672	-2.6541	0.60235	-4.40625	1.05e-05	9.34e-05
SNORA31	110.335	-1.9347	0.439271	-4.40434	1.06e-05	9.42e-05
BACH1	4626.17	-1.52436	0.346158	-4.40365	1.06e-05	9.45e-05
X.14977	58.0175	-2.17021	0.492874	-4.40317	1.07e-05	9.46e-05
B4GALT1	10356.4	-1.52505	0.346368	-4.40297	1.07e-05	9.46e-05
COX16	393.762	2.06139	0.468172	4.40305	1.07e-05	9.46e-05
WDR53	167.203	1.17067	0.265949	4.40186	1.07e-05	9.5e-05
X.14571	138.923	-2.10466	0.4782	-4.40122	1.08e-05	9.53e-05
X.19550	175.144	-2.1302	0.484196	-4.39947	1.09e-05	9.6e-05
GNG3	97.2515	-2.27235	0.516614	-4.39855	1.09e-05	9.63e-05
SSTR3	371.455	1.88455	0.428522	4.3978	1.09e-05	9.66e-05
FAM238A	84.0072	-2.43215	0.553071	-4.39753	1.09e-05	9.66e-05
MYCBP2.AS1	56.2172	-2.39977	0.545707	-4.39753	1.09e-05	9.66e-05
TFCP2	781.763	1.04963	0.238724	4.39684	1.1e-05	9.69e-05
HLA.DOA	8588.99	1.19319	0.2714	4.39644	1.1e-05	9.7e-05
X.7487	947.765	-1.6654	0.378851	-4.39592	1.1e-05	9.72e-05
MYRF	55.9178	-1.92828	0.438716	-4.39528	1.11e-05	9.74e-05
ADORA2A.AS1	152.031	-2.14242	0.487563	-4.39415	1.11e-05	9.79e-05
DYNC1I2	1037.82	1.20413	0.274395	4.38829	1.14e-05	0.000100468
SLC30A1	183.888	1.40479	0.32021	4.38708	1.15e-05	0.000100931
COL5A1	65.8315	-2.46383	0.561648	-4.38679	1.15e-05	0.000100964
ZDBF2	766.899	-1.44644	0.329724	-4.38683	1.15e-05	0.000100964
X.20053	43.4288	-2.58455	0.589219	-4.3864	1.15e-05	0.000101046
GATA3	64.602	2.54972	0.581269	4.38647	1.15e-05	0.000101046
MIR623	13.9283	-3.52913	0.804679	-4.38576	1.16e-05	0.000101243
PDCD1	47.5509	2.3793	0.542504	4.38577	1.16e-05	0.000101243
EHBP1L1	6325.08	-1.48807	0.339321	-4.38542	1.16e-05	0.00010135
RASSF3	1745.05	1.22951	0.280379	4.38516	1.16e-05	0.000101422
X.12510	427.775	-2.79306	0.637037	-4.38446	1.16e-05	0.000101651
UBL5	1487.15	1.5922	0.363201	4.38379	1.17e-05	0.000101911
X.16033	317.082	-1.1395	0.259955	-4.38343	1.17e-05	0.000102032
X.14656	110.927	-2.05296	0.468388	-4.38304	1.17e-05	0.000102166
PYCARD	728.913	1.87185	0.427124	4.38246	1.17e-05	0.000102386
RXRA	349.292	1.65941	0.378673	4.38217	1.18e-05	0.000102473
DDX24	7458.32	-1.37615	0.314051	-4.38194	1.18e-05	0.000102532
BMS1P4	54.0734	-1.80382	0.411659	-4.38182	1.18e-05	0.000102535
AANAT	159.041	-2.043	0.466386	-4.38049	1.18e-05	0.000103112
AFF1	3106.05	-1.30543	0.298149	-4.37845	1.2e-05	0.000104032
YARS2	368.039	1.13321	0.258863	4.37763	1.2e-05	0.000104371
X.11588	63.7642	-2.04052	0.466181	-4.37711	1.2e-05	0.000104571
PGAM1	1114.38	1.99562	0.455944	4.37691	1.2e-05	0.000104617
IFI27L2	326.191	1.69468	0.387353	4.37502	1.21e-05	0.000105474
ZNF35	63.8543	1.87246	0.428188	4.37298	1.23e-05	0.000106415
CPSF2	756.826	1.01732	0.232668	4.37242	1.23e-05	0.000106582
ATP5MF	1162.23	1.45928	0.333745	4.37244	1.23e-05	0.000106582
APEH	1197.73	1.42129	0.32511	4.37172	1.23e-05	0.000106873
GNPDA1	85.0489	2.95428	0.675947	4.37058	1.24e-05	0.000107379
FAM220A	402.695	2.00937	0.459786	4.37024	1.24e-05	0.000107443
SYTL3	124.009	-1.5485	0.354391	-4.36948	1.25e-05	0.000107764
NR1D1	190.786	1.47799	0.338318	4.36862	1.25e-05	0.000108136
SP4	635.93	1.27696	0.292413	4.36696	1.26e-05	0.000108908
KDM6A	1876.75	-1.30113	0.298269	-4.36226	1.29e-05	0.000111168
AP1G1	2720.57	-1.48357	0.340118	-4.36192	1.29e-05	0.000111285
SNORD100	140.454	-2.57853	0.591364	-4.36031	1.3e-05	0.000112054
ORAI3	359.54	1.51301	0.347096	4.35906	1.31e-05	0.000112643
HCLS1	9274.41	1.02736	0.235703	4.35871	1.31e-05	0.000112765
X.40	269.806	-2.06735	0.474607	-4.35591	1.33e-05	0.000114107
FAM43A	629.328	1.67578	0.384705	4.356	1.32e-05	0.000114107
FAXDC2	66.8722	-2.40426	0.55204	-4.35523	1.33e-05	0.000114352
RN7SKP9	18.6871	-3.09882	0.711578	-4.35486	1.33e-05	0.000114491
NCK1	572.64	1.23914	0.284563	4.35452	1.33e-05	0.000114614
SEC61A2	380.96	-2.06418	0.474306	-4.35201	1.35e-05	0.000115867
CAPZA2	1143.15	1.36679	0.314066	4.35192	1.35e-05	0.000115867
ZNF501	64.8281	3.18712	0.732448	4.35133	1.35e-05	0.000116127
ZFP1	122.107	1.36704	0.314305	4.3494	1.37e-05	0.000117093
C1QTNF12	44.3759	-2.4945	0.573609	-4.34878	1.37e-05	0.00011737
STYX	748.186	1.39488	0.320776	4.34845	1.37e-05	0.000117487
NFKB2	9295.26	-1.43261	0.329483	-4.34806	1.37e-05	0.000117641
NUP37	243.175	1.45628	0.335027	4.34677	1.38e-05	0.000118277
ZNF561	374.121	1.29579	0.298161	4.34592	1.39e-05	0.000118678
SKAP2	2581.42	1.3127	0.302095	4.34533	1.39e-05	0.000118943
BCL6B	44.4337	3.3069	0.761262	4.34397	1.4e-05	0.000119626
PRDX5	2396.45	1.64681	0.379172	4.34316	1.4e-05	0.000120009
ADAM15	418.89	-1.01484	0.233716	-4.3422	1.41e-05	0.000120359
CSPG4P10	122.174	-2.21	0.509002	-4.34183	1.41e-05	0.000120506
ARF3	1669.97	1.60132	0.368837	4.34154	1.41e-05	0.00012061
ABCA7	7363.25	-2.06327	0.47533	-4.34071	1.42e-05	0.000121006
BYSL	138.643	1.72368	0.397179	4.3398	1.43e-05	0.00012145
PKN2	1258.96	-1.30831	0.301521	-4.33903	1.43e-05	0.000121817
HCFC1	4561.19	-1.26718	0.292103	-4.33812	1.44e-05	0.000122232
ZNF174	118.051	1.64096	0.378339	4.33727	1.44e-05	0.00012262
AIFM1	418.635	1.31773	0.30401	4.33451	1.46e-05	0.000123991
DNPH1	959.909	1.58544	0.36577	4.33453	1.46e-05	0.000123991
RPL39L	74.7619	2.15076	0.496229	4.33421	1.46e-05	0.0001241
MIR1273H	25.1768	-2.9389	0.678094	-4.33405	1.46e-05	0.000124132
HTATSF1	847.147	1.03138	0.238041	4.33281	1.47e-05	0.000124776
RGPD8	76.7055	-1.42747	0.329488	-4.33237	1.48e-05	0.000124962
PTGES3P1	16.5512	2.70304	0.624144	4.33079	1.49e-05	0.000125744
PRELID1	1100.07	1.63618	0.377816	4.33064	1.49e-05	0.000125769
BAK1	1367.42	-1.29596	0.299262	-4.33051	1.49e-05	0.000125786
ZSCAN18	1157.78	-1.23506	0.28525	-4.32974	1.49e-05	0.000126165
DCUN1D4	495.621	-1.01383	0.234179	-4.32929	1.5e-05	0.000126361
ERF	1899.66	-1.18264	0.273218	-4.32855	1.5e-05	0.000126668
TUBB4B	4485.78	-1.58826	0.367065	-4.32693	1.51e-05	0.000127544
NUDT13	155.663	-1.22323	0.282829	-4.32498	1.53e-05	0.00012846
TMEM53	91.4711	1.14747	0.265304	4.3251	1.52e-05	0.00012846
PSMA5	1123.16	1.55711	0.360023	4.32504	1.53e-05	0.00012846
KDM4B	8600.15	-1.20839	0.279664	-4.32088	1.55e-05	0.000130594
HMGN5	48.6498	1.8894	0.437334	4.32026	1.56e-05	0.000130899
ERH	1331.25	1.70265	0.394194	4.31932	1.57e-05	0.000131332
VSIG10L	43.1637	1.86086	0.430851	4.31905	1.57e-05	0.000131436
ZNF2	88.5771	2.20065	0.509598	4.3184	1.57e-05	0.000131756
RPL22P1	77.6298	1.34377	0.311189	4.31818	1.57e-05	0.000131765
LINC00888	44.3822	2.38514	0.552345	4.31821	1.57e-05	0.000131765
SCYL3	438.967	1.07952	0.250012	4.31788	1.58e-05	0.000131884
[truncated: 2,854 more rows]
