# Supplementary material for: Intrathymic differentiation of natural antibody-producing plasma cells in human neonates
Source: Nat Commun. 2021 Oct 1;12:5761. doi: 10.1038/s41467-021-26069-2 (PMC8486820; doi:10.1038/s41467-021-26069-2)
Supplement: Supplementary file 4 — Supplementary Data 2 [file 41467_2021_26069_MOESM4_ESM.xlsx]

## Sheet: SD 3
Supplementary Data 2. Transcriptome dataset of thymic CD21+CD35+ vs thymic CD21-CD35-. Two-sided Wald-test with Benjamini-Hochberg false discovery ration (FDR) adjustment (n=5).
Gene_ID	baseMean	log2FoldChange	lfcSE	stat	pvalue	padj
IGHG4	4158.17	6.25897	0.474115	-13.2014	8.61e-40	5.48e-37
IGHGP	10149.8	5.68889	0.632531	-8.99385	2.39e-19	1.78e-17
SDC1	442.981	5.40899	1.30893	-4.13236	3.59e-05	0.000303846
IGHG2	23732.7	5.35862	0.552766	-9.69419	3.19e-22	3.37e-20
IGHG1	155156	5.18985	0.402098	-12.9069	4.11e-38	1.92e-35
EMID1	36.7519	5.05059	0.734909	-6.8724	6.31e-12	1.84e-10
IGHG3	41070.2	4.8821	0.388126	-12.5787	2.77e-36	1.16e-33
IGLL1	326.532	4.83537	0.918574	-5.26399	1.41e-07	2.03e-06
HID1	139.893	4.6311	0.461899	-10.0262	1.17e-23	1.37e-21
CXCL13	1264.66	4.59887	0.313088	-14.6887	7.61e-49	1.13e-45
CHPF	521.467	4.57395	0.316454	-14.4538	2.37e-47	2.77e-44
IGLV3.9	1967.94	4.48593	0.467401	-9.59761	8.18e-22	8.22e-20
IGKV2D.28	17.1008	4.40826	0.782492	-5.63362	1.76e-08	2.99e-07
MLC1	111.994	4.33739	0.513593	-8.44519	3.04e-17	1.76e-15
IGHA2	15208.6	4.3336	0.490871	-8.8284	1.06e-18	7.27e-17
TIE1	224.681	4.28735	0.691863	-6.19682	5.76e-10	1.26e-08
WNT5B	197.952	4.28147	0.391529	-10.9352	7.82e-28	1.33e-25
NKG7	94.9023	4.27711	0.412847	-10.3601	3.77e-25	4.82e-23
IGLV3.27	1495.47	4.2425	0.321387	-13.2006	8.71e-40	5.48e-37
CSPG4	126.93	4.20738	0.373124	-11.2761	1.72e-29	3.57e-27
CTLA4	134.726	4.18343	0.331749	-12.6102	1.85e-36	8.2e-34
IGLV3.21	14850	4.14655	0.393623	-10.5343	6e-26	8.32e-24
IGLV1.36	1198.83	4.142	0.516924	-8.0128	1.12e-15	5.23e-14
IGLV2.33	13.4471	4.09323	0.807462	-5.06925	3.99e-07	5.32e-06
BMP6	117.295	4.08116	0.405686	-10.0599	8.31e-24	9.85e-22
IGHA1	55011.1	4.0455	0.432099	-9.36243	7.79e-21	7.09e-19
IGLV3.25	8110.83	4.04333	0.387295	-10.4399	1.63e-25	2.19e-23
TOX2	283.417	4.03841	0.356747	-11.3201	1.04e-29	2.21e-27
CYS1	217.898	4.01606	0.458899	-8.75151	2.11e-18	1.39e-16
MT1E	25.2842	3.98132	0.81999	-4.85532	1.2e-06	1.44e-05
IGLV5.45	2928.05	3.95797	0.443737	-8.91964	4.68e-19	3.36e-17
IGKV1D.39	61.4112	3.93969	0.544173	-7.23977	4.49e-13	1.57e-11
IGLV1.40	9551.52	3.90605	0.585142	-6.67539	2.47e-11	6.6e-10
IGHE	4236.07	3.90596	0.627604	-6.22361	4.86e-10	1.08e-08
IGLV6.57	4766.34	3.85389	0.411881	-9.35678	8.22e-21	7.39e-19
IGLV3.1	13917.6	3.85345	0.270436	-14.249	4.55e-46	3.92e-43
IGLV2.23	10486.6	3.83976	0.506571	-7.5799	3.46e-14	1.37e-12
AICDA	582.047	3.80398	0.286911	-13.2584	4.04e-40	2.75e-37
FER1L4	134.744	3.80205	0.818361	-4.64593	3.39e-06	3.64e-05
IGKV1D.16	318.128	3.795	0.645077	-5.88302	4.03e-09	7.68e-08
ARHGEF17	67.1753	3.74059	0.469762	-7.96273	1.68e-15	7.67e-14
GPR153	81.0346	3.73423	0.362645	-10.2972	7.26e-25	9.2e-23
PDLIM4	119.835	3.70714	0.516517	-7.1772	7.12e-13	2.39e-11
IGLV3.10	3447.14	3.68536	0.511137	-7.21013	5.59e-13	1.91e-11
IGLV8.61	1828.06	3.65788	0.196879	-18.5793	4.72e-77	3.87e-73
IGLV2.11	7030.21	3.64274	0.253814	-14.352	1.03e-46	1.06e-43
JCHAIN	28488.7	3.63711	0.386534	-9.40957	4.98e-21	4.61e-19
ZC3H12C	51.2442	3.62551	0.509264	-7.11913	1.09e-12	3.53e-11
ADM	210.813	3.62439	0.383762	-9.44435	3.58e-21	3.4e-19
IGHEP1	111.656	3.61725	0.559252	-6.46801	9.93e-11	2.45e-09
IGKV2D.40	255.901	3.59654	0.763214	-4.71236	2.45e-06	2.72e-05
KCNMA1	618.87	3.58678	0.650471	-5.51413	3.51e-08	5.63e-07
IGKV1.12	2422.91	3.5654	0.498483	-7.1525	8.52e-13	2.81e-11
CHDH	162.893	3.54544	0.464658	-7.63022	2.34e-14	9.52e-13
IGLV4.69	2964.07	3.53127	0.246491	-14.3262	1.5e-46	1.43e-43
IGLV2.8	5157.88	3.52061	0.404814	-8.69686	3.41e-18	2.21e-16
IGKV1D.12	187.232	3.51834	0.797194	-4.4134	1.02e-05	9.81e-05
VPREB1	51.7737	3.51602	0.659612	-5.33044	9.8e-08	1.45e-06
IGKV6D.21	207.91	3.51183	0.47686	-7.36448	1.78e-13	6.45e-12
X.41	33.5841	3.49563	0.614913	-5.68475	1.31e-08	2.28e-07
LILRB4	524.266	3.47149	0.246127	-14.1045	3.57e-45	2.92e-42
LINC02362	381.676	3.46357	0.371554	-9.32185	1.14e-20	1e-18
IGLC2	88887.7	3.45923	0.212565	-16.2738	1.51e-59	4.96e-56
RGS13	98.0502	3.45485	0.577157	-5.98599	2.15e-09	4.32e-08
IGLV1.47	6284.98	3.45293	0.258698	-13.3473	1.23e-40	8.74e-38
RASD1	57.9271	3.44567	0.635833	-5.41914	5.99e-08	9.17e-07
VDR	416.402	3.44283	0.238297	-14.4477	2.59e-47	2.83e-44
IGLV2.14	15753	3.42298	0.277628	-12.3294	6.29e-35	2.34e-32
ANKRD36BP2	221.73	3.42274	0.441213	-7.75756	8.66e-15	3.7e-13
IGLC3	48061	3.4219	0.36979	-9.25364	2.17e-20	1.84e-18
X43713	67.0283	3.40205	0.519905	-6.5436	6.01e-11	1.53e-09
CTSW	289.173	3.39987	0.337839	-10.0636	8e-24	9.56e-22
FCGR1A	18.9242	3.39891	0.760612	-4.46866	7.87e-06	7.82e-05
AL109918.1	52.0936	3.39321	0.705904	-4.8069	1.53e-06	1.79e-05
PCDHGC3	189.926	3.39058	0.304504	-11.1348	8.5e-29	1.61e-26
MYB	285.771	3.36027	0.295566	-11.3689	5.97e-30	1.34e-27
X.130	368.34	3.3494	0.425296	-7.87545	3.4e-15	1.5e-13
XBP1	6446.8	3.33952	0.286921	-11.6392	2.61e-31	6.46e-29
NPTX1	155.685	3.33177	0.500892	-6.65167	2.9e-11	7.67e-10
CCR10	253.961	3.32133	0.291976	-11.3754	5.55e-30	1.28e-27
IGLV1.44	7968.74	3.32072	0.205458	-16.1625	9.27e-59	2.53e-55
IGLV7.43	1350.7	3.3076	0.302763	-10.9247	8.78e-28	1.48e-25
IGKV1.6	1009.52	3.29276	0.293929	-11.2026	3.96e-29	7.81e-27
PLEKHH3	201.402	3.29177	0.330962	-9.94607	2.62e-23	3.02e-21
IGKV1.33	2757.36	3.27837	0.478569	-6.85036	7.37e-12	2.13e-10
IGKV1.39	4978.01	3.27158	0.518774	-6.30637	2.86e-10	6.53e-09
IGLV3.22	151.441	3.25642	0.584591	-5.57044	2.54e-08	4.18e-07
RASSF4	247.697	3.25579	0.277075	-11.7506	7.01e-32	1.82e-29
DHRS9	295.699	3.24858	0.322975	-10.0583	8.44e-24	9.94e-22
AQP3	169.809	3.24623	0.467573	-6.94273	3.85e-12	1.17e-10
AL391422.3	12.915	3.24424	0.879935	-3.68691	0.000226994	0.00155114
IGKV1D.33	36.2069	3.2407	0.636428	-5.09202	3.54e-07	4.77e-06
MRC2	511.586	3.23933	0.185088	-17.5016	1.39e-68	7.6e-65
IGKV2.28	1505.57	3.239	0.275231	-11.7683	5.69e-32	1.5e-29
IGKV3D.20	352.057	3.22887	0.298262	-10.8256	2.6e-27	4.1e-25
LINC02363	93.1984	3.21875	0.384173	-8.37838	5.37e-17	2.99e-15
ITGAX	745.38	3.21428	0.33311	-9.64931	4.95e-22	5.06e-20
ACOT4	18.2505	3.18516	0.747791	-4.25943	2.05e-05	0.000183388
IGLV2.18	562.687	3.18405	0.60682	-5.24711	1.55e-07	2.21e-06
IL2RB	469.731	3.18344	0.286589	-11.108	1.15e-28	2.13e-26
ABCG2	44.0229	3.15922	0.549333	-5.75101	8.87e-09	1.6e-07
IGKV1.5	8849.15	3.15085	0.277697	-11.3463	7.73e-30	1.69e-27
CADM1	166.177	3.14902	1.25128	-2.51663	0.0118483	0.0439405
IGLV1.50	30.5058	3.14779	0.717902	-4.3847	1.16e-05	0.000110499
IGLV5.37	396.859	3.14346	0.996585	-3.15423	0.0016092	0.00841142
IGLV7.46	959.844	3.14001	0.292102	-10.7497	5.95e-27	8.85e-25
MMP14	367.162	3.12123	0.339827	-9.18476	4.12e-20	3.31e-18
IGKV1.17	2536.98	3.11552	0.426747	-7.30061	2.86e-13	1.02e-11
PDCD1	401.042	3.09821	0.200333	-15.4653	5.95e-54	1.22e-50
IGLV1.51	3412.82	3.09345	0.199031	-15.5426	1.79e-54	4.18e-51
IGKV1D.8	657.624	3.0876	0.622163	-4.96268	6.95e-07	8.73e-06
IGKV2D.29	866.874	3.08711	0.590777	-5.2255	1.74e-07	2.46e-06
IGKV4.1	14803.7	3.07866	0.367869	-8.3689	5.82e-17	3.19e-15
PDCD1LG2	56.9947	3.07733	0.42116	-7.30681	2.74e-13	9.75e-12
GLT1D1	264.479	3.07601	0.286734	-10.7277	7.54e-27	1.1e-24
SMIM3	46.7359	3.0691	0.581213	-5.28051	1.29e-07	1.87e-06
CDHR1	49.5335	3.05824	0.371983	-8.22146	2.01e-16	1.03e-14
IGLL5	12320.9	3.05533	0.490664	-6.22693	4.76e-10	1.06e-08
ACY3	527.283	3.04511	0.241704	-12.5985	2.15e-36	9.27e-34
IGKV6.21	547.202	3.04168	0.334179	-9.10192	8.87e-20	6.95e-18
IGHV3OR15.7	19.0838	3.03306	1.03377	-2.93397	0.00334661	0.0154763
LBX2.AS1	29.4363	3.02352	0.61017	-4.95522	7.22e-07	9.01e-06
CYBRD1	223.169	3.02161	0.347961	-8.68376	3.83e-18	2.46e-16
IGSF3	171.271	3.02017	0.383918	-7.86671	3.64e-15	1.6e-13
PADI2	59.4616	3.01922	0.588129	-5.13361	2.84e-07	3.92e-06
TNFRSF8	122.06	3.01511	0.540094	-5.58256	2.37e-08	3.93e-07
IGKJ3	186.452	3.00454	0.363232	-8.27166	1.32e-16	6.89e-15
P4HA2	480.86	3.0044	0.26739	-11.236	2.71e-29	5.55e-27
SCAMP5	187.224	3.00017	0.424181	-7.07287	1.52e-12	4.82e-11
IGLV3.19	6367.48	2.99201	0.422903	-7.07493	1.5e-12	4.76e-11
IGKV5.2	688.536	2.99087	0.30164	-9.91537	3.57e-23	4.09e-21
IGKC	214454	2.98775	0.371964	-8.03236	9.56e-16	4.52e-14
CD7	136.397	2.986	0.90209	-3.31009	0.000932649	0.00526154
TMEM173	95.9582	2.98422	0.450303	-6.62714	3.42e-11	8.98e-10
IGLV2.28	49.6131	2.97964	0.531444	-5.60669	2.06e-08	3.45e-07
IGLV4.60	532.749	2.97565	0.564325	-5.27293	1.34e-07	1.94e-06
SLC12A8	67.293	2.9637	0.631394	-4.6939	2.68e-06	2.95e-05
KIF26B	58.8777	2.96343	0.721264	-4.10865	3.98e-05	0.000332305
FSCN1	1611.36	2.95849	0.241769	-12.2369	1.97e-34	6.73e-32
IGKV1.13	89.8769	2.95555	0.959696	-3.07968	0.00207226	0.0104193
IGKV1.9	1724.03	2.949	0.270509	-10.9017	1.13e-27	1.85e-25
TNFSF11	716.335	2.94566	0.582084	-5.06054	4.18e-07	5.54e-06
NRCAM	55.7823	2.94485	0.712926	-4.13065	3.62e-05	0.000305646
MGLL	328.956	2.9363	0.269246	-10.9057	1.08e-27	1.79e-25
MIR3681HG	115.491	2.93587	0.386937	-7.58748	3.26e-14	1.3e-12
HOXA1	23.6453	2.92983	0.738166	-3.96907	7.22e-05	0.0005634
JAML	42.9241	2.91157	0.747003	-3.89766	9.71e-05	0.000737266
WLS	87.6994	2.90519	0.561601	-5.17304	2.3e-07	3.21e-06
CADM3	27.2497	2.89286	0.514571	-5.6219	1.89e-08	3.18e-07
FGFR1	475.514	2.88664	0.248208	-11.6299	2.9e-31	7.09e-29
IGHV1.46	2608.68	2.88558	0.611177	-4.72135	2.34e-06	2.61e-05
IGKV3.15	4841.43	2.87816	0.281782	-10.2141	1.71e-24	2.14e-22
CABLES1	302.336	2.85056	0.306031	-9.31462	1.22e-20	1.06e-18
ATXN1	1450.43	2.8442	0.185304	-15.3489	3.6e-53	6.55e-50
PLVAP	76.686	2.83558	0.648348	-4.37355	1.22e-05	0.00011571
IGLV5.48	91.7153	2.83458	0.494606	-5.73099	9.98e-09	1.78e-07
X43711	28.4139	2.83259	0.815457	-3.47363	0.000513475	0.00313916
IGLJ2	80.4807	2.83226	0.643835	-4.39905	1.09e-05	0.00010406
PRR18	14.4455	2.82833	0.757786	-3.73236	0.000189697	0.00132127
AC015911.3	71.1086	2.82703	0.524578	-5.38915	7.08e-08	1.08e-06
PRDM1	1224.93	2.81951	0.26221	-10.7528	5.75e-27	8.63e-25
TYROBP	88.3903	2.81652	0.344243	-8.18177	2.8e-16	1.4e-14
IGKV1.16	1911.71	2.81211	0.435211	-6.46149	1.04e-10	2.54e-09
REEP2	40.6655	2.81154	0.491361	-5.72195	1.05e-08	1.87e-07
PIK3R3	100.173	2.8015	0.379079	-7.39028	1.47e-13	5.44e-12
RAMP1	91.7204	2.79871	0.438246	-6.38616	1.7e-10	4.02e-09
IGHV1.69	1202.22	2.79475	0.963618	-2.90027	0.00372842	0.0169076
IGKV2.40	178.217	2.78322	0.743198	-3.74492	0.00018045	0.00126531
TRIB1	2287.41	2.78162	0.190837	-14.5759	4e-48	5.04e-45
IGKV3.20	12770	2.7789	0.384587	-7.22568	4.99e-13	1.72e-11
RRM2	1458.82	2.77197	0.231298	-11.9844	4.29e-33	1.28e-30
TRDC	78.1172	2.77175	0.604418	-4.58582	4.52e-06	4.76e-05
PROSER2	22.4257	2.76022	0.850316	-3.24611	0.00116993	0.006405
APOBEC3B	122.104	2.75822	0.386255	-7.14093	9.27e-13	3.05e-11
ACOXL	108.607	2.75602	0.540244	-5.10143	3.37e-07	4.59e-06
NOD2	96.1095	2.7545	0.292281	-9.42417	4.34e-21	4.08e-19
QPRT	109.354	2.75037	0.448267	-6.13557	8.49e-10	1.82e-08
TFEC	112.197	2.74667	0.467241	-5.87849	4.14e-09	7.86e-08
CCL22	5728.03	2.74486	0.563607	-4.87017	1.11e-06	1.35e-05
ACHE	31.2386	2.72869	0.648445	-4.20805	2.58e-05	0.000225674
CCR1	1019.6	2.7266	0.23154	-11.7759	5.2e-32	1.39e-29
CYTOR	314.793	2.72589	0.243502	-11.1945	4.34e-29	8.45e-27
KCNK12	1091.47	2.72072	0.186615	-14.5793	3.81e-48	5.04e-45
IGKV1.27	2001.84	2.7098	0.475829	-5.69489	1.23e-08	2.16e-07
AURKB	682.532	2.69569	0.220092	-12.248	1.72e-34	6e-32
SLC12A3	262.88	2.69312	0.205594	-13.0992	3.33e-39	1.81e-36
TSPAN2	46.4404	2.69074	0.488057	-5.51318	3.52e-08	5.65e-07
AL022067.1	8.02463	2.67916	0.938777	-2.85389	0.00431879	0.0191314
IGHV3.43	1232.68	2.67224	0.561326	-4.76059	1.93e-06	2.19e-05
CKB	102.437	2.66652	0.326502	-8.16694	3.16e-16	1.58e-14
IGKJ4	361.432	2.66391	0.317945	-8.37854	5.36e-17	2.99e-15
MIR4435.2HG	170.87	2.6602	0.352764	-7.54102	4.66e-14	1.81e-12
GCGR	58.2989	2.65895	0.782837	-3.39656	0.000682394	0.0040072
IGLJ3	57.216	2.65822	0.496672	-5.35206	8.7e-08	1.3e-06
ZBTB32	446.659	2.65806	0.379712	-7.00022	2.56e-12	7.89e-11
WNT10B	22.5805	2.65456	0.736834	-3.60266	0.00031498	0.00206198
LAG3	42.7697	2.65252	0.556772	-4.76411	1.9e-06	2.15e-05
LMCD1	483.145	2.64489	0.23261	-11.3705	5.87e-30	1.33e-27
CKAP2L	154.4	2.64421	0.383121	-6.90175	5.14e-12	1.53e-10
MYL9	169.017	2.63627	0.853502	-3.08877	0.0020099	0.010165
IGKV3D.15	61.9747	2.63478	0.538846	-4.88967	1.01e-06	1.23e-05
CCNA2	447.533	2.63249	0.317122	-8.30117	1.03e-16	5.5e-15
SDC4	235.432	2.6251	0.317809	-8.26001	1.46e-16	7.57e-15
IGHV4.39	3582.95	2.61617	0.518789	-5.04284	4.59e-07	6.02e-06
KIF20A	193.085	2.60907	0.305218	-8.54821	1.25e-17	7.61e-16
IGHV1.2	6344.17	2.60157	0.500457	-5.19837	2.01e-07	2.83e-06
IGKV2.30	1980.79	2.59758	0.307997	-8.43377	3.35e-17	1.93e-15
CEP55	350.623	2.59282	0.267613	-9.68868	3.37e-22	3.53e-20
IGHV2.70	814.329	2.58996	0.286827	-9.02969	1.72e-19	1.3e-17
FCRL4	1521.99	2.58855	0.523234	-4.94721	7.53e-07	9.35e-06
IGHV3.13	857.362	2.58767	0.306428	-8.44462	3.05e-17	1.76e-15
IGHV4.55	208.98	2.58661	0.347579	-7.4418	9.93e-14	3.74e-12
IFI27	173.9	2.58468	0.33561	-7.70143	1.35e-14	5.68e-13
FAM129A	1740.9	2.58039	0.20648	-12.497	7.75e-36	3.02e-33
IGKJ5	175.119	2.57847	0.37542	-6.86823	6.5e-12	1.89e-10
IL17RB	216.505	2.57717	0.303185	-8.50033	1.89e-17	1.12e-15
MIR8071.2	266.291	2.57641	0.347365	-7.41702	1.2e-13	4.48e-12
CENPA	141.335	2.57412	0.303373	-8.48501	2.16e-17	1.27e-15
LGALS1	1702.65	2.57359	0.208828	-12.324	6.73e-35	2.45e-32
TOX	530.641	2.56745	0.231587	-11.0863	1.46e-28	2.64e-26
CAV1	63.6586	2.56368	0.467889	-5.47926	4.27e-08	6.76e-07
GTSE1	377.738	2.56029	0.260437	-9.83073	8.3e-23	9.31e-21
IGKV2D.30	57.5282	2.55718	0.375853	-6.80369	1.02e-11	2.88e-10
IGHV1.58	427.719	2.55586	0.349075	-7.32181	2.45e-13	8.77e-12
UGGT2	96.8516	2.55324	0.467193	-5.46505	4.63e-08	7.28e-07
IGKV3.11	7749.54	2.5527	0.266619	-9.57435	1.02e-21	1.02e-19
CD200R1	497.087	2.55222	0.289743	-8.80857	1.27e-18	8.64e-17
CHST2	3578.94	2.55017	0.196947	-12.9485	2.39e-38	1.19e-35
TYMS	1176.04	2.54858	0.26908	-9.47147	2.76e-21	2.66e-19
IGHV1.24	1418.16	2.54048	0.236491	-10.7424	6.44e-27	9.49e-25
SMIM24	89.9772	2.53406	0.338956	-7.47606	7.66e-14	2.92e-12
FAM109B	54.8739	2.53355	0.428455	-5.91321	3.36e-09	6.46e-08
MKI67	1369.7	2.52962	0.42416	-5.96385	2.46e-09	4.89e-08
UBE2C	405.336	2.52784	0.351288	-7.19592	6.2e-13	2.11e-11
NCAPH	281.96	2.52337	0.207195	-12.1787	4.03e-34	1.27e-31
AC099850.3	27.8879	2.52128	0.702171	-3.59069	0.000329801	0.00214018
CDC20	626.286	2.5179	0.242648	-10.3768	3.16e-25	4.14e-23
VASH2	186.45	2.51727	0.435432	-5.78108	7.42e-09	1.36e-07
IGHV2.5	2243.59	2.51513	0.467311	-5.38214	7.36e-08	1.12e-06
RHBDF1	30.7524	2.5126	0.52282	-4.80585	1.54e-06	1.8e-05
NEK2	165.051	2.51212	0.288395	-8.71069	3.02e-18	1.97e-16
APOD	200.182	2.5057	0.491576	-5.09727	3.45e-07	4.67e-06
IGHV3.66	505.034	2.50527	0.741118	-3.38039	0.000723834	0.0042072
DNMT3B	37.225	2.5041	0.579825	-4.31872	1.57e-05	0.000143649
IGHV3.20	1096.43	2.5017	0.481335	-5.19743	2.02e-07	2.84e-06
TXNDC5	760.371	2.50165	0.307994	-8.12239	4.57e-16	2.23e-14
CDKN2A	495.625	2.50141	0.190562	-13.1265	2.32e-39	1.31e-36
AC141272.1	35.4084	2.49807	0.570802	-4.37642	1.21e-05	0.000114265
PHLDA3	19.5625	2.49664	0.593117	-4.20936	2.56e-05	0.00022449
NCAPG	375.083	2.49391	0.274299	-9.09194	9.73e-20	7.51e-18
CDCA8	417.773	2.4939	0.284712	-8.75937	1.96e-18	1.31e-16
IGHV5.51	6520.5	2.49296	0.396619	-6.28554	3.27e-10	7.44e-09
PIMREG	117.833	2.49041	0.354297	-7.02917	2.08e-12	6.5e-11
CDCA5	625.846	2.48721	0.316609	-7.85579	3.97e-15	1.74e-13
DTX3	374.385	2.48358	0.237833	-10.4425	1.59e-25	2.14e-23
KIF14	151.949	2.47585	0.508054	-4.8732	1.1e-06	1.33e-05
DTL	311.374	2.47419	0.202456	-12.2209	2.4e-34	7.87e-32
PLAUR	95.3154	2.47312	0.417818	-5.91914	3.24e-09	6.24e-08
IGLV5.52	67.7654	2.47193	0.371341	-6.65676	2.8e-11	7.44e-10
PIF1	321.328	2.46774	0.373476	-6.6075	3.91e-11	1.02e-09
AC091979.1	10.6522	2.46617	0.90647	-2.72064	0.00651564	0.0269826
RUFY4	291.319	2.46468	0.420457	-5.86192	4.58e-09	8.57e-08
ZWINT	596.219	2.45415	0.343047	-7.15397	8.43e-13	2.79e-11
IGKV2.24	1448.79	2.4515	0.508684	-4.8193	1.44e-06	1.69e-05
PLBD1	166.967	2.44847	0.26287	-9.31439	1.23e-20	1.06e-18
LIMA1	149.963	2.44681	0.423217	-5.78146	7.41e-09	1.36e-07
UCHL1	46.7105	2.44674	0.480189	-5.09536	3.48e-07	4.71e-06
GAS6	241.35	2.44189	0.437849	-5.577	2.45e-08	4.05e-07
IGLV9.49	816.867	2.44145	0.298348	-8.18324	2.76e-16	1.39e-14
AL139125.1	32.5584	2.43755	0.469752	-5.18902	2.11e-07	2.96e-06
DEPDC1	93.1463	2.43627	0.406295	-5.9963	2.02e-09	4.06e-08
GAREM2	19.1177	2.43454	0.836481	-2.91045	0.00360907	0.0164301
CCNB2	444.604	2.43066	0.29177	-8.33074	8.03e-17	4.36e-15
IGHV3.21	4366.86	2.42897	0.199264	-12.1897	3.53e-34	1.13e-31
X.126	1595.64	2.42817	0.496021	-4.8953	9.82e-07	1.2e-05
RASAL1	410.701	2.42686	0.234191	-10.3627	3.66e-25	4.73e-23
BIRC5	821.658	2.42544	0.256755	-9.44653	3.5e-21	3.35e-19
KIF18B	252.07	2.42185	0.330778	-7.32166	2.45e-13	8.77e-12
IGHV4.4	953.759	2.41685	0.490785	-4.92446	8.46e-07	1.04e-05
GNA15	167.255	2.41533	0.336147	-7.18535	6.7e-13	2.26e-11
AC233755.2	704.923	2.41411	0.525256	-4.59607	4.31e-06	4.55e-05
TCN2	39.5486	2.41393	0.466268	-5.17713	2.25e-07	3.14e-06
TXK	76.0609	2.40961	0.396657	-6.07479	1.24e-09	2.59e-08
CDKN3	176.217	2.40603	0.287207	-8.37733	5.41e-17	3e-15
TNFRSF11B	77.6461	2.40443	0.70182	-3.42599	0.000612554	0.00365345
ESPL1	328.729	2.40428	0.260538	-9.22814	2.75e-20	2.29e-18
HMGB3	285.175	2.40057	0.279648	-8.58427	9.14e-18	5.69e-16
RAG1	232.106	2.39849	0.451296	-5.31467	1.07e-07	1.57e-06
KCNMB1	315.752	2.39656	0.436001	-5.49667	3.87e-08	6.18e-07
SCARF1	46.2672	2.39531	0.575039	-4.16547	3.11e-05	0.000268057
IGHV3.73	1755.28	2.3938	0.250342	-9.5621	1.15e-21	1.13e-19
E2F7	93.8717	2.39358	0.371289	-6.44668	1.14e-10	2.78e-09
GLYATL2	31.2552	2.39287	0.82287	-2.90795	0.00363806	0.0165482
TPX2	1005.62	2.38974	0.202601	-11.7953	4.13e-32	1.13e-29
E2F1	398.028	2.38872	0.284817	-8.38688	4.99e-17	2.82e-15
SLC41A2	79.4969	2.38529	0.495787	-4.81112	1.5e-06	1.76e-05
KIF4A	231.565	2.38382	0.240643	-9.90607	3.92e-23	4.45e-21
IGHV1.69D	2543.34	2.38197	0.45145	-5.27627	1.32e-07	1.91e-06
CDK1	346.118	2.37935	0.422293	-5.63436	1.76e-08	2.98e-07
IL18	22.4482	2.37835	0.670316	-3.5481	0.000388025	0.00247291
E2F2	387.669	2.37328	0.21726	-10.9237	8.88e-28	1.48e-25
CAMP	16.5408	2.37083	0.7505	-3.159	0.00158311	0.00830688
MYL4	15.7418	2.36546	0.849847	-2.78339	0.00537942	0.0229835
IGLV3.12	119.224	2.36364	0.496269	-4.76282	1.91e-06	2.17e-05
ANLN	152.453	2.35963	0.321176	-7.34684	2.03e-13	7.32e-12
IGLV3.16	265.325	2.35809	0.727679	-3.24057	0.00119293	0.00650566
IGKV1.8	1456.18	2.35387	0.319292	-7.37215	1.68e-13	6.11e-12
RAG2	42.3513	2.35374	0.524533	-4.4873	7.21e-06	7.24e-05
IGHV1OR16.1	27.5304	2.34397	0.685204	-3.42084	0.000624281	0.00371257
DLGAP5	393.374	2.3439	0.261214	-8.97313	2.88e-19	2.12e-17
ASF1B	606.794	2.3415	0.183999	-12.7256	4.26e-37	1.94e-34
CCR5	494.104	2.33868	0.280191	-8.34674	7.02e-17	3.84e-15
CDC6	247.755	2.33539	0.206105	-11.3311	9.21e-30	1.98e-27
MIR9.3HG	62.8593	2.33464	0.363537	-6.42203	1.34e-10	3.22e-09
BLVRA	239.726	2.33414	0.192811	-12.1058	9.83e-34	3.04e-31
IGLV10.54	341.891	2.33279	0.566207	-4.12002	3.79e-05	0.000318118
MS4A4A	48.4936	2.33272	0.477326	-4.88707	1.02e-06	1.24e-05
LINC02099	122.96	2.33244	0.303995	-7.67262	1.69e-14	7.05e-13
KIFC1	697.485	2.3318	0.274161	-8.50522	1.81e-17	1.08e-15
DEPDC1B	188.35	2.3294	0.239636	-9.72055	2.46e-22	2.62e-20
SKA3	152.251	2.32784	0.353344	-6.58804	4.46e-11	1.15e-09
TNIK	204.475	2.32672	0.395629	-5.88108	4.08e-09	7.76e-08
VWA7	103.041	2.32613	0.359781	-6.4654	1.01e-10	2.49e-09
IL4I1	1331.03	2.32489	0.271597	-8.56008	1.13e-17	6.91e-16
LINC02170	20.6575	2.32296	0.597603	-3.88713	0.000101438	0.000764683
AC015911.7	182.689	2.32264	0.462643	-5.02036	5.16e-07	6.68e-06
TOP2A	1880.72	2.31763	0.283926	-8.16282	3.27e-16	1.63e-14
AC233755.1	993.145	2.31346	0.750239	-3.08363	0.00204492	0.0103071
SHCBP1	458.263	2.31327	0.175688	-13.1669	1.36e-39	7.95e-37
AC090152.1	123.913	2.3103	0.432824	-5.33775	9.41e-08	1.4e-06
TTK	139.696	2.30856	0.294285	-7.84462	4.34e-15	1.89e-13
PTGIR	240.361	2.30753	0.33505	-6.88711	5.69e-12	1.68e-10
IGHV3.33	3893.4	2.30333	0.239109	-9.63299	5.8e-22	5.9e-20
ITGB3	13.7472	2.29914	0.847784	-2.71194	0.00668899	0.0275748
ITGA8	39.0564	2.29341	0.906665	-2.5295	0.0114224	0.0426508
SLAMF7	1933.36	2.29136	0.212382	-10.7889	3.89e-27	5.94e-25
NDN	120.02	2.28838	0.550014	-4.16059	3.17e-05	0.000273276
LRRC20	77.5591	2.28409	0.361463	-6.31901	2.63e-10	6.06e-09
KCNQ3	46.0876	2.28362	0.653434	-3.4948	0.000474424	0.00293995
CCL3	1151.92	2.28305	0.263654	-8.65925	4.75e-18	3.01e-16
OIP5	84.5978	2.28157	0.435783	-5.23556	1.64e-07	2.34e-06
B3GNT9	77.0475	2.27937	0.411865	-5.53426	3.13e-08	5.07e-07
TNFAIP2	130.262	2.279	0.579091	-3.93548	8.3e-05	0.000639164
IGHV3.49	1151.17	2.27175	0.200697	-11.3193	1.05e-29	2.21e-27
PRKCH	128.093	2.26846	0.269173	-8.42752	3.53e-17	2.02e-15
HACD1	53.1605	2.26539	0.510753	-4.43539	9.19e-06	8.96e-05
NT5DC2	293.782	2.26511	0.346525	-6.53665	6.29e-11	1.59e-09
KCNN1	33.3389	2.26009	0.423723	-5.33388	9.61e-08	1.42e-06
ALOX15	13.032	2.26004	0.899131	-2.51358	0.0119511	0.0442316
CDKN2C	324.164	2.25537	0.277659	-8.1228	4.56e-16	2.23e-14
ST7	87.4306	2.24653	0.589976	-3.80784	0.000140185	0.0010098
SRGN	5385.96	2.24651	0.191276	-11.7448	7.51e-32	1.92e-29
F2R	22.4857	2.24348	0.67981	-3.30016	0.00096631	0.00542975
IGHV6.1	1922.84	2.24211	0.233037	-9.62126	6.5e-22	6.57e-20
PPFIA3	39.5533	2.2373	0.557017	-4.01657	5.91e-05	0.000472586
CLSPN	352.564	2.23284	0.32323	-6.90789	4.92e-12	1.47e-10
FCER1G	55.5287	2.23039	0.889343	-2.5079	0.012145	0.0448172
APOBR	453.881	2.23008	0.291472	-7.6511	1.99e-14	8.3e-13
CNTNAP1	578.799	2.22703	0.248345	-8.96746	3.03e-19	2.22e-17
MELK	197.962	2.22511	0.356308	-6.24492	4.24e-10	9.51e-09
IGHV1.45	42.9456	2.22412	0.605283	-3.67452	0.0002383	0.00161692
LINC02227	280.109	2.2215	0.300934	-7.38202	1.56e-13	5.71e-12
IGHJ3	523.482	2.21821	0.347893	-6.37611	1.82e-10	4.27e-09
IGHV4.59	2998.48	2.21674	0.432479	-5.12565	2.97e-07	4.08e-06
EXO1	167.725	2.21591	0.277066	-7.99777	1.27e-15	5.84e-14
CPXM1	1121.76	2.21242	0.283226	-7.81152	5.65e-15	2.43e-13
TP73	44.1908	2.2098	0.705678	-3.13146	0.00173942	0.00899725
NXPH3	12.9766	2.20576	0.880977	-2.50377	0.0122878	0.045283
HIST1H3B	28.9696	2.20381	0.710002	-3.10394	0.0019096	0.00975422
CDCA2	186.379	2.20072	0.23649	-9.30574	1.33e-20	1.15e-18
KIF11	706.83	2.20069	0.265289	-8.29544	1.08e-16	5.73e-15
FABP3	57.2242	2.19976	0.413318	-5.32218	1.03e-07	1.51e-06
SOCS2	128.921	2.19211	0.485255	-4.51745	6.26e-06	6.39e-05
FOXM1	322.942	2.1909	0.252369	-8.68133	3.91e-18	2.49e-16
IGHV3.53	1236.98	2.18842	0.440479	-4.96826	6.76e-07	8.51e-06
IGHV4.61	792.899	2.18596	0.236338	-9.24929	2.26e-20	1.9e-18
TNFRSF17	824.133	2.18539	0.210559	-10.379	3.09e-25	4.08e-23
UMODL1	25.0362	2.18008	0.761132	-2.86426	0.00417981	0.0185849
EVA1B	34.3293	2.17803	0.489719	-4.44751	8.69e-06	8.53e-05
CD70	852.473	2.17664	0.231141	-9.41696	4.64e-21	4.32e-19
TRPV3	84.0919	2.17611	0.429208	-5.07007	3.98e-07	5.3e-06
FAM72D	14.6881	2.17548	0.662364	-3.28442	0.00102192	0.00569065
PRR11	343.24	2.17091	0.201023	-10.7993	3.47e-27	5.35e-25
PBK	95.8481	2.16779	0.331592	-6.53753	6.25e-11	1.58e-09
IGHV3.11	1676.48	2.16778	0.187143	-11.5835	4.99e-31	1.2e-28
ASPM	398.455	2.1668	0.319417	-6.78361	1.17e-11	3.28e-10
AC021678.2	26.3527	2.16673	0.568389	-3.81206	0.000137812	0.000995492
TRIM6	25.0005	2.16511	0.687065	-3.15125	0.00162573	0.0084843
CD59	1214.47	2.16437	0.2351	-9.20617	3.38e-20	2.75e-18
IGHV3.23	7826.95	2.16316	0.4544	-4.76047	1.93e-06	2.19e-05
IL10	71.6041	2.15877	0.374375	-5.76632	8.1e-09	1.47e-07
IGHV3.48	1948.31	2.15477	0.496763	-4.33762	1.44e-05	0.000133631
C17orf99	35.9249	2.15127	0.692453	-3.10674	0.00189163	0.00967752
SLFN12L	490.634	2.14739	0.212121	-10.1235	4.35e-24	5.31e-22
POC1A	158.303	2.14547	0.197485	-10.8639	1.71e-27	2.72e-25
ETV4	28.0098	2.14538	0.729675	-2.94018	0.00328018	0.0152263
CENPF	648.54	2.14498	0.293794	-7.30097	2.86e-13	1.02e-11
TROAP	263.936	2.1426	0.335515	-6.386	1.7e-10	4.02e-09
CIDEB	10.6795	2.13822	0.819836	-2.60811	0.00910442	0.0356125
LINC00539	128.842	2.1378	0.297925	-7.17563	7.2e-13	2.41e-11
ARHGAP10	63.3502	2.13387	0.562073	-3.79642	0.000146798	0.0010505
EPB41L4B	39.6824	2.13236	0.731716	-2.91419	0.00356609	0.0162797
AC015660.5	37.4995	2.12892	0.590612	-3.60459	0.00031264	0.00205085
CDC45	215.275	2.12886	0.31699	-6.71587	1.87e-11	5.12e-10
NCS1	44.7721	2.12801	0.785411	-2.70942	0.00674001	0.0277362
ORC1	241.178	2.12797	0.210817	-10.0939	5.88e-24	7.07e-22
MCM10	155.267	2.12671	0.310313	-6.85343	7.21e-12	2.09e-10
OXCT2P1	20.4299	2.12585	0.655921	-3.24102	0.00119103	0.00650124
DIAPH3	108.234	2.12547	0.465575	-4.56526	4.99e-06	5.19e-05
HIST1H2BB	11.5686	2.12531	0.81134	-2.6195	0.00880581	0.034585
IGHV1.18	2891.2	2.12515	0.277836	-7.64895	2.03e-14	8.4e-13
KLRB1	36.61	2.12179	0.853107	-2.48713	0.0128779	0.0470443
EGR2	2081.36	2.12123	0.209659	-10.1175	4.62e-24	5.6e-22
IL32	32.4617	2.11661	0.809901	-2.61342	0.00896415	0.0350974
SIGLEC6	88.4949	2.11629	0.458557	-4.61511	3.93e-06	4.18e-05
CCR2	292.362	2.11616	0.356516	-5.93566	2.93e-09	5.69e-08
GPER1	143.109	2.11506	0.355855	-5.9436	2.79e-09	5.45e-08
AC074135.1	11.7724	2.11347	0.811544	-2.60426	0.00920726	0.0359451
JSRP1	151.709	2.10841	0.563353	-3.74261	0.000182116	0.00127427
SLC37A2	405.974	2.10498	0.273606	-7.69346	1.43e-14	6.01e-13
AL137003.1	55.7274	2.10453	0.440381	-4.77889	1.76e-06	2.02e-05
HJURP	263.992	2.09727	0.241029	-8.70132	3.28e-18	2.13e-16
PLK1	544.987	2.09205	0.262555	-7.96803	1.61e-15	7.37e-14
KIF23	291.449	2.09197	0.342711	-6.10419	1.03e-09	2.18e-08
CACNB3	28.4426	2.09172	0.521009	-4.01475	5.95e-05	0.000475323
LINC00173	186.24	2.09137	0.408361	-5.12139	3.03e-07	4.16e-06
MND1	103.338	2.08931	0.432686	-4.8287	1.37e-06	1.63e-05
AC098614.1	63.4783	2.08598	0.357356	-5.83726	5.31e-09	9.87e-08
WFS1	221.284	2.08439	0.288109	-7.23474	4.66e-13	1.62e-11
AGAP3	73.1097	2.08184	0.371947	-5.59715	2.18e-08	3.62e-07
HMMR	263.869	2.0799	0.256411	-8.1116	5e-16	2.41e-14
BEX3	62.1211	2.07772	0.403797	-5.14545	2.67e-07	3.7e-06
IGHV3.74	1176.89	2.07573	0.290722	-7.13991	9.34e-13	3.06e-11
BCAS1	196.309	2.07394	0.3195	-6.4912	8.52e-11	2.12e-09
ADAMDEC1	62.5865	2.07165	0.364436	-5.68453	1.31e-08	2.28e-07
SLA2	223.983	2.07057	0.253778	-8.15895	3.38e-16	1.68e-14
IGHV2.70D	131.854	2.06994	0.419041	-4.9397	7.82e-07	9.68e-06
RAD51	246.263	2.06936	0.214125	-9.66428	4.28e-22	4.4e-20
SMCO4	59.0407	2.06426	0.363272	-5.68241	1.33e-08	2.3e-07
TSPAN6	80.6443	2.06223	0.363714	-5.66994	1.43e-08	2.46e-07
TICRR	113.595	2.05967	0.416011	-4.95099	7.38e-07	9.19e-06
DUX4L50	225.133	2.05907	0.361546	-5.69518	1.23e-08	2.16e-07
IGHJ2	246.85	2.05537	0.348246	-5.90206	3.59e-09	6.87e-08
DUSP4	7154.28	2.05458	0.382442	-5.37227	7.78e-08	1.17e-06
TMCC2	78.7475	2.05433	0.320847	-6.40283	1.53e-10	3.62e-09
BUB1B	247.906	2.05344	0.285262	-7.19845	6.09e-13	2.07e-11
RPS24P17	13.6198	2.05275	0.824545	-2.48955	0.0127904	0.0467561
SLC17A7	23.4565	2.05135	0.708311	-2.89611	0.00377822	0.0171049
PKMYT1	255.758	2.05083	0.402265	-5.0982	3.43e-07	4.66e-06
AC098613.1	69.1503	2.04547	0.417707	-4.89689	9.74e-07	1.19e-05
PLEKHA7	189.868	2.0405	0.325714	-6.26468	3.74e-10	8.44e-09
E2F8	127.318	2.03931	0.476328	-4.28131	1.86e-05	0.000167352
IGHV3.15	2840.26	2.03798	0.162587	-12.5347	4.82e-36	1.92e-33
IGKV3D.11	90.8012	2.03741	0.584055	-3.48839	0.00048594	0.00299318
CCL17	411.531	2.03692	0.647261	-3.14698	0.00164965	0.00857903
IGHV4.28	277.415	2.03686	0.325284	-6.26181	3.81e-10	8.59e-09
AL928742.1	575.893	2.03176	0.369909	-5.49259	3.96e-08	6.32e-07
CTNNAL1	106.973	2.03171	0.286618	-7.08855	1.36e-12	4.35e-11
IGHV1.3	2573.23	2.026	0.512229	-3.95527	7.64e-05	0.00059353
ABCA6	168.48	2.0249	0.448083	-4.51904	6.21e-06	6.35e-05
GINS2	368.434	2.02246	0.20671	-9.78403	1.32e-22	1.42e-20
HIST1H2BH	69.451	2.02044	0.39659	-5.09454	3.5e-07	4.72e-06
PSRC1	45.6026	2.01991	0.391061	-5.16521	2.4e-07	3.34e-06
DGKG	116.524	2.01545	0.47413	-4.25083	2.13e-05	0.000189849
NPTX2	41.3956	2.00199	0.664813	-3.01136	0.00260081	0.012548
SLC1A4	2784.38	2.00121	0.163713	-12.2239	2.32e-34	7.74e-32
RAD54L	129.403	2.00035	0.38986	-5.13095	2.88e-07	3.97e-06
PAQR4	267.436	1.99808	0.325832	-6.13226	8.66e-10	1.85e-08
MZB1	5394.47	1.99605	0.248978	-8.01696	1.08e-15	5.08e-14
MCAM	34.1101	1.992	0.596999	-3.33668	0.000847848	0.00484324
TP53I3	237.975	1.99075	0.27313	-7.28865	3.13e-13	1.1e-11
ITGA6	137.877	1.98724	0.5641	-3.52284	0.000426942	0.00268228
FAM215A	10.5218	1.98592	0.740542	-2.68171	0.00732465	0.0297531
MT1F	125.52	1.98589	0.30346	-6.54415	5.98e-11	1.52e-09
TEX9	113.395	1.98506	0.352264	-5.63516	1.75e-08	2.98e-07
CAMK4	395.914	1.98451	0.247252	-8.02626	1e-15	4.73e-14
FAM114A1	38.0295	1.98434	0.746924	-2.65668	0.00789151	0.0316473
BMP8A	42.2385	1.98354	0.72859	-2.72243	0.00648033	0.0268703
PRF1	131.668	1.98353	0.410781	-4.82869	1.37e-06	1.63e-05
XKRX	80.6645	1.98228	0.373439	-5.30817	1.11e-07	1.63e-06
RPL7P50	9.62404	1.98211	0.776085	-2.55398	0.0106499	0.0402996
IGHV2.26	746.239	1.98199	0.570708	-3.47286	0.00051494	0.00314342
DCAF12	516.983	1.98154	0.223238	-8.87634	6.91e-19	4.83e-17
JPH4	101.354	1.97208	0.392573	-5.02346	5.07e-07	6.6e-06
KIF2C	396.825	1.97128	0.232758	-8.46924	2.47e-17	1.44e-15
SPC25	140.576	1.96823	0.271579	-7.24735	4.25e-13	1.49e-11
FNDC3B	236.061	1.96573	0.323969	-6.06765	1.3e-09	2.69e-08
WDR62	187.136	1.96175	0.473429	-4.14371	3.42e-05	0.000291287
PXDC1	207.319	1.96141	0.290411	-6.75391	1.44e-11	3.96e-10
TK1	898.985	1.96042	0.17564	-11.1616	6.29e-29	1.21e-26
IGHV3.30	7165.34	1.95914	0.235172	-8.33068	8.04e-17	4.36e-15
EPS8L1	82.3014	1.95762	0.478048	-4.09502	4.22e-05	0.00034962
ASCL2	46.8846	1.95647	0.563794	-3.47019	0.000520099	0.003169
CDCA3	229.22	1.95527	0.368884	-5.30049	1.15e-07	1.69e-06
IGHV4.31	1431.61	1.9503	0.679224	-2.87137	0.00408701	0.0182306
CORO6	39.0893	1.94718	0.6163	-3.15947	0.00158054	0.00829607
EZH2	1188.32	1.94681	0.181517	-10.7252	7.75e-27	1.12e-24
NUF2	231.764	1.9467	0.269737	-7.21703	5.31e-13	1.82e-11
CENPU	359.64	1.94488	0.248636	-7.82218	5.19e-15	2.25e-13
AURKAPS1	12.2325	1.94429	0.743918	-2.61358	0.00895987	0.0350891
CREB5	201.417	1.94075	0.388442	-4.99625	5.85e-07	7.49e-06
IGHV3.69.1	63.7912	1.94013	0.36289	-5.34633	8.98e-08	1.34e-06
CCNE1	177.537	1.93488	0.288362	-6.7099	1.95e-11	5.31e-10
REXO5	63.8153	1.93135	0.359763	-5.36841	7.94e-08	1.2e-06
IQGAP3	159.814	1.9311	0.350012	-5.51724	3.44e-08	5.54e-07
PTMS	555.186	1.92969	0.323902	-5.95763	2.56e-09	5.05e-08
TEDC2	72.9415	1.92804	0.409868	-4.70405	2.55e-06	2.82e-05
SPAG5	420.313	1.92645	0.224954	-8.56377	1.09e-17	6.72e-16
BTN1A1	109.031	1.9263	0.479932	-4.0137	5.98e-05	0.0004772
CDT1	588.537	1.92473	0.294737	-6.53034	6.56e-11	1.65e-09
ADAMTSL2	91.8454	1.92396	0.320002	-6.01233	1.83e-09	3.7e-08
GPR137B	529.399	1.92329	0.187614	-10.2513	1.17e-24	1.47e-22
WHRN	659.091	1.91985	0.183761	-10.4475	1.5e-25	2.05e-23
SPN	1483.82	1.91938	0.147891	-12.9783	1.62e-38	8.31e-36
MARK1	32.6992	1.91409	0.619113	-3.09166	0.00199042	0.0100822
NDFIP2	120.92	1.91331	0.304801	-6.27725	3.45e-10	7.83e-09
KIF24	72.9601	1.91061	0.317471	-6.01821	1.76e-09	3.58e-08
PAQR6	48.7127	1.90696	0.45466	-4.19426	2.74e-05	0.000238833
CENPE	352.919	1.90646	0.251244	-7.5881	3.25e-14	1.29e-12
SYNDIG1	33.4518	1.90507	0.540312	-3.52587	0.000422086	0.00265994
HMSD	50.1853	1.90392	0.40907	-4.65426	3.25e-06	3.51e-05
CLIP2	4276.82	1.90233	0.239851	-7.9313	2.17e-15	9.8e-14
TTLL9	47.3219	1.902	0.562061	-3.38397	0.000714452	0.00415872
AC068580.3	17.8066	1.89967	0.658065	-2.88676	0.00389236	0.0175055
CENPI	70.4172	1.89933	0.401877	-4.72615	2.29e-06	2.55e-05
PARM1	1251.8	1.89537	0.182907	-10.3625	3.67e-25	4.73e-23
CFAP73	54.4448	1.89497	0.640419	-2.95896	0.00308682	0.0144546
IGHV3.64	122.148	1.89481	0.617242	-3.06979	0.00214209	0.0107111
CDC25A	156.21	1.89387	0.306129	-6.18652	6.15e-10	1.34e-08
RTN2	123.456	1.8934	0.283118	-6.68768	2.27e-11	6.14e-10
BUB1	629.254	1.8925	0.160009	-11.8274	2.82e-32	7.81e-30
DHRS3	86.6777	1.88995	0.513785	-3.67848	0.000234627	0.00159548
IGKV1.37	75.9001	1.8762	0.487199	-3.851	0.000117635	0.000869592
MIR4477B	16.3424	1.87525	0.722809	-2.5944	0.00947572	0.0366705
FKBP11	899.958	1.87486	0.326611	-5.74034	9.45e-09	1.69e-07
GFI1	65.1434	1.87431	0.435845	-4.30042	1.7e-05	0.000154743
AL133467.1	144.351	1.8738	0.320003	-5.85557	4.75e-09	8.88e-08
TERT	29.4928	1.87354	0.524997	-3.56866	0.000358807	0.00230827
ABCD2	162.617	1.87246	0.268704	-6.9685	3.2e-12	9.76e-11
EEF1A2	145.077	1.87158	0.369083	-5.07089	3.96e-07	5.29e-06
TREM1	49.8315	1.87016	0.603304	-3.09986	0.00193612	0.00986504
NTNG1	397.619	1.86997	0.338121	-5.53049	3.19e-08	5.16e-07
CCNB1	646.167	1.86574	0.219124	-8.5145	1.67e-17	1e-15
IL6R	374.674	1.8648	0.215612	-8.64886	5.2e-18	3.27e-16
ZNF334	58.4399	1.85606	0.617177	-3.00734	0.00263548	0.012686
SPC24	132.075	1.85248	0.403354	-4.5927	4.38e-06	4.62e-05
EHHADH	80.7116	1.85173	0.432175	-4.28468	1.83e-05	0.000165012
ORC6	429.934	1.85125	0.191222	-9.68118	3.63e-22	3.78e-20
ST3GAL4	48.1756	1.84943	0.367278	-5.03549	4.77e-07	6.24e-06
ARMCX1	28.5289	1.84475	0.447284	-4.12433	3.72e-05	0.000313341
PLK4	234.228	1.84458	0.197114	-9.35793	8.13e-21	7.35e-19
SYT11	1025.02	1.84187	0.195573	-9.41781	4.61e-21	4.31e-19
EMILIN2	257.211	1.84072	0.211811	-8.69036	3.61e-18	2.33e-16
BRIP1	170.406	1.8382	0.296434	-6.20106	5.61e-10	1.23e-08
IGKV3.7	87.7553	1.83775	0.440728	-4.1698	3.05e-05	0.000263853
CD80	391.01	1.83637	0.320234	-5.73449	9.78e-09	1.75e-07
TEC	636.824	1.83506	0.224453	-8.17568	2.94e-16	1.47e-14
FOXD2.AS1	29.4985	1.8348	0.745482	-2.46123	0.0138463	0.0497932
HNF1B	45.0591	1.8345	0.60519	-3.03128	0.00243517	0.0118719
SOX5	197.787	1.83286	0.331233	-5.53344	3.14e-08	5.09e-07
IGHV3.7	2878.53	1.83283	0.250638	-7.31267	2.62e-13	9.36e-12
RHOU	50.5966	1.83259	0.546671	-3.35228	0.00080149	0.00459929
PCLAF	271.915	1.83001	0.296392	-6.17429	6.65e-10	1.44e-08
FAM174B	47.2544	1.82886	0.651422	-2.80749	0.00499291	0.0215547
HIST1H2BL	15.9481	1.82836	0.692441	-2.64045	0.00827949	0.0329368
EPHX2	30.4427	1.82802	0.500479	-3.65255	0.000259648	0.00174084
AURKA	275.223	1.82756	0.290487	-6.29137	3.15e-10	7.17e-09
MIXL1	43.2789	1.8272	0.497102	-3.6757	0.000237197	0.00161077
AP002852.1	55.5486	1.82665	0.485584	-3.76177	0.000168718	0.00118916
STMN1	3856.13	1.82629	0.23875	-7.64938	2.02e-14	8.39e-13
KIAA0895L	183.255	1.82596	0.341523	-5.34651	8.97e-08	1.34e-06
FN3K	32.1886	1.8241	0.697011	-2.61704	0.00886967	0.0348108
ITM2A	833.14	1.82111	0.224417	-8.11485	4.86e-16	2.36e-14
LRRC2	79.3896	1.82098	0.410541	-4.43555	9.18e-06	8.96e-05
HIST1H3C	20.4825	1.82073	0.61033	-2.9832	0.00285256	0.0135319
NAT8L	27.1742	1.82053	0.658552	-2.76444	0.00570205	0.0240949
AC010186.4	28.1267	1.81506	0.624444	-2.90668	0.00365287	0.016611
MCM4	1610.92	1.81163	0.196974	-9.19732	3.67e-20	2.97e-18
PTPRS	79.0916	1.80828	0.407329	-4.43935	9.02e-06	8.82e-05
ERN1	425.869	1.7996	0.262877	-6.84579	7.61e-12	2.19e-10
RFLNB	283.228	1.79955	0.358257	-5.02308	5.08e-07	6.6e-06
SEMA4A	923.371	1.7957	0.234442	-7.65945	1.87e-14	7.8e-13
CBX2	55.528	1.7945	0.319152	-5.62269	1.88e-08	3.17e-07
TLE6	65.7818	1.79049	0.417054	-4.29318	1.76e-05	0.000159434
SKA1	164.074	1.78359	0.241396	-7.38866	1.48e-13	5.47e-12
IGHV1OR15.1	29.0539	1.78267	0.549279	-3.24547	0.00117258	0.00641242
RLN2	16.2497	1.78193	0.645779	-2.75934	0.00579175	0.0244047
UBE2QL1	144.055	1.78183	0.355572	-5.01116	5.41e-07	6.97e-06
SH2D2A	173.846	1.7787	0.258678	-6.87612	6.15e-12	1.8e-10
APOBEC3H	80.151	1.77651	0.327339	-5.42711	5.73e-08	8.81e-07
FGL2	725.267	1.77284	0.265221	-6.68437	2.32e-11	6.27e-10
BRCA1	391.322	1.77214	0.198538	-8.92597	4.42e-19	3.19e-17
LMTK3	20.1883	1.77094	0.714206	-2.47959	0.0131535	0.0477953
TRERF1	133.81	1.76821	0.382456	-4.6233	3.78e-06	4.04e-05
HIST1H1PS1	11.9052	1.76594	0.622927	-2.83491	0.00458389	0.0200749
TST	184.848	1.76586	0.418872	-4.21575	2.49e-05	0.000219475
AC087045.2	11.2982	1.76416	0.654657	-2.69479	0.00704329	0.0288104
CEBPD	35.7021	1.76115	0.639456	-2.75414	0.00588472	0.0247455
PIK3R6	447.916	1.76086	0.347767	-5.06332	4.12e-07	5.47e-06
CHAC1	68.1161	1.75708	0.420335	-4.18018	2.91e-05	0.00025276
STX11	277.529	1.75586	0.271442	-6.46866	9.89e-11	2.44e-09
TNFSF9	1103.34	1.75417	0.511312	-3.43073	0.000601958	0.00360121
C1R	58.3867	1.75369	0.634697	-2.76304	0.00572665	0.0241864
PTCH1	198.488	1.75143	0.697143	-2.5123	0.0119947	0.0443727
MT1X	110.434	1.74997	0.389747	-4.49003	7.12e-06	7.16e-05
CACNB1	86.6297	1.74498	0.355705	-4.90568	9.31e-07	1.14e-05
CDCA7	806.018	1.74175	0.257312	-6.76902	1.3e-11	3.6e-10
TRIM46	82.3348	1.74151	0.379469	-4.58933	4.45e-06	4.69e-05
CD68	16.5254	1.74089	0.588585	-2.95775	0.00309892	0.0144988
GRK6P1	14.0352	1.73831	0.697666	-2.49161	0.0127167	0.0465284
SLFN14	31.2941	1.73819	0.544452	-3.19255	0.00141022	0.0075297
MBOAT2	159.457	1.73818	0.275494	-6.30933	2.8e-10	6.41e-09
GMNN	252.833	1.73742	0.188542	-9.21503	3.11e-20	2.56e-18
SEC11C	1819.33	1.73727	0.231313	-7.51048	5.89e-14	2.27e-12
MICALL2	21.9589	1.73496	0.626328	-2.77005	0.00560481	0.02377
TOMM20P2	107.096	1.73473	0.420986	-4.12065	3.78e-05	0.00031758
STIL	221.302	1.7344	0.287262	-6.03768	1.56e-09	3.2e-08
NUSAP1	991.117	1.73029	0.233901	-7.39755	1.39e-13	5.16e-12
RCN3	61.1264	1.72677	0.64207	-2.68938	0.00715838	0.0292301
FAM83D	94.5259	1.72561	0.312682	-5.51875	3.41e-08	5.5e-07
HOPX	2062.19	1.72417	0.189516	-9.09778	9.22e-20	7.19e-18
PLXND1	217.854	1.72196	0.26325	-6.54117	6.1e-11	1.55e-09
MANEA	501.704	1.71857	0.238899	-7.1937	6.31e-13	2.14e-11
RECQL4	344.744	1.71825	0.243974	-7.04273	1.89e-12	5.96e-11
STX1B	32.7427	1.71761	0.517749	-3.31745	0.000908446	0.00514693
ZBTB8A	32.6072	1.7146	0.695189	-2.46638	0.0136487	0.0492559
OXCT2	48.2183	1.71269	0.560617	-3.055	0.00225057	0.0111278
AIF1	273.644	1.71139	0.257667	-6.64185	3.1e-11	8.18e-10
HIST1H3H	92.3136	1.71043	0.363325	-4.70772	2.51e-06	2.77e-05
H1F0	198.417	1.7088	0.393279	-4.34501	1.39e-05	0.000129651
ARHGAP23	25.5299	1.70839	0.619469	-2.75783	0.00581871	0.0244931
MXD3	420.745	1.70401	0.260195	-6.54899	5.79e-11	1.48e-09
MIR8071.1	230.974	1.704	0.416792	-4.08836	4.34e-05	0.00035801
COL9A2	1239.14	1.70381	0.158036	-10.7811	4.23e-27	6.41e-25
GPR25	33.9555	1.70346	0.521514	-3.26637	0.00108936	0.00601701
CLIP3	57.3893	1.703	0.400463	-4.25257	2.11e-05	0.000188581
MIR3142HG	59.2105	1.69744	0.670089	-2.53316	0.0113041	0.0422959
LGALS3	338.224	1.69717	0.229687	-7.38904	1.48e-13	5.46e-12
IGLV4.3	124.002	1.69635	0.288327	-5.88342	4.02e-09	7.67e-08
NOL3	21.8094	1.69412	0.660834	-2.56361	0.0103589	0.0393898
AC008894.2	22.8517	1.69312	0.62352	-2.71542	0.00661918	0.0273352
ATP1B1	111.597	1.69274	0.631692	-2.6797	0.00736886	0.0298956
SUOX	149.394	1.69274	0.223177	-7.58475	3.33e-14	1.32e-12
LRRN1	67.0371	1.69241	0.688087	-2.45959	0.0139097	0.0499721
RRBP1	881.298	1.69226	0.284922	-5.93939	2.86e-09	5.57e-08
RNF144A	184.4	1.69173	0.369438	-4.57921	4.67e-06	4.89e-05
FUT7	560.183	1.69169	0.630421	-2.68344	0.00728697	0.0296442
YES1	42.4027	1.69163	0.530351	-3.18965	0.00142444	0.00759114
SAPCD2	175.322	1.68864	0.333026	-5.07059	3.97e-07	5.29e-06
NDC80	315.243	1.6828	0.223342	-7.53465	4.9e-14	1.9e-12
ESR1	113.5	1.67992	0.356531	-4.71185	2.45e-06	2.72e-05
CCL4	439.401	1.67987	0.369115	-4.55108	5.34e-06	5.54e-05
S100A11	635.359	1.67759	0.273529	-6.13314	8.62e-10	1.84e-08
IGLV1.41	72.0513	1.67518	0.407879	-4.10704	4.01e-05	0.000333961
EEPD1	34.9162	1.67284	0.624533	-2.67855	0.00739428	0.0299616
PRKAR2B	46.8751	1.67161	0.653788	-2.55681	0.0105636	0.0400658
CFAP54	71.799	1.67156	0.579869	-2.88265	0.00394343	0.0176914
ESCO2	184.041	1.66937	0.289565	-5.76511	8.16e-09	1.48e-07
ADA	1187.12	1.66935	0.14086	-11.8511	2.12e-32	5.99e-30
GGH	186.986	1.66844	0.284483	-5.86483	4.5e-09	8.46e-08
AL445471.1	23.6273	1.66371	0.626237	-2.65668	0.00789147	0.0316473
CNTLN	163.262	1.66172	0.278732	-5.96172	2.5e-09	4.95e-08
HSPG2	206.016	1.66072	0.283904	-5.84959	4.93e-09	9.2e-08
LOXL3	123.273	1.65888	0.387159	-4.28477	1.83e-05	0.000165012
BIK	370.807	1.6542	0.330377	-5.007	5.53e-07	7.1e-06
ARHGAP11A	394.465	1.6541	0.140934	-11.7367	8.26e-32	2.08e-29
KIF15	244.032	1.65387	0.263869	-6.26775	3.66e-10	8.29e-09
FOXJ1	63.2137	1.65349	0.58746	-2.81464	0.00488319	0.0211648
TBC1D4	168.119	1.65269	0.441587	-3.74262	0.000182111	0.00127427
TRAF1	1510.89	1.65058	0.223777	-7.37602	1.63e-13	5.94e-12
RBM47	298.205	1.64981	0.27932	-5.90653	3.49e-09	6.7e-08
NET1	470.941	1.64895	0.208305	-7.91604	2.45e-15	1.1e-13
APCDD1	199.203	1.64876	0.204092	-8.07853	6.56e-16	3.15e-14
AC241585.1	20.6455	1.6473	0.469193	-3.51092	0.000446563	0.00279375
DUSP15	38.2663	1.64726	0.552758	-2.98008	0.00288175	0.0136477
CALHM2	434.918	1.64618	0.243599	-6.75772	1.4e-11	3.86e-10
SEMA4C	83.1243	1.64426	0.449362	-3.65911	0.000253089	0.00170245
AC244502.1	41.9253	1.64371	0.474561	-3.46364	0.000532924	0.00324111
SLCO5A1	370.942	1.64287	0.285094	-5.76257	8.28e-09	1.5e-07
PXDN	575.418	1.6362	0.30434	-5.37621	7.61e-08	1.15e-06
RASGRF1	193.708	1.63309	0.282496	-5.78092	7.43e-09	1.36e-07
DGKH	191.82	1.63199	0.376881	-4.33027	1.49e-05	0.000137472
EPDR1	74.8334	1.63099	0.395648	-4.12233	3.75e-05	0.000315433
FHL3	97.4727	1.62876	0.364788	-4.46495	8.01e-06	7.93e-05
DBN1	294.417	1.62747	0.197382	-8.24531	1.65e-16	8.53e-15
UPK3A	17.0107	1.62582	0.596161	-2.72714	0.0063885	0.0265366
PBX4	30.6621	1.6233	0.536147	-3.02771	0.00246411	0.0119916
NUCB2	503.883	1.62159	0.322614	-5.0264	5e-07	6.5e-06
AC008074.3	186.436	1.6202	0.289324	-5.59995	2.14e-08	3.57e-07
NAP1L4P1	22.2751	1.62018	0.600793	-2.69673	0.00700238	0.0286789
POLE2	78.9354	1.61783	0.259053	-6.24517	4.23e-10	9.5e-09
HBEGF	58.6453	1.6159	0.392918	-4.11256	3.91e-05	0.000327407
GMPR	181.222	1.61441	0.383451	-4.21021	2.55e-05	0.000223772
RILP	61.8328	1.61327	0.40771	-3.95691	7.59e-05	0.000590017
BCAR3	1431.21	1.61053	0.242389	-6.64439	3.04e-11	8.05e-10
KIF5C	103.603	1.60867	0.386797	-4.15895	3.2e-05	0.00027496
OAF	91.4439	1.60864	0.397581	-4.04607	5.21e-05	0.000420939
ATF5	817.007	1.60787	0.146545	-10.9718	5.22e-28	9e-26
CSF1	487.101	1.6038	0.324203	-4.94691	7.54e-07	9.36e-06
PLTP	178.081	1.60269	0.433061	-3.70083	0.000214894	0.00147957
CLECL1	1232.53	1.60238	0.232718	-6.88548	5.76e-12	1.7e-10
SDF2L1	941.71	1.59831	0.205172	-7.7901	6.7e-15	2.88e-13
CENPW	223.665	1.59631	0.261901	-6.09507	1.09e-09	2.3e-08
PDE4A	312.204	1.59087	0.24371	-6.52772	6.68e-11	1.68e-09
PHF19	1121.93	1.59078	0.19345	-8.22321	1.98e-16	1.01e-14
CLIP4	80.4327	1.58632	0.363565	-4.36325	1.28e-05	0.000120182
GEM	292.185	1.58473	0.26305	-6.02447	1.7e-09	3.46e-08
RIC8B	125.961	1.58305	0.344248	-4.59856	4.25e-06	4.5e-05
MAD2L1	496.132	1.58264	0.171802	-9.21199	3.2e-20	2.62e-18
POLQ	202.822	1.58254	0.228383	-6.92934	4.23e-12	1.27e-10
CXCR3	155.552	1.58122	0.42136	-3.75265	0.000174976	0.00123009
CHEK1	456.148	1.58102	0.147758	-10.7001	1.02e-26	1.46e-24
TCEAL9	36.5963	1.58015	0.460801	-3.42914	0.000605491	0.00361924
KCTD12	362.213	1.58004	0.295419	-5.34846	8.87e-08	1.33e-06
B4GALT6	71.9515	1.57462	0.489492	-3.21684	0.00129611	0.00698455
FBXL16	21.0888	1.57456	0.638708	-2.46522	0.0136929	0.0493825
ARMC2	125.242	1.57388	0.27315	-5.76194	8.32e-09	1.5e-07
RACGAP1	584.078	1.57146	0.196368	-8.00261	1.22e-15	5.65e-14
BAG3	209.237	1.57092	0.34719	-4.52466	6.05e-06	6.19e-05
CIT	225.627	1.56934	0.244466	-6.41948	1.37e-10	3.27e-09
X43718	35.3891	1.55734	0.449796	-3.46232	0.000535536	0.00325458
TRIP13	129.575	1.55645	0.248951	-6.25205	4.05e-10	9.12e-09
AL137003.2	41.5624	1.55593	0.58937	-2.63999	0.00829076	0.0329736
GRAMD1B	118.415	1.55147	0.383245	-4.04825	5.16e-05	0.000417865
MCM6	1481.07	1.5392	0.173001	-8.89706	5.73e-19	4.08e-17
GPR34	240.19	1.5361	0.399729	-3.84286	0.000121608	0.000894439
C2orf88	58.0765	1.53526	0.510112	-3.00966	0.0026154	0.0126004
MYO5B	56.5392	1.53506	0.600643	-2.5557	0.0105974	0.0401569
GPR55	84.1577	1.52665	0.313421	-4.87093	1.11e-06	1.34e-05
HIST1H1B	63.1133	1.52593	0.549119	-2.77887	0.0054548	0.0232543
CLNK	456.312	1.52361	0.221353	-6.88315	5.85e-12	1.72e-10
ERCC6L	55.3855	1.52337	0.414404	-3.67604	0.000236886	0.00160933
TP63	188.858	1.5232	0.375248	-4.05919	4.92e-05	0.000401555
NECTIN1	272.998	1.51918	0.316396	-4.80152	1.57e-06	1.83e-05
TNFSF14	47.0934	1.51377	0.584424	-2.59018	0.00959252	0.0370612
NAV2	83.6449	1.51236	0.394399	-3.83461	0.000125764	0.000918046
LMNA	1956.82	1.5111	0.41941	-3.60293	0.000314649	0.00206147
MYO1D	290.627	1.5108	0.302686	-4.99131	6e-07	7.66e-06
AC015911.8	109.52	1.50979	0.311307	-4.84985	1.24e-06	1.48e-05
NECAB3	83.9341	1.50219	0.311371	-4.82443	1.4e-06	1.66e-05
SEC24D	807.699	1.50212	0.163665	-9.178	4.39e-20	3.49e-18
ENO2	146.087	1.50154	0.312804	-4.80026	1.58e-06	1.84e-05
PRC1	383.226	1.49982	0.322126	-4.65602	3.22e-06	3.48e-05
KLK1	382.296	1.49773	0.384462	-3.89565	9.79e-05	0.000741351
FDXR	227.451	1.49742	0.232742	-6.43381	1.24e-10	2.99e-09
LMNB1	2416.16	1.49531	0.178674	-8.36892	5.81e-17	3.19e-15
ALDH2	611.532	1.49336	0.246319	-6.06268	1.34e-09	2.77e-08
TNFRSF4	76.9139	1.49323	0.420967	-3.54715	0.000389429	0.00247979
ZBED2	314.471	1.49211	0.422276	-3.53349	0.000410105	0.00259744
ARHGAP44	118.363	1.48892	0.406829	-3.65982	0.00025239	0.00169914
RAB13	123.16	1.48644	0.265355	-5.60171	2.12e-08	3.54e-07
FAM72B	49.0036	1.4829	0.387807	-3.8238	0.000131409	0.000953297
HEG1	743.051	1.48227	0.316201	-4.68774	2.76e-06	3.03e-05
PIP5KL1	57.9315	1.4803	0.518261	-2.85629	0.00428629	0.0190107
AKAP12	106.068	1.47867	0.486188	-3.04135	0.00235516	0.0115541
GALNT14	129.622	1.47226	0.236549	-6.22391	4.85e-10	1.08e-08
GGT1	533.713	1.47206	0.307436	-4.78818	1.68e-06	1.94e-05
TNFRSF18	465.673	1.47196	0.236173	-6.23257	4.59e-10	1.02e-08
RAB31	2909.42	1.47142	0.165228	-8.90541	5.32e-19	3.8e-17
TTC38	359.235	1.46874	0.219918	-6.67857	2.41e-11	6.51e-10
FCRL5	10688.5	1.46747	0.210164	-6.98251	2.9e-12	8.89e-11
ECT2	226.72	1.46617	0.221945	-6.60602	3.95e-11	1.03e-09
HCST	596.958	1.46611	0.158614	-9.24326	2.39e-20	2e-18
CD101	67.3149	1.4651	0.403093	-3.63465	0.00027836	0.00185038
SFMBT2	1595.94	1.46117	0.199231	-7.33407	2.23e-13	8.03e-12
BCL2L1	991.574	1.4574	0.175381	-8.30992	9.58e-17	5.12e-15
CTTNBP2NL	261.121	1.45712	0.275716	-5.28485	1.26e-07	1.83e-06
PDIA4	3400.84	1.45085	0.183882	-7.8901	3.02e-15	1.34e-13
HSP90B1	12594.4	1.44978	0.152177	-9.52692	1.62e-21	1.58e-19
HSPB1	2035.36	1.44725	0.269849	-5.36319	8.18e-08	1.23e-06
CCL5	815.758	1.44613	0.280185	-5.16133	2.45e-07	3.41e-06
THEMIS2	2925.72	1.44473	0.179296	-8.05782	7.77e-16	3.7e-14
RASSF6	334.504	1.44428	0.330772	-4.3664	1.26e-05	0.000119011
SIRPA	927.738	1.4437	0.221782	-6.50953	7.54e-11	1.89e-09
STAT4	167.313	1.43866	0.284798	-5.0515	4.38e-07	5.78e-06
GPRIN1	117.582	1.43852	0.289708	-4.96541	6.86e-07	8.63e-06
ACOT7	344.885	1.43586	0.194448	-7.38429	1.53e-13	5.64e-12
DMXL2	121.029	1.4315	0.446624	-3.20515	0.00134991	0.00724114
CYB561	112.499	1.43058	0.310964	-4.60047	4.22e-06	4.47e-05
PCNA	2443.27	1.42683	0.170107	-8.3878	4.95e-17	2.8e-15
TRO	131.985	1.41946	0.268456	-5.28749	1.24e-07	1.81e-06
CCNF	365.552	1.41774	0.189696	-7.47378	7.79e-14	2.97e-12
NAGA	759.407	1.41686	0.166121	-8.5291	1.47e-17	8.91e-16
PDGFRB	54.0969	1.41659	0.399571	-3.54528	0.000392192	0.0024946
LAMP5	81.3168	1.416	0.282512	-5.0122	5.38e-07	6.93e-06
KPNA2	2045.59	1.41134	0.159714	-8.83667	9.86e-19	6.78e-17
CD274	141.945	1.41085	0.370106	-3.81202	0.000137834	0.000995492
SLC26A6	181.963	1.40947	0.336851	-4.18426	2.86e-05	0.000249119
LIME1	135.412	1.40596	0.376888	-3.73043	0.000191152	0.00133047
ACTA2	91.1604	1.40575	0.352462	-3.98838	6.65e-05	0.000524709
AJUBA	47.4193	1.40365	0.450369	-3.11667	0.00182903	0.0093985
IGHJ4	715.568	1.40146	0.248793	-5.63306	1.77e-08	3e-07
X43716	125.828	1.40125	0.28246	-4.96087	7.02e-07	8.79e-06
CYFIP1	222.67	1.39904	0.201579	-6.94041	3.91e-12	1.18e-10
DPYSL2	840.96	1.39891	0.196567	-7.11667	1.11e-12	3.57e-11
CD86	1389.64	1.3984	0.229644	-6.08941	1.13e-09	2.37e-08
GATA3	211.691	1.39548	0.383186	-3.64178	0.000270758	0.00180572
VANGL1	126.914	1.39526	0.326724	-4.27046	1.95e-05	0.000175319
C1orf216	170.794	1.39348	0.284119	-4.90457	9.36e-07	1.14e-05
CD58	523.31	1.39269	0.277545	-5.01789	5.22e-07	6.76e-06
SGPP2	197.681	1.39216	0.255666	-5.4452	5.17e-08	8.07e-07
BHLHE41	567.261	1.39114	0.289508	-4.80519	1.55e-06	1.8e-05
MAP2K6	392.052	1.3897	0.199929	-6.95098	3.63e-12	1.1e-10
AXL	30.2755	1.38863	0.50179	-2.76735	0.00565132	0.0239245
ENTPD1	3866.1	1.38727	0.123705	-11.2143	3.47e-29	7.01e-27
MAN1A1	2538.25	1.38588	0.201786	-6.86809	6.51e-12	1.89e-10
IGKV3D.7	17.791	1.38542	0.527514	-2.62633	0.00863113	0.0340249
NRGN	79.2255	1.38537	0.38579	-3.591	0.000329412	0.0021385
LINC02416	37.7322	1.38303	0.539591	-2.56311	0.0103738	0.0394372
PI16	261.054	1.3823	0.298846	-4.62547	3.74e-06	4e-05
SSR4	6950.55	1.37595	0.201646	-6.82359	8.88e-12	2.53e-10
CCDC68	27.8689	1.37511	0.528044	-2.60415	0.00921032	0.0359451
FANCI	606.622	1.37461	0.166002	-8.28072	1.22e-16	6.4e-15
SOX4	2329.99	1.37439	0.131173	-10.4776	1.09e-25	1.51e-23
SMC4	2180.34	1.37285	0.172125	-7.9759	1.51e-15	6.94e-14
TRIP6	423.289	1.37142	0.172977	-7.92834	2.22e-15	9.99e-14
RAD51AP1	277.924	1.36953	0.19481	-7.0301	2.06e-12	6.47e-11
IGHJ5	455.067	1.36804	0.285265	-4.79569	1.62e-06	1.88e-05
FAM72A	28.7071	1.36586	0.440057	-3.10382	0.00191042	0.00975535
ENOSF1	320.545	1.36339	0.224677	-6.06824	1.29e-09	2.69e-08
GIMAP6	77.3444	1.36281	0.47916	-2.84417	0.00445269	0.0196264
TMEM200A	239.136	1.35995	0.281681	-4.82799	1.38e-06	1.63e-05
SLC25A23	377.383	1.35606	0.220063	-6.16215	7.18e-10	1.55e-08
NEK6	2183.68	1.35601	0.200316	-6.76937	1.29e-11	3.6e-10
AHR	500.339	1.35543	0.178936	-7.57491	3.59e-14	1.42e-12
LIMS1	1536.87	1.35179	0.15287	-8.84279	9.34e-19	6.45e-17
PRADC1	167.004	1.35071	0.222585	-6.0683	1.29e-09	2.69e-08
SELENOS	740.518	1.34866	0.188097	-7.17	7.5e-13	2.5e-11
VIM	16516.3	1.34829	0.213311	-6.32078	2.6e-10	6e-09
C17orf53	81.3679	1.3456	0.271546	-4.95534	7.22e-07	9.01e-06
ERI2	105.192	1.34416	0.283584	-4.7399	2.14e-06	2.4e-05
MIR22HG	376.306	1.34291	0.311781	-4.30722	1.65e-05	0.000150646
SELENOM	139.682	1.34253	0.300668	-4.46516	8e-06	7.93e-05
LINC01160	49.113	1.3412	0.533514	-2.51389	0.0119408	0.0442035
GPRIN3	569.471	1.338	0.281432	-4.75426	1.99e-06	2.25e-05
ARHGAP22	168.736	1.33792	0.263191	-5.08347	3.71e-07	4.98e-06
PRDX4	908.202	1.33373	0.178815	-7.45874	8.74e-14	3.32e-12
PAK1	1043.06	1.33245	0.165109	-8.07012	7.02e-16	3.35e-14
NEIL3	47.0139	1.33124	0.429978	-3.09607	0.00196104	0.00997058
ID2	924.657	1.33082	0.228269	-5.83005	5.54e-09	1.03e-07
ELL2	1329	1.33071	0.241673	-5.50624	3.67e-08	5.87e-07
KLHL25	67.3443	1.32831	0.42078	-3.15679	0.00159519	0.00835953
PRDX1	5405.56	1.32537	0.160812	-8.24171	1.7e-16	8.76e-15
PLXNC1	1552.3	1.31868	0.198917	-6.62929	3.37e-11	8.86e-10
CDC25C	70.2859	1.31751	0.313614	-4.20108	2.66e-05	0.000231996
ARID3A	1572.62	1.31674	0.16613	-7.92596	2.26e-15	1.02e-13
SLC1A5	986.354	1.31399	0.182912	-7.18375	6.78e-13	2.28e-11
TXNDC11	2085.93	1.31347	0.155747	-8.43336	3.36e-17	1.93e-15
FAH	56.5091	1.31242	0.523384	-2.50758	0.0121563	0.0448286
MEF2B	59.7985	1.31173	0.420876	-3.11667	0.00182905	0.0093985
AC104699.1	145.695	1.31081	0.305626	-4.28894	1.8e-05	0.000162328
SYTL3	117.221	1.30898	0.263173	-4.97383	6.56e-07	8.31e-06
CAMK1	70.8196	1.3087	0.431568	-3.03243	0.00242596	0.0118411
EVC2	38.5043	1.30835	0.489202	-2.67446	0.0074849	0.0302724
TCF19	677.979	1.30817	0.210393	-6.21773	5.04e-10	1.12e-08
AL133415.1	42.4231	1.30788	0.371064	-3.52468	0.000424001	0.00267098
RAB39A	42.9721	1.30732	0.387659	-3.37234	0.000745316	0.00432019
TMEM14A	428.473	1.30277	0.203975	-6.38691	1.69e-10	4e-09
BATF3	79.3513	1.30077	0.312754	-4.15907	3.2e-05	0.00027496
CCDC167	669.928	1.30071	0.246872	-5.26879	1.37e-07	1.98e-06
AC011944.1	36.1424	1.30024	0.494423	-2.6298	0.00854342	0.0337733
MIAT	138.961	1.29752	0.47721	-2.71896	0.00654873	0.0270989
ARHGAP11B	347.053	1.29699	0.222459	-5.83022	5.54e-09	1.03e-07
SLAMF1	2392.61	1.29552	0.121268	-10.6832	1.22e-26	1.74e-24
AC006453.2	30.4464	1.2929	0.422806	-3.0579	0.00222892	0.0110407
AC022706.1	126.759	1.29249	0.26069	-4.95797	7.12e-07	8.9e-06
ABHD4	414.207	1.29126	0.161097	-8.01542	1.1e-15	5.13e-14
ENPP2	132.444	1.28861	0.420231	-3.06643	0.00216635	0.0107889
HIST1H2BJ	66.1451	1.28802	0.324031	-3.97499	7.04e-05	0.00055088
TBXAS1	154.026	1.2875	0.382178	-3.36884	0.000754845	0.00436684
NBEAL2	4546.29	1.28657	0.197213	-6.52374	6.86e-11	1.72e-09
PDIA5	280.945	1.28386	0.215201	-5.96589	2.43e-09	4.83e-08
CDR2	345.397	1.28385	0.172372	-7.44816	9.47e-14	3.57e-12
PPP1R26	123.467	1.28166	0.286401	-4.47506	7.64e-06	7.61e-05
AD000864.1	72.923	1.28033	0.27619	-4.63568	3.56e-06	3.81e-05
CMTM3	1256.06	1.27797	0.15711	-8.13423	4.15e-16	2.04e-14
HAVCR2	412.703	1.27737	0.197792	-6.45818	1.06e-10	2.6e-09
ARHGAP33	351.278	1.27713	0.242356	-5.26964	1.37e-07	1.97e-06
KNSTRN	192.357	1.27666	0.287816	-4.43569	9.18e-06	8.96e-05
FUT8	1344.11	1.27628	0.102254	-12.4814	9.43e-36	3.59e-33
TLE4	1914.3	1.27615	0.137647	-9.27116	1.84e-20	1.58e-18
TIMP1	324.247	1.27511	0.322798	-3.95019	7.81e-05	0.000605411
KIF18A	188.434	1.27479	0.243384	-5.23776	1.63e-07	2.32e-06
CST3	154.905	1.27294	0.249919	-5.0934	3.52e-07	4.75e-06
MCOLN2	1052.74	1.2726	0.188229	-6.76093	1.37e-11	3.78e-10
IGHV4.34	2751.64	1.27215	0.23242	-5.47347	4.41e-08	6.96e-07
BID	1266.63	1.27126	0.201054	-6.32298	2.57e-10	5.92e-09
HCK	1348.38	1.26897	0.142679	-8.89387	5.9e-19	4.18e-17
MYO7A	234.154	1.26835	0.386973	-3.27763	0.00104683	0.00581353
EGR1	12440.9	1.26689	0.248663	-5.09479	3.49e-07	4.72e-06
HMGB2	5322.59	1.26675	0.164541	-7.69871	1.37e-14	5.78e-13
AC012236.1	212.396	1.26465	0.338583	-3.73513	0.00018762	0.00130886
ZNRF1	117.66	1.26425	0.431565	-2.92946	0.00339554	0.015676
TXN	1196.46	1.26276	0.195035	-6.47455	9.51e-11	2.36e-09
BCAT1	439.339	1.26268	0.185523	-6.80609	1e-11	2.83e-10
HIST1H2AM	38.6883	1.2602	0.493933	-2.55135	0.0107306	0.0405394
BATF	624.947	1.25919	0.229449	-5.48787	4.07e-08	6.46e-07
HSD17B14	73.136	1.25857	0.395817	-3.17967	0.00147441	0.00781923
FABP5	807.369	1.25841	0.223582	-5.62841	1.82e-08	3.07e-07
MTFR2	100.892	1.25789	0.249934	-5.03287	4.83e-07	6.32e-06
CDK2	904.751	1.25746	0.178637	-7.03918	1.93e-12	6.1e-11
IGKJ1	627.907	1.25714	0.225621	-5.57191	2.52e-08	4.16e-07
HELLS	582.595	1.25674	0.188209	-6.67737	2.43e-11	6.54e-10
SPNS3	137.188	1.2563	0.250095	-5.02328	5.08e-07	6.6e-06
CKAP4	253.54	1.25365	0.347809	-3.60441	0.000312861	0.00205139
CCDC88A	1190.39	1.2529	0.205405	-6.09963	1.06e-09	2.24e-08
LEF1	155.409	1.25262	0.486396	-2.57531	0.0100151	0.0383768
MANF	1119.34	1.25186	0.198188	-6.31652	2.68e-10	6.15e-09
SRC	527.886	1.25159	0.140808	-8.88864	6.19e-19	4.36e-17
JPT1	2026.46	1.24928	0.219374	-5.69478	1.24e-08	2.16e-07
EHD3	2020.27	1.2486	0.146628	-8.51543	1.66e-17	9.99e-16
LRP8	222.442	1.24628	0.421468	-2.957	0.00310645	0.0145258
CTSC	1197.54	1.24483	0.173112	-7.19089	6.44e-13	2.17e-11
CDH24	168.119	1.24341	0.228541	-5.44064	5.31e-08	8.24e-07
EBI3	898.103	1.24053	0.306314	-4.04985	5.13e-05	0.000416361
MTHFD2	1729.47	1.23863	0.171583	-7.21881	5.24e-13	1.8e-11
HOMER2	352.797	1.23759	0.217275	-5.69594	1.23e-08	2.15e-07
UBE2T	181.336	1.23633	0.263178	-4.6977	2.63e-06	2.9e-05
CENPK	275.179	1.23202	0.277094	-4.4462	8.74e-06	8.58e-05
IGKV7.3	37.3314	1.2295	0.421216	-2.91893	0.00351232	0.0161006
CHST7	78.3001	1.22847	0.407926	-3.01151	0.00259955	0.0125462
SLC27A3	279.297	1.22813	0.251833	-4.87678	1.08e-06	1.31e-05
SLFN13	1134.09	1.2276	0.193835	-6.3332	2.4e-10	5.57e-09
GEN1	1474.52	1.22574	0.207356	-5.91128	3.39e-09	6.53e-08
H2AFZ	3189.37	1.22364	0.136246	-8.98108	2.68e-19	1.98e-17
PSAT1	68.819	1.2218	0.382222	-3.19657	0.00139072	0.00743564
GINS1	213.576	1.2217	0.298494	-4.09287	4.26e-05	0.000352351
PDIA6	4461.87	1.22156	0.132046	-9.25102	2.22e-20	1.88e-18
SGCB	208.634	1.21915	0.331399	-3.67879	0.00023434	0.00159468
TRG.AS1	179.595	1.21849	0.355555	-3.427	0.000610292	0.00364128
NINJ1	470.82	1.21531	0.210263	-5.77997	7.47e-09	1.37e-07
EME1	66.1548	1.21437	0.373483	-3.25147	0.00114811	0.00630961
UHRF1	702.834	1.21413	0.240893	-5.0401	4.65e-07	6.1e-06
P2RY12	104.599	1.21366	0.407379	-2.97919	0.00289012	0.0136744
TUBG1	448.62	1.21301	0.197228	-6.15027	7.73e-10	1.66e-08
CMAHP	491.368	1.20752	0.207571	-5.81739	5.98e-09	1.1e-07
KANK3	53.3222	1.20514	0.473142	-2.5471	0.0108622	0.0409326
SGO2	319.684	1.20429	0.212241	-5.67415	1.39e-08	2.41e-07
ANXA2	2426.93	1.20169	0.207572	-5.78925	7.07e-09	1.3e-07
PCBD1	196.349	1.20167	0.297454	-4.03984	5.35e-05	0.000431437
MS4A6A	137.75	1.19983	0.328733	-3.64988	0.000262363	0.00175761
SVIL.AS1	75.8872	1.19896	0.4066	-2.94874	0.00319073	0.0148689
PXMP2	146.458	1.19782	0.23552	-5.08585	3.66e-07	4.92e-06
U47924.2	52.4068	1.19648	0.474021	-2.5241	0.0115995	0.0431743
SERPINH1	149.079	1.19608	0.375048	-3.18913	0.00142702	0.00760243
AMOT	427.133	1.19554	0.230146	-5.19471	2.05e-07	2.88e-06
CYP2J2	62.822	1.19204	0.35626	-3.34598	0.000819925	0.00469331
DSCC1	111.452	1.19085	0.449005	-2.6522	0.00799691	0.032015
GSTP1	6933.66	1.19069	0.208395	-5.71362	1.11e-08	1.95e-07
BAIAP2L1	64.8608	1.18923	0.397884	-2.98889	0.00279993	0.0133208
PLA2G15	330.297	1.18917	0.174166	-6.8278	8.62e-12	2.47e-10
S100A1	43.2376	1.18913	0.442232	-2.68893	0.00716818	0.0292628
TESC	294.413	1.18785	0.287403	-4.13306	3.58e-05	0.000303071
KEAP1	866.086	1.18733	0.177157	-6.70212	2.05e-11	5.58e-10
LINC02384	107.458	1.18686	0.365527	-3.24699	0.00116633	0.00639043
TMEM44	256.758	1.18662	0.345884	-3.4307	0.000602036	0.00360121
AKAP5	326.651	1.18377	0.19608	-6.03718	1.57e-09	3.21e-08
FUCA2	410.644	1.18357	0.19633	-6.02851	1.65e-09	3.38e-08
ROR1	187.507	1.17741	0.392725	-2.99805	0.00271711	0.0130183
NCF2	640.101	1.17693	0.164318	-7.16248	7.92e-13	2.64e-11
JDP2	306.761	1.17452	0.224124	-5.24048	1.6e-07	2.29e-06
CXXC1	4240.94	1.17446	0.133806	-8.77732	1.67e-18	1.13e-16
MYH10	251.907	1.1732	0.243308	-4.82188	1.42e-06	1.67e-05
MFSD2A	295.535	1.17208	0.302065	-3.88023	0.000104356	0.000782716
TPM2	84.2936	1.17188	0.475726	-2.46334	0.0137648	0.049609
CSRP1	906.576	1.16936	0.146559	-7.97879	1.48e-15	6.79e-14
CYB5R2	92.7938	1.16886	0.461623	-2.53207	0.0113392	0.0424079
LINC01410	186.778	1.16749	0.303052	-3.85244	0.000116945	0.00086603
C17orf58	85.9122	1.16537	0.331228	-3.51833	0.000434265	0.00272201
HLX	386.408	1.16535	0.249719	-4.66663	3.06e-06	3.32e-05
CENPO	240.286	1.16466	0.234249	-4.9719	6.63e-07	8.39e-06
MYL6B	662.266	1.16459	0.114818	-10.1428	3.57e-24	4.42e-22
SNTA1	248.156	1.16339	0.265445	-4.3828	1.17e-05	0.000111222
WDR76	451.302	1.16316	0.19604	-5.93328	2.97e-09	5.76e-08
RIMS3	78.3022	1.16247	0.343298	-3.38618	0.000708719	0.0041336
ZBTB38	757.705	1.16132	0.130834	-8.87633	6.91e-19	4.83e-17
DUSP2	11021.6	1.16124	0.187018	-6.20923	5.32e-10	1.17e-08
CASP3	1157.7	1.16049	0.22729	-5.10578	3.29e-07	4.5e-06
MREG	406.954	1.15894	0.3146	-3.68384	0.000229746	0.00156667
TCTEX1D2	106.269	1.15862	0.260019	-4.45591	8.35e-06	8.23e-05
RASGRP4	73.4189	1.15858	0.279002	-4.15259	3.29e-05	0.000281855
NQO1	106.381	1.15713	0.33139	-3.49174	0.000479893	0.00296467
BAHCC1	138.879	1.15679	0.347379	-3.33006	0.000868275	0.00494268
KIAA0513	99.8728	1.15243	0.406257	-2.83669	0.00455838	0.0199882
IFI27L2	826.851	1.1523	0.141456	-8.14597	3.76e-16	1.85e-14
GMPPB	915.268	1.15188	0.196527	-5.86116	4.6e-09	8.6e-08
RXRA	844.597	1.15073	0.200201	-5.74788	9.04e-09	1.62e-07
CTSD	1323.27	1.14781	0.180384	-6.36314	1.98e-10	4.62e-09
NCAPG2	489.249	1.14756	0.180497	-6.35782	2.05e-10	4.76e-09
LIMK1	3772.7	1.1467	0.151659	-7.56104	4e-14	1.57e-12
SEC61A2	247.128	1.14449	0.240991	-4.74911	2.04e-06	2.3e-05
KCNN4	1451.7	1.14405	0.160657	-7.12108	1.07e-12	3.48e-11
CIP2A	350.85	1.1425	0.175963	-6.49285	8.42e-11	2.1e-09
XXYLT1	213.186	1.14135	0.257577	-4.43111	9.38e-06	9.12e-05
HAAO	129.783	1.14041	0.338283	-3.37117	0.000748493	0.00433623
KDELR2	1264.19	1.13862	0.17217	-6.61336	3.76e-11	9.84e-10
DOK1	1623.99	1.13777	0.138435	-8.21878	2.06e-16	1.04e-14
FEN1	964.847	1.13755	0.170622	-6.66705	2.61e-11	6.98e-10
B4GALT2	139.901	1.1373	0.296048	-3.84159	0.00012224	0.000897521
PTTG1	488.845	1.13692	0.19578	-5.80715	6.35e-09	1.17e-07
SGPP1	1868.94	1.13621	0.191262	-5.9406	2.84e-09	5.55e-08
RRM1	1092.77	1.1361	0.116115	-9.78428	1.32e-22	1.42e-20
FAS	522.467	1.13534	0.212473	-5.34344	9.12e-08	1.36e-06
SMTN	149.077	1.13452	0.357117	-3.1769	0.00148858	0.0078842
TRAM2	622.267	1.13449	0.203495	-5.57504	2.47e-08	4.09e-07
SYNJ1	142.334	1.13447	0.262498	-4.32182	1.55e-05	0.000142031
WDR91	875.433	1.13389	0.155546	-7.28973	3.11e-13	1.1e-11
SLC16A6	84.2789	1.13375	0.4363	-2.59855	0.00936196	0.036342
KLKP1	54.4082	1.12857	0.396758	-2.84448	0.00444846	0.0196163
DNAJB5	105.904	1.12785	0.235357	-4.79206	1.65e-06	1.91e-05
IFI27L1	138.259	1.12652	0.250431	-4.49835	6.85e-06	6.91e-05
SUB1	7120.66	1.12387	0.18864	-5.95775	2.56e-09	5.05e-08
WDHD1	291.662	1.12365	0.184368	-6.09457	1.1e-09	2.3e-08
CHAF1B	223.56	1.12156	0.301348	-3.72181	0.000197803	0.00137393
PRR5	401.038	1.12018	0.225434	-4.96897	6.73e-07	8.49e-06
CPNE8	118.773	1.12	0.276589	-4.04932	5.14e-05	0.000417003
GADD45G	410.787	1.11962	0.311378	-3.59568	0.000323545	0.00210626
ABCC4	211.308	1.11939	0.244073	-4.58628	4.51e-06	4.75e-05
IGKV1D.43	96.9657	1.11636	0.277715	-4.01981	5.82e-05	0.00046658
TVP23A	335.454	1.11557	0.24565	-4.54131	5.59e-06	5.78e-05
MCM2	2638.24	1.11499	0.146873	-7.59156	3.16e-14	1.26e-12
TMEM184B	489.083	1.11439	0.243174	-4.58268	4.59e-06	4.82e-05
DPCD	60.9394	1.1137	0.384219	-2.8986	0.00374834	0.0169932
KIF22	954.749	1.11214	0.198322	-5.60774	2.05e-08	3.43e-07
ADPRH	796.928	1.10978	0.184843	-6.0039	1.93e-09	3.88e-08
SPIN3	119.409	1.10734	0.351132	-3.15362	0.00161259	0.00842376
ENTPD7	98.8225	1.10636	0.304804	-3.62975	0.000283697	0.00188127
ABHD12	682.884	1.10565	0.119448	-9.25636	2.12e-20	1.8e-18
TBC1D12	100.475	1.10419	0.393171	-2.80842	0.00497846	0.0215094
SLC29A1	358.636	1.10346	0.276031	-3.9976	6.4e-05	0.000506386
INCENP	611.128	1.10331	0.157116	-7.02223	2.18e-12	6.79e-11
MOXD1	333.553	1.10281	0.267319	-4.12542	3.7e-05	0.00031202
KNL1	346.088	1.102	0.258439	-4.26405	2.01e-05	0.000179931
CPNE2	74.4709	1.09983	0.320817	-3.42822	0.000607562	0.00363029
AC079089.1	83.535	1.09908	0.272506	-4.03322	5.5e-05	0.000442473
NUDT8	98.3023	1.09867	0.325554	-3.37478	0.000738738	0.00428578
VOPP1	5700.23	1.09785	0.149284	-7.35408	1.92e-13	6.96e-12
DONSON	255.632	1.09763	0.241876	-4.53798	5.68e-06	5.87e-05
SHISA8	149.583	1.09496	0.267712	-4.09006	4.31e-05	0.000355925
KNTC1	1105.15	1.09492	0.167027	-6.55537	5.55e-11	1.42e-09
HIST1H4H	158.811	1.09231	0.351182	-3.11039	0.00186838	0.00959158
IGLVI.70	63.775	1.09226	0.324541	-3.36556	0.000763898	0.0044052
ACTG1	110025	1.09122	0.199941	-5.45772	4.82e-08	7.55e-07
RCBTB2	239.621	1.08902	0.233976	-4.65442	3.25e-06	3.51e-05
SLC2A13	140.719	1.0888	0.237817	-4.57832	4.69e-06	4.91e-05
CDYL2	47.2161	1.08838	0.42045	-2.5886	0.00963675	0.0372145
GAS7	548.681	1.08831	0.330308	-3.29485	0.000984754	0.00551934
CDK2AP1	205.48	1.08762	0.227879	-4.77279	1.82e-06	2.08e-05
RAPGEF3	104.127	1.08736	0.42002	-2.58884	0.00963003	0.0371973
MAP3K6	147.866	1.08726	0.36185	-3.00474	0.0026581	0.0127798
ASAP1	1860.03	1.08663	0.182937	-5.93993	2.85e-09	5.56e-08
IGLC6	327.281	1.08645	0.304074	-3.57298	0.000352935	0.00227228
RPP25	167.662	1.08596	0.314203	-3.45625	0.000547757	0.00332391
SERPINB8	894.959	1.08477	0.201864	-5.37375	7.71e-08	1.17e-06
MIR222HG	83.0766	1.08318	0.431878	-2.50806	0.0121395	0.0448171
HYOU1	2276.14	1.08184	0.156637	-6.90671	4.96e-12	1.48e-10
MSRB1	311.051	1.08136	0.168032	-6.43548	1.23e-10	2.96e-09
NAB2	1147.43	1.0812	0.156474	-6.90979	4.85e-12	1.45e-10
STIMATE	94.1942	1.07948	0.310515	-3.47642	0.000508157	0.0031113
TNFRSF21	270.791	1.07763	0.299866	-3.59371	0.000326006	0.00211975
COCH	155.239	1.076	0.385167	-2.7936	0.00521252	0.0223461
STK38L	708.187	1.07425	0.158775	-6.76586	1.33e-11	3.68e-10
ZYX	3262.87	1.07365	0.187457	-5.72746	1.02e-08	1.81e-07
JADE3	754.979	1.07142	0.178101	-6.01582	1.79e-09	3.63e-08
SKA2	705.35	1.07117	0.121092	-8.84596	9.07e-19	6.29e-17
ARHGEF12	1276.55	1.06782	0.154709	-6.90211	5.12e-12	1.52e-10
AC098818.2	127.289	1.0669	0.347075	-3.07398	0.00211225	0.0105846
ARHGAP31	1080.51	1.06674	0.22389	-4.76458	1.89e-06	2.15e-05
GALE	242.476	1.05932	0.191594	-5.52901	3.22e-08	5.2e-07
ZNF367	215.64	1.0577	0.195111	-5.42102	5.93e-08	9.08e-07
CHAF1A	540.562	1.05611	0.217538	-4.85483	1.2e-06	1.44e-05
QSOX1	1214.5	1.05506	0.193457	-5.4537	4.93e-08	7.71e-07
PLEKHO2	1699.05	1.05465	0.199007	-5.29956	1.16e-07	1.7e-06
MYDGF	1735.21	1.05265	0.140256	-7.50521	6.13e-14	2.36e-12
IGHJ6	890.544	1.05079	0.218212	-4.81547	1.47e-06	1.72e-05
ADGRG5	2826.24	1.05073	0.172126	-6.10442	1.03e-09	2.18e-08
PXN	121.909	1.05026	0.405999	-2.58685	0.00968573	0.0373756
HIST1H2AE	128.35	1.04946	0.285431	-3.67676	0.000236217	0.00160545
GSS	414.977	1.04177	0.180298	-5.77805	7.56e-09	1.38e-07
ACSL1	772.259	1.04145	0.122684	-8.48885	2.09e-17	1.23e-15
ETHE1	682.533	1.04096	0.193414	-5.38203	7.36e-08	1.12e-06
HIST1H2BC	117.664	1.03955	0.340959	-3.04891	0.00229676	0.0113185
AL441992.1	87.2082	1.03815	0.240825	-4.3108	1.63e-05	0.000148478
X.225	230.538	1.0369	0.186806	-5.5507	2.85e-08	4.65e-07
MGAT3	741.208	1.03665	0.316543	-3.27491	0.00105695	0.00585777
SLC35D2	406.431	1.03602	0.231907	-4.4674	7.92e-06	7.85e-05
LMNB2	1447.47	1.03546	0.181475	-5.70583	1.16e-08	2.04e-07
LCP2	681.323	1.03508	0.162489	-6.37018	1.89e-10	4.43e-09
SQLE	761.831	1.03444	0.139797	-7.39957	1.37e-13	5.09e-12
HASPIN	75.8496	1.03367	0.401863	-2.5722	0.0101054	0.0386318
CCDC136	48.6812	1.03272	0.398037	-2.59452	0.00947217	0.0366655
TCEAL3	126.242	1.03237	0.405256	-2.54745	0.0108514	0.040911
CD27	596.354	1.03216	0.213564	-4.833	1.34e-06	1.6e-05
PTP4A3	678.076	1.03083	0.234506	-4.39575	1.1e-05	0.000105467
CD63	2067.22	1.03027	0.160604	-6.41498	1.41e-10	3.36e-09
MAPK12	146.392	1.02928	0.357289	-2.8808	0.00396669	0.0177763
TET1	144.168	1.02309	0.387171	-2.64248	0.00823011	0.0327803
RGS10	1669.04	1.02308	0.203416	-5.02952	4.92e-07	6.41e-06
CTSH	15373.4	1.02276	0.210051	-4.8691	1.12e-06	1.35e-05
PARPBP	171.986	1.02211	0.262919	-3.88755	0.000101259	0.00076369
ADAMTS10	49.9664	1.02016	0.395125	-2.58186	0.00982698	0.0378153
CCDC141	726.341	1.01952	0.194409	-5.24417	1.57e-07	2.25e-06
STAMBPL1	857.625	1.01881	0.204994	-4.96996	6.7e-07	8.46e-06
BCL6B	126.724	1.01828	0.342447	-2.97354	0.00294387	0.0138845
BSG	7077.49	1.01751	0.112698	-9.0287	1.74e-19	1.31e-17
SLC44A1	1205.48	1.01549	0.160815	-6.31467	2.71e-10	6.21e-09
TSEN54	857.475	1.01369	0.177685	-5.705	1.16e-08	2.05e-07
IGLV2.5	136.234	1.01289	0.296061	-3.42124	0.000623373	0.00370851
MGST2	105.706	1.01259	0.301302	-3.36072	0.000777385	0.00447194
GLMP	466.861	1.01063	0.157901	-6.4004	1.55e-10	3.68e-09
DLG4	78.3647	1.01012	0.370437	-2.72682	0.00639471	0.0265557
CCDC34	209.428	1.00741	0.17494	-5.75862	8.48e-09	1.53e-07
BMP2K	2164.18	1.00626	0.138762	-7.2517	4.12e-13	1.44e-11
SKAP1	1184.76	1.00539	0.160293	-6.27219	3.56e-10	8.07e-09
APOL1	379.947	1.0047	0.272614	-3.68542	0.000228324	0.00155893
S100A13	93.8005	1.00378	0.303053	-3.31223	0.000925551	0.00523051
SPA17	46.4867	1.00359	0.381191	-2.63278	0.00846899	0.0335391
ACAT2	497.644	1.00225	0.165694	-6.04881	1.46e-09	3e-08
CAMKK2	979.034	1.00161	0.161322	-6.20876	5.34e-10	1.18e-08
TUBB	14970.5	1.0008	0.170385	-5.87378	4.26e-09	8.04e-08
DENND5B	2038.81	-1.00035	0.207895	4.81179	1.5e-06	1.75e-05
PACS1	4193.12	-1.00073	0.120564	8.30041	1.04e-16	5.51e-15
PAXX	932.76	-1.00298	0.168662	5.94672	2.74e-09	5.36e-08
CUX1	1020.29	-1.00324	0.156497	6.41057	1.45e-10	3.45e-09
AC020898.1	27.663	-1.0033	0.400868	2.50282	0.0123209	0.0453848
SLC25A53	181.644	-1.00354	0.254496	3.94325	8.04e-05	0.000620853
ZBED6CL	297.836	-1.00376	0.183883	5.45872	4.8e-08	7.52e-07
C8orf37	173.788	-1.00469	0.267867	3.75072	0.000176331	0.00123855
SLC12A7	666.027	-1.00473	0.296758	3.38568	0.000710023	0.00413974
KLF3	787.059	-1.00843	0.281027	3.58839	0.000332732	0.00215577
P2RY8	3938.22	-1.00888	0.179401	5.62364	1.87e-08	3.15e-07
AC112491.1	119.544	-1.00913	0.306954	3.28755	0.00101063	0.00563925
LINC.PINT	828.8	-1.00913	0.143693	7.02279	2.17e-12	6.78e-11
RHD	70.5761	-1.01029	0.409663	2.46616	0.013657	0.0492747
ST14	1309.71	-1.01038	0.200935	5.02838	4.95e-07	6.45e-06
KLHL14	598.438	-1.01217	0.203058	4.98464	6.21e-07	7.88e-06
FKBP4	1031.25	-1.01424	0.192129	5.27895	1.3e-07	1.88e-06
CASZ1	274.96	-1.01424	0.257303	3.94183	8.09e-05	0.000623659
AC019069.1	51.4108	-1.01769	0.325599	3.12559	0.00177448	0.00915549
ZNF252P	310.935	-1.01794	0.198611	5.12531	2.97e-07	4.09e-06
SSH2	3252.87	-1.01817	0.20052	5.07762	3.82e-07	5.11e-06
CD55	2450.19	-1.01883	0.125022	8.14924	3.66e-16	1.81e-14
WDR27	608.359	-1.02238	0.164105	6.23007	4.66e-10	1.04e-08
GNG11	207.744	-1.0234	0.346597	2.95271	0.00314994	0.0147081
AC097376.2	247.785	-1.0245	0.18655	5.49182	3.98e-08	6.34e-07
ANKRD18EP	88.9652	-1.02472	0.324899	3.15397	0.00161067	0.0084164
AC010168.2	99.0669	-1.02582	0.294161	3.48728	0.000487957	0.00300222
ARIH2OS	138.429	-1.03095	0.268641	3.83766	0.000124213	0.000910782
LINC01023	222.387	-1.03121	0.302033	3.41424	0.000639597	0.00379538
JUNB	58334.8	-1.03125	0.152156	6.7776	1.22e-11	3.42e-10
AC024940.3	41.1235	-1.03295	0.379545	2.72154	0.00649779	0.0269228
MARCKSL1	2441.24	-1.03708	0.130763	7.93096	2.17e-15	9.8e-14
BEST1	79.6911	-1.04085	0.402234	2.58766	0.009663	0.0373071
HIP1R	5707.39	-1.0412	0.111149	9.36765	7.42e-21	6.78e-19
DLG3	77.5697	-1.04367	0.356457	2.92791	0.00341247	0.0157381
GCNT2	273.38	-1.04398	0.253425	4.11948	3.8e-05	0.000318379
TAGLN	886.932	-1.04468	0.229971	4.54264	5.56e-06	5.75e-05
SNN	3077.8	-1.04602	0.156597	6.67968	2.39e-11	6.47e-10
ZNF169	126.097	-1.04606	0.300408	3.48212	0.000497466	0.00305728
RARA.AS1	66.3048	-1.04674	0.420874	2.48705	0.0128807	0.0470443
DPYD	374.514	-1.0468	0.178114	5.87713	4.17e-09	7.91e-08
SMIM14	9080.3	-1.04767	0.139711	7.49886	6.44e-14	2.47e-12
DUSP1	47515.5	-1.04909	0.160076	6.55373	5.61e-11	1.44e-09
SCAMP1.AS1	217.944	-1.04971	0.284393	3.69105	0.000223329	0.00152993
UBR5.AS1	221.206	-1.05018	0.213971	4.90804	9.2e-07	1.13e-05
AC133065.3	1799.87	-1.0502	0.210496	4.9892	6.06e-07	7.73e-06
AC012615.1	131.773	-1.05172	0.28972	3.63014	0.000283271	0.00187921
MYO15B	3407.06	-1.05364	0.159919	6.58857	4.44e-11	1.15e-09
USF3	1942.84	-1.054	0.18186	5.79568	6.8e-09	1.25e-07
JUND	54153.7	-1.05474	0.181227	5.81996	5.89e-09	1.09e-07
SYNGAP1	699.357	-1.05684	0.207894	5.08353	3.7e-07	4.98e-06
MPP6	409.631	-1.06091	0.148896	7.12512	1.04e-12	3.39e-11
MGAT5	7536.69	-1.06154	0.229505	4.62532	3.74e-06	4e-05
TSPYL1	3795.67	-1.06304	0.130959	8.11735	4.76e-16	2.31e-14
AC125807.1	34.1526	-1.06362	0.34513	3.08179	0.00205761	0.010362
PHC1	729.697	-1.06526	0.225622	4.72144	2.34e-06	2.61e-05
COL8A2	115.307	-1.06687	0.37818	2.82107	0.00478634	0.0208056
ABL2	575.41	-1.06749	0.181691	5.87534	4.22e-09	7.97e-08
GAN	189.213	-1.07004	0.251833	4.24902	2.15e-05	0.000191196
B4GALT5	403.126	-1.072	0.187711	5.71088	1.12e-08	1.98e-07
MMP11	273.03	-1.07299	0.310563	3.45498	0.000550341	0.00333465
METAP1D	97.6009	-1.07502	0.313879	3.42493	0.000614949	0.0036664
NOCT	285.363	-1.07555	0.35814	3.00314	0.00267206	0.0128356
FRAT1	375.137	-1.07618	0.271543	3.96319	7.4e-05	0.000576363
GBP4	3086.18	-1.07835	0.141666	7.61194	2.7e-14	1.09e-12
TMEM2	2427.52	-1.07866	0.183578	5.87578	4.21e-09	7.96e-08
PRR7	622.611	-1.07871	0.198171	5.44331	5.23e-08	8.14e-07
ZNF674.AS1	50.3489	-1.083	0.365738	2.96114	0.00306499	0.0143647
AC105749.1	63.7743	-1.08443	0.388058	2.79451	0.00519778	0.0223038
CDKL5	120.098	-1.0849	0.337427	3.21522	0.00130346	0.00701493
ADD3	3743.71	-1.08758	0.131173	8.29119	1.12e-16	5.9e-15
LYST	2035.18	-1.08828	0.152579	7.13259	9.85e-13	3.22e-11
KDM6B	3490.81	-1.08857	0.231596	4.7003	2.6e-06	2.87e-05
AC009495.3	51.8934	-1.09215	0.386921	2.82268	0.00476245	0.0207238
TULP4	912.241	-1.09476	0.177033	6.18392	6.25e-10	1.36e-08
GNB4	976.456	-1.09647	0.159172	6.88857	5.64e-12	1.67e-10
ZXDA	231.888	-1.09775	0.29764	3.68818	0.000225866	0.00154472
SOD2	1527.77	-1.0989	0.26804	4.09976	4.14e-05	0.000343407
L3MBTL3	922.108	-1.09957	0.221508	4.96404	6.9e-07	8.68e-06
NCF1C	3412.4	-1.10297	0.187897	5.87006	4.36e-09	8.21e-08
AC133065.2	170.894	-1.10299	0.39269	2.8088	0.0049726	0.0214897
CD72	4890.63	-1.10606	0.171116	6.46379	1.02e-10	2.51e-09
CRIP3	223.82	-1.10642	0.283885	3.89742	9.72e-05	0.000737446
PODXL2	114.299	-1.10672	0.25119	4.40589	1.05e-05	0.000101123
QSOX2	2246.9	-1.1081	0.157749	7.02444	2.15e-12	6.71e-11
TSPAN13	3105.34	-1.10834	0.141649	7.82456	5.09e-15	2.21e-13
AC115618.1	55.4213	-1.11029	0.422304	2.62913	0.00856047	0.0338244
TSC22D3	51822.1	-1.11233	0.131081	8.48585	2.14e-17	1.26e-15
LY86.AS1	65.8864	-1.11371	0.391226	2.84671	0.00441729	0.0195071
RPS6KA5	682.956	-1.11441	0.129667	8.59442	8.37e-18	5.23e-16
MYADM	8510.25	-1.11455	0.239245	4.65862	3.18e-06	3.45e-05
FAM46C	7920.68	-1.11478	0.195087	5.71428	1.1e-08	1.95e-07
AP002387.2	77.5398	-1.11481	0.324096	3.43974	0.000582271	0.00350136
ZBTB20	661.642	-1.11631	0.169318	6.59301	4.31e-11	1.12e-09
FN1	103.859	-1.11859	0.440806	2.5376	0.0111616	0.0418872
ARL4D	79.3042	-1.11868	0.404358	2.76655	0.00566525	0.023958
AL117332.1	55.3831	-1.11989	0.386006	2.90122	0.00371711	0.0168703
RAPGEF5	95.2495	-1.12103	0.399741	2.8044	0.00504111	0.0217399
FAM81A	56.2003	-1.12485	0.456967	2.46155	0.013834	0.0497598
AC107375.1	94.9028	-1.12518	0.332222	3.38682	0.000707069	0.00412692
RPL23AP65	46.2062	-1.12531	0.438517	2.56617	0.0102829	0.0391827
ARRDC2	3519.22	-1.12619	0.16462	6.84115	7.86e-12	2.26e-10
N4BP3	681.4	-1.12738	0.175937	6.40788	1.48e-10	3.51e-09
AL512791.1	80.8991	-1.12756	0.32685	3.44977	0.000561055	0.00339329
DYRK2	1565.86	-1.12886	0.18163	6.21517	5.13e-10	1.13e-08
GTF2IRD2B	278.354	-1.13161	0.22266	5.08222	3.73e-07	5e-06
MHENCR	320.595	-1.13164	0.32593	3.47202	0.000516557	0.00315212
PAWR	1421.84	-1.13254	0.171591	6.60023	4.11e-11	1.07e-09
TCP11L2	341.726	-1.13267	0.194692	5.81775	5.96e-09	1.1e-07
HMGA1P4	65.1615	-1.13297	0.333582	3.39638	0.000682831	0.00400833
NR1D2	1069.07	-1.13396	0.207564	5.46318	4.68e-08	7.35e-07
TTC9	1229.36	-1.13492	0.16323	6.95289	3.58e-12	1.09e-10
GSAP	1647.09	-1.13546	0.143158	7.93151	2.16e-15	9.8e-14
LRRC1	135.498	-1.13639	0.261083	4.35261	1.35e-05	0.000125667
PHF10	1399.61	-1.13674	0.16235	7.00177	2.53e-12	7.82e-11
KBTBD6	258.841	-1.13841	0.235056	4.84315	1.28e-06	1.52e-05
INPP5A	427.378	-1.14053	0.225937	5.04801	4.46e-07	5.88e-06
ABCA2	692.214	-1.14072	0.294031	3.87957	0.000104641	0.00078378
ARHGAP5	967.6	-1.1418	0.165753	6.88856	5.64e-12	1.67e-10
FBXO2	133.533	-1.14449	0.307649	3.7201	0.00019914	0.00138216
CCDC191	774.779	-1.14462	0.146435	7.81655	5.43e-15	2.34e-13
ZNF652	1165.8	-1.1454	0.126081	9.08462	1.04e-19	7.96e-18
CCSER1	463.118	-1.14559	0.200268	5.72029	1.06e-08	1.88e-07
MEST	100.295	-1.14619	0.389014	2.9464	0.00321495	0.0149732
ZFP36L2	14570.2	-1.14663	0.103272	11.103	1.21e-28	2.23e-26
SIAH2.AS1	95.0751	-1.14874	0.286306	4.01228	6.01e-05	0.00047984
ZNF318	4199.15	-1.14901	0.193266	5.94524	2.76e-09	5.4e-08
AC067945.1	39.9545	-1.15254	0.451065	2.55515	0.0106143	0.0402023
TRIM3	88.3431	-1.1553	0.318961	3.62206	0.000292266	0.00193106
CDK18	133.914	-1.15825	0.465054	2.49057	0.0127538	0.0466362
FAM109A	147.736	-1.15826	0.3305	3.50457	0.000457339	0.00285244
CA11	219.146	-1.15893	0.222115	5.2177	1.81e-07	2.56e-06
LYSMD2	803.287	-1.159	0.166292	6.96968	3.18e-12	9.7e-11
AL133355.1	42.427	-1.15968	0.424631	2.73104	0.00631351	0.0262518
MAML2	864.256	-1.16164	0.197962	5.86798	4.41e-09	8.31e-08
EPHB4	102.258	-1.16458	0.314814	3.69926	0.000216226	0.00148687
ZKSCAN2	169.575	-1.16512	0.375408	3.10363	0.00191165	0.00975555
EPM2A	241.066	-1.16595	0.228515	5.10231	3.36e-07	4.57e-06
PGAP1	87.2412	-1.16651	0.380063	3.06925	0.00214597	0.0107152
LCK	1453.6	-1.16678	0.214374	5.44272	5.25e-08	8.16e-07
GPC2	134.833	-1.1683	0.339412	3.44215	0.00057712	0.00347503
ANKS6	236.924	-1.16915	0.260929	4.4807	7.44e-06	7.44e-05
ENDOD1	841.706	-1.17366	0.166755	7.03821	1.95e-12	6.13e-11
RBMS1	1370.6	-1.17509	0.195508	6.01045	1.85e-09	3.73e-08
LINC00865	58.5374	-1.17534	0.331047	3.55037	0.000384687	0.00245259
MLXIP	2899.89	-1.17604	0.14822	7.93443	2.11e-15	9.61e-14
ACTG1P14	33.8882	-1.1774	0.436959	2.69452	0.00704894	0.0288207
ARHGEF18	700.804	-1.17799	0.137927	8.54066	1.33e-17	8.09e-16
SPART	298.452	-1.18183	0.292297	4.04324	5.27e-05	0.000425634
AC027307.3	28.3046	-1.18201	0.420937	2.80805	0.00498418	0.0215227
AC099568.2	42.2111	-1.18362	0.463549	2.55339	0.0106681	0.04035
BIRC3	11602.1	-1.18436	0.168877	7.01314	2.33e-12	7.24e-11
RILPL1	52.0499	-1.18887	0.443836	2.67863	0.00739238	0.0299613
GKAP1	152.269	-1.18921	0.254565	4.67153	2.99e-06	3.26e-05
AP000759.1	49.5917	-1.19141	0.347042	3.43305	0.000596826	0.00357528
HEXDC.IT1	47.4596	-1.19195	0.370161	3.22009	0.00128148	0.00691569
COL19A1	1316.93	-1.19239	0.148842	8.0111	1.14e-15	5.29e-14
AC245100.8	329.133	-1.19347	0.212457	5.61745	1.94e-08	3.25e-07
SIK1B	2405.15	-1.19467	0.243587	4.9045	9.37e-07	1.14e-05
THRA	180.789	-1.19635	0.311302	3.84306	0.000121512	0.000894439
AL357054.4	49.4641	-1.19653	0.470285	2.54428	0.0109505	0.0411793
AL121944.1	685.248	-1.19662	0.213086	5.61566	1.96e-08	3.28e-07
MID1IP1	798.823	-1.19824	0.215757	5.55366	2.8e-08	4.57e-07
MLLT3	91.53	-1.1996	0.390182	3.07447	0.00210875	0.0105703
AL139246.5	465.659	-1.20042	0.137672	8.71944	2.8e-18	1.83e-16
VPS37B	2232.12	-1.20233	0.142849	8.41682	3.87e-17	2.21e-15
SAV1	1721.45	-1.20507	0.149278	8.0727	6.88e-16	3.29e-14
RPSAP12	32.919	-1.20541	0.422653	2.85202	0.00434425	0.0192313
TMEM204	136.172	-1.20574	0.329665	3.65749	0.000254702	0.00171259
SPATA6	35.9257	-1.20729	0.394827	3.05776	0.00223	0.0110427
ABCB4	1144.76	-1.20853	0.215915	5.59726	2.18e-08	3.62e-07
RBKS	405.259	-1.21156	0.330463	3.66626	0.000246125	0.00166381
AL662907.2	35.9672	-1.21168	0.457791	2.6468	0.00812565	0.0324194
VAV3	1563.64	-1.21432	0.188176	6.45315	1.1e-10	2.68e-09
GTF2IRD2	147.732	-1.21438	0.242103	5.01598	5.28e-07	6.82e-06
AC004656.1	142.334	-1.21485	0.285733	4.25169	2.12e-05	0.000189228
CAMKK1	155.633	-1.21532	0.306461	3.96567	7.32e-05	0.000570662
PYGM	145.446	-1.21853	0.281176	4.33368	1.47e-05	0.00013589
PLEKHG1	3338.95	-1.21861	0.146488	8.31883	8.88e-17	4.77e-15
ZNF395	2312.29	-1.21877	0.196906	6.18961	6.03e-10	1.32e-08
MIR4420	47.0646	-1.21903	0.374888	3.25172	0.00114708	0.00630816
GRK5	1568.34	-1.22124	0.177776	6.86953	6.44e-12	1.88e-10
FRMD3	54.4389	-1.22148	0.396611	3.07978	0.00207151	0.0104193
ZNF831	609.674	-1.22719	0.23791	5.15819	2.49e-07	3.46e-06
ZHX3	392.752	-1.23141	0.272803	4.51392	6.36e-06	6.48e-05
INHBE	31.8482	-1.23453	0.388356	3.17885	0.0014786	0.00783636
GAB3	392.508	-1.23612	0.191796	6.44497	1.16e-10	2.8e-09
AC241585.3	282.666	-1.23809	0.301164	4.11103	3.94e-05	0.000329242
PON2	53.0168	-1.2388	0.351198	3.52734	0.000419751	0.00264828
PARD6A	212.348	-1.23939	0.259069	4.784	1.72e-06	1.98e-05
RPS6P25	31.5972	-1.24064	0.481237	2.57802	0.00993687	0.0381485
CCNT2.AS1	57.6408	-1.24082	0.334548	3.70895	0.000208121	0.001439
AC096921.2	74.1903	-1.24398	0.358774	3.4673	0.000525717	0.00319966
AC245297.3	105.78	-1.24708	0.421573	2.95816	0.00309486	0.014484
AC112497.1	36.3851	-1.24797	0.446283	2.79638	0.00516789	0.0221872
CASTOR3	441.808	-1.24872	0.141948	8.79706	1.4e-18	9.53e-17
ZXDB	570.807	-1.25424	0.19697	6.36768	1.92e-10	4.49e-09
AC012313.1	160.106	-1.2546	0.241479	5.19547	2.04e-07	2.87e-06
EIF4EBP3	86.5983	-1.25663	0.423747	2.96552	0.00302175	0.0141946
AC080112.3	93.8408	-1.25958	0.343534	3.66654	0.000245856	0.00166268
MVB12B	147.184	-1.26096	0.280703	4.49214	7.05e-06	7.1e-05
OBSCN	715.003	-1.26152	0.291165	4.33266	1.47e-05	0.000136295
ZDHHC23	293.417	-1.2616	0.255237	4.94286	7.7e-07	9.53e-06
SLC16A7	728.901	-1.26552	0.140348	9.01702	1.93e-19	1.45e-17
NKILA	64.2541	-1.26643	0.406142	3.11819	0.00181967	0.00936207
RPL9P7	29.9306	-1.26835	0.425273	2.98243	0.00285968	0.0135617
PIK3IP1	5710.94	-1.26966	0.160593	7.9061	2.66e-15	1.18e-13
AC009686.2	52.3427	-1.27184	0.358155	3.55108	0.000383652	0.00244789
AC005682.1	38.402	-1.27269	0.446573	2.84991	0.0043731	0.0193381
NUAK2	1150.81	-1.27318	0.196485	6.4798	9.18e-11	2.28e-09
CD1C	3816.34	-1.27362	0.232579	5.47606	4.35e-08	6.87e-07
AL031728.1	128.852	-1.27477	0.378463	3.36829	0.000756367	0.00437256
AC044849.1	750.182	-1.27555	0.199914	6.38051	1.77e-10	4.16e-09
RYK	504.238	-1.27569	0.168422	7.5744	3.61e-14	1.42e-12
AC006042.3	34.9977	-1.27733	0.420358	3.03866	0.00237629	0.0116403
AC138207.8	32.3922	-1.2806	0.460855	2.77876	0.00545675	0.0232565
AL138720.1	84.1725	-1.28109	0.370285	3.45975	0.000540683	0.00328464
AC023794.5	44.5505	-1.28489	0.45015	2.85436	0.00431242	0.019111
AL135925.1	82.7054	-1.28499	0.440318	2.91833	0.00351909	0.0161101
FAM169A	57.3784	-1.28609	0.357899	3.59343	0.000326353	0.00212116
CCT8P1	37.2244	-1.28703	0.480781	2.67696	0.00742939	0.030074
AL031963.3	44.3985	-1.28983	0.406077	3.17632	0.00149155	0.00789478
KLF3.AS1	90.3481	-1.29076	0.341736	3.77707	0.000158682	0.00112472
AC090061.1	46.1257	-1.2918	0.455755	2.83441	0.00459106	0.0201009
AC007381.1	62.2161	-1.29278	0.318809	4.05501	5.01e-05	0.000408185
AC104619.3	49.3021	-1.29302	0.447698	2.88816	0.00387497	0.0174512
STEAP1B	178.176	-1.29749	0.261564	4.96049	7.03e-07	8.8e-06
DNAJC27.AS1	48.2196	-1.30033	0.463753	2.80394	0.00504823	0.0217614
PTPRK	1290.48	-1.30196	0.100577	12.9449	2.51e-38	1.21e-35
AC067931.1	32.4122	-1.30996	0.443921	2.95088	0.00316872	0.0147789
AL136295.5	243.61	-1.31098	0.315466	4.1557	3.24e-05	0.000278456
LINC02035	80.514	-1.31395	0.302157	4.34855	1.37e-05	0.000127721
AP003774.1	30.8866	-1.314	0.454932	2.88834	0.00387283	0.0174464
SUGT1P3	42.8645	-1.31562	0.514489	2.55714	0.0105538	0.0400378
LIMS2	801.123	-1.31659	0.229671	5.73251	9.9e-09	1.77e-07
AC018638.2	224.461	-1.31661	0.43917	2.99794	0.00271809	0.0130185
AC107068.1	38.1615	-1.31666	0.425849	3.09183	0.00198925	0.0100822
LINC01678	63.6206	-1.31863	0.476526	2.76717	0.00565458	0.0239252
MAST4	132.792	-1.31957	0.391691	3.36891	0.00075467	0.00436684
KLF9	939.851	-1.31984	0.276318	4.77653	1.78e-06	2.04e-05
RUNX1	768.406	-1.3206	0.170381	7.75084	9.13e-15	3.89e-13
FAM129C	8609.14	-1.32097	0.222102	5.94758	2.72e-09	5.34e-08
ZNF891	264.557	-1.32335	0.294049	4.50045	6.78e-06	6.86e-05
TNK1	83.4619	-1.3254	0.345623	3.83481	0.000125659	0.000917689
GNG7	2376.99	-1.32588	0.16803	7.89071	3e-15	1.33e-13
SGK3	72.5929	-1.32808	0.373974	3.55127	0.000383371	0.00244706
ANK1	242.365	-1.32934	0.209703	6.33914	2.31e-10	5.37e-09
LINC01504	64.8837	-1.32969	0.347265	3.82903	0.00012865	0.000937018
PHC1P1	65.2512	-1.33037	0.418946	3.17553	0.00149564	0.00790624
PLAC8	3167.49	-1.33127	0.230413	5.77775	7.57e-09	1.38e-07
NCF1B	1292.38	-1.33335	0.108548	12.2835	1.11e-34	3.95e-32
AREG	464.839	-1.33427	0.527146	2.53113	0.0113697	0.0425123
AC002310.1	70.0692	-1.33515	0.448218	2.9788	0.0028938	0.0136839
TTC39B	227.692	-1.33604	0.307123	4.35017	1.36e-05	0.000126998
C10orf111	25.4819	-1.33849	0.458477	2.91943	0.00350674	0.016085
ANKRD34A	20.8076	-1.34059	0.490905	2.73085	0.00631711	0.02626
GRASP	2736.53	-1.34345	0.247592	5.42605	5.76e-08	8.85e-07
AC022007.1	38.2053	-1.34655	0.49618	2.71383	0.00665107	0.027453
SH3BP4	82.0491	-1.34839	0.395351	3.41062	0.000648146	0.00384053
ACSM3	229.557	-1.34853	0.31996	4.21467	2.5e-05	0.000219977
KHDRBS2	243.135	-1.34857	0.202651	6.65462	2.84e-11	7.53e-10
AC005332.5	504.168	-1.35041	0.209552	6.44429	1.16e-10	2.81e-09
NOS3	29.6902	-1.35529	0.537236	2.52272	0.0116452	0.0432953
TBC1D9	1285.85	-1.35534	0.26009	5.21104	1.88e-07	2.65e-06
TLE2	45.331	-1.35605	0.547053	2.47883	0.0131814	0.0478542
HES6	63.0237	-1.35766	0.280419	4.84153	1.29e-06	1.53e-05
ZNF385A	367.609	-1.35793	0.194218	6.99179	2.71e-12	8.33e-11
TMEM229B	419.878	-1.35822	0.338873	4.00803	6.12e-05	0.000486895
AP001636.3	127.442	-1.35833	0.290674	4.67303	2.97e-06	3.24e-05
ABLIM1	3794.3	-1.36115	0.191805	7.09654	1.28e-12	4.12e-11
AL591895.1	159.778	-1.36431	0.361018	3.77906	0.000157419	0.00111674
AC007622.2	42.6577	-1.36532	0.455773	2.99562	0.00273885	0.0130835
IL2RA	81.4211	-1.36592	0.424433	3.21823	0.00128984	0.00695766
KIAA1958	127.253	-1.36652	0.283932	4.81285	1.49e-06	1.74e-05
NBPF10	96.1449	-1.37498	0.38044	3.61418	0.000301298	0.0019841
ZNF703	876.462	-1.37559	0.517826	2.65648	0.00789619	0.0316583
CFL2	464.394	-1.37662	0.260455	5.28544	1.25e-07	1.83e-06
MRVI1	38.243	-1.37892	0.479084	2.87824	0.00399903	0.0179016
CHI3L2	2088.68	-1.37969	0.192817	7.15543	8.34e-13	2.76e-11
GABBR1	1365.05	-1.37969	0.186881	7.38274	1.55e-13	5.69e-12
SLC2A5	872.521	-1.38222	0.132498	10.432	1.77e-25	2.36e-23
AC090519.1	25.238	-1.38248	0.517899	2.6694	0.00759877	0.0306536
SOX6	77.6973	-1.3879	0.520599	2.66598	0.00767653	0.0309063
AC005332.1	58.7473	-1.39238	0.49274	2.82578	0.00471653	0.0205513
IGIP	48.4023	-1.39275	0.387396	3.59515	0.0003242	0.00210884
GIMAP1	94.5755	-1.39314	0.266594	5.22569	1.74e-07	2.46e-06
FLT1	221.029	-1.39408	0.293112	4.75614	1.97e-06	2.23e-05
AL117336.2	24.1352	-1.39544	0.449002	3.10787	0.0018844	0.00964355
RBM15.AS1	24.3435	-1.39801	0.422911	3.30568	0.000947475	0.00533232
IRF2BPL	1004.71	-1.39875	0.246643	5.67117	1.42e-08	2.45e-07
AC027290.2	1219.28	-1.3995	0.200103	6.9939	2.67e-12	8.24e-11
AL133371.2	56.3922	-1.40069	0.496153	2.82311	0.00475603	0.0207014
STMN3	222.307	-1.40097	0.294315	4.7601	1.93e-06	2.19e-05
AC009090.1	20.0447	-1.40268	0.536685	2.6136	0.00895934	0.0350891
CD6	710.843	-1.40364	0.54044	2.59723	0.00939803	0.0364528
ANKAR	146.497	-1.40413	0.383441	3.66191	0.000250339	0.00168742
RNU6.1010P	94.9186	-1.40562	0.433152	3.2451	0.0011741	0.00641793
AL139423.1	32.3748	-1.40659	0.458505	3.06777	0.0021566	0.0107574
CD69	43491.5	-1.4073	0.143815	9.78549	1.3e-22	1.42e-20
PEG13	110.043	-1.40863	0.408323	3.44978	0.000561036	0.00339329
PRDM8	266.3	-1.41216	0.31923	4.42366	9.7e-06	9.4e-05
DLGAP3	129.352	-1.41446	0.229269	6.16943	6.85e-10	1.48e-08
AL132639.2	28.654	-1.41619	0.406836	3.481	0.000499548	0.00306777
RPS8P10	30.1189	-1.41861	0.435976	3.25388	0.00113842	0.00626474
TANC2	123.909	-1.42492	0.396041	3.59791	0.000320787	0.0020933
OLMALINC	82.1647	-1.4257	0.351932	4.05107	5.1e-05	0.000414504
CEP126	78.1278	-1.42738	0.282429	5.05394	4.33e-07	5.72e-06
AC097717.1	42.0236	-1.42849	0.544299	2.62446	0.00867853	0.0341836
SH3BP2	2906.68	-1.43199	0.167126	8.56833	1.05e-17	6.48e-16
CNTNAP2	264.902	-1.43709	0.382057	3.76144	0.000168935	0.00118967
BAIAP3	170.956	-1.43729	0.255412	5.62733	1.83e-08	3.09e-07
PFKFB2	578.718	-1.43968	0.147203	9.78027	1.37e-22	1.46e-20
CXCR4	47474.1	-1.4459	0.130426	11.086	1.47e-28	2.64e-26
RMDN2	133.953	-1.45123	0.277982	5.22058	1.78e-07	2.52e-06
TIPARP.AS1	18.6802	-1.45179	0.571088	2.54214	0.0110176	0.0413942
GNAZ	168.758	-1.45214	0.421222	3.44744	0.000565924	0.00341642
FCHO1	1138.44	-1.45568	0.151827	9.58774	9e-22	8.98e-20
VPS9D1.AS1	82.5244	-1.45587	0.542794	2.68217	0.00731458	0.029727
AC092667.1	28.3649	-1.45978	0.506037	2.88474	0.00391743	0.0175988
AC055811.4	39.6176	-1.46265	0.529303	2.76336	0.00572103	0.0241689
RN7SKP80	26.193	-1.46271	0.513929	2.84612	0.00442551	0.0195381
AL161781.2	205.546	-1.46664	0.23759	6.17301	6.7e-10	1.45e-08
TCL1A	10952.3	-1.46674	0.204868	7.15941	8.1e-13	2.69e-11
ZNF23	70.5178	-1.47299	0.395106	3.72808	0.000192944	0.00134199
AC092279.1	53.7456	-1.47537	0.468762	3.14737	0.00164749	0.00857052
NRIP1	1207.8	-1.47713	0.249981	5.90898	3.44e-09	6.61e-08
AC092620.2	32.3234	-1.48203	0.592792	2.50008	0.0124166	0.0456825
AP005131.2	30.099	-1.48625	0.494924	3.00299	0.00267344	0.0128385
AC055822.1	36.4023	-1.48674	0.518383	2.86803	0.00413034	0.0183938
PAX6	56.8777	-1.49083	0.457271	3.26027	0.00111305	0.0061375
MIR17HG	80.6742	-1.49363	0.39983	3.73565	0.000187233	0.00130727
AP001486.2	38.6152	-1.49422	0.574671	2.60013	0.00931875	0.0362303
MAGEE1	80.5428	-1.50414	0.297116	5.06246	4.14e-07	5.49e-06
MTMR7	42.2591	-1.50566	0.529484	2.84364	0.00446018	0.0196488
DIP2C	217.239	-1.50607	0.492158	3.06014	0.00221232	0.0109818
TNR	51.8824	-1.50699	0.512812	2.93868	0.00329613	0.015273
ZNF321P	63.0769	-1.50905	0.400876	3.76439	0.000166954	0.00117724
DTX4	679.41	-1.51124	0.211029	7.16131	7.99e-13	2.66e-11
KCTD21.AS1	45.3886	-1.51498	0.587017	2.58081	0.00985687	0.0379031
FAM46A	578.331	-1.52132	0.22783	6.67745	2.43e-11	6.54e-10
DPPA4	216.736	-1.52229	0.289804	5.25282	1.5e-07	2.15e-06
TAF4B	664.383	-1.52499	0.183291	8.32003	8.79e-17	4.75e-15
AC006333.2	30.0861	-1.53408	0.466393	3.28925	0.00100456	0.00561113
LINC01754	15.3658	-1.53783	0.611442	2.51509	0.0119001	0.044096
NECAB1	26.1821	-1.53849	0.477261	3.22358	0.00126598	0.00685154
CPED1	50.7009	-1.53962	0.494632	3.11266	0.00185411	0.00952131
CLDN7	18.0804	-1.54271	0.518943	2.9728	0.00295101	0.0139062
AC020913.3	21.1234	-1.54318	0.501201	3.07896	0.00207722	0.0104378
PKP4	315.606	-1.54741	0.285276	5.42426	5.82e-08	8.93e-07
AL353796.1	23.4699	-1.54882	0.538011	2.87878	0.00399214	0.0178756
RNF130	404.457	-1.54906	0.268632	5.76649	8.09e-09	1.47e-07
TAPT1.AS1	109.907	-1.5509	0.323789	4.78986	1.67e-06	1.93e-05
TAPT1	1142.58	-1.55333	0.217916	7.12809	1.02e-12	3.32e-11
IRF1	21293.9	-1.55367	0.235193	6.60594	3.95e-11	1.03e-09
DDR1	475.45	-1.55408	0.288555	5.38572	7.22e-08	1.1e-06
WDR86	98.2329	-1.55554	0.282849	5.49955	3.81e-08	6.09e-07
BCL6	1169.97	-1.55634	0.300188	5.18456	2.17e-07	3.03e-06
BAIAP2	40.3172	-1.55812	0.486217	3.20457	0.00135265	0.00725108
Z97634.1	65.5334	-1.56256	0.33544	4.65824	3.19e-06	3.45e-05
SCD	141.165	-1.56284	0.412437	3.78929	0.000151079	0.00107697
RPL13AP6	31.806	-1.57524	0.509512	3.09165	0.00199045	0.0100822
C15orf61	94.4836	-1.57698	0.332896	4.73717	2.17e-06	2.43e-05
AP003469.4	56.7946	-1.57712	0.407444	3.87077	0.000108491	0.000810389
LINGO3	1035.95	-1.57769	0.160666	9.8197	9.26e-23	1.03e-20
AC006538.3	50.7198	-1.58149	0.614876	2.57204	0.01011	0.0386318
DUSP6	1080.14	-1.58716	0.284178	5.58509	2.34e-08	3.87e-07
IRAK3	121.652	-1.58888	0.527923	3.00968	0.00261526	0.0126004
AC008280.3	33.1317	-1.58957	0.490465	3.24095	0.00119132	0.00650124
PRR29	91.6929	-1.58976	0.329089	4.83079	1.36e-06	1.61e-05
BX284668.5	78.3388	-1.59516	0.438635	3.63666	0.000276198	0.00183825
RPL17P50	11.2296	-1.59532	0.639164	2.49594	0.0125623	0.0460905
X.8	59.7169	-1.59776	0.352958	4.52678	5.99e-06	6.14e-05
AC080162.1	27.9656	-1.59793	0.526038	3.03767	0.00238415	0.0116719
TSGA10	124.325	-1.59925	0.285164	5.60819	2.04e-08	3.42e-07
GPM6A	122.356	-1.60021	0.344796	4.64104	3.47e-06	3.73e-05
CACNA1A	731.382	-1.60243	0.267647	5.98711	2.14e-09	4.29e-08
ALOX5	3484.33	-1.60408	0.176042	9.11191	8.09e-20	6.37e-18
AC011477.2	64.3828	-1.61018	0.613897	2.62288	0.00871898	0.0342887
AC135506.1	37.9509	-1.6117	0.459168	3.51004	0.000448043	0.00280087
IQCH.AS1	43.0862	-1.61258	0.353213	4.56548	4.98e-06	5.19e-05
SYT5	73.0472	-1.61564	0.422073	3.82786	0.000129263	0.000940426
FRY	148.38	-1.61609	0.440223	3.67106	0.000241543	0.00163621
SNORA2C	19.9864	-1.6176	0.621522	2.60264	0.00925095	0.0360479
AC108718.1	16.786	-1.61923	0.624687	2.59207	0.00954007	0.0369021
AC021087.3	27.3017	-1.62028	0.649763	2.49365	0.0126437	0.0463233
SLA	1522.07	-1.62305	0.149258	10.8742	1.53e-27	2.48e-25
TBXA2R	225.41	-1.62393	0.235818	6.88635	5.72e-12	1.69e-10
TXNIP	26630.3	-1.62476	0.179818	9.03556	1.63e-19	1.24e-17
STARD9	395.841	-1.62569	0.310419	5.23709	1.63e-07	2.33e-06
EPHA4	192.887	-1.62821	0.272027	5.98545	2.16e-09	4.33e-08
AL139353.1	19.1508	-1.62987	0.607687	2.68209	0.00731641	0.029727
KDM7A	1565.1	-1.63021	0.135829	12.0019	3.47e-33	1.05e-30
AC012123.1	26.3884	-1.63076	0.570213	2.85992	0.00423754	0.0188199
AC090198.1	38.7563	-1.63195	0.425322	3.83698	0.000124557	0.000912437
OR2A1.AS1	67.227	-1.63424	0.409975	3.9862	6.71e-05	0.00052878
IGHD	23892.2	-1.63536	0.190787	8.57168	1.02e-17	6.32e-16
AC027702.1	25.7479	-1.63654	0.537766	3.04322	0.0023406	0.0114896
AL691403.2	18.2224	-1.6397	0.57826	2.83558	0.00457426	0.0200381
AC135050.1	25.2447	-1.643	0.620119	2.64949	0.00806134	0.0321942
TG	23.7532	-1.64309	0.648503	2.53366	0.0112877	0.0422445
PTPRJ	1313	-1.64553	0.227848	7.22207	5.12e-13	1.76e-11
ID1	79.05	-1.64573	0.302527	5.43995	5.33e-08	8.26e-07
MPP7	101.187	-1.64835	0.351932	4.68372	2.82e-06	3.09e-05
SLC16A4	47.7281	-1.65765	0.570739	2.9044	0.00367959	0.0167193
CDKN1A	5940.4	-1.65998	0.267865	6.19709	5.75e-10	1.26e-08
AC119396.1	723.616	-1.66038	0.200177	8.29458	1.09e-16	5.75e-15
PPIL6	37.3111	-1.66045	0.544179	3.0513	0.00227853	0.011249
BX284668.4	29.2495	-1.66066	0.433841	3.82781	0.00012929	0.000940426
MYC	2269.49	-1.66279	0.257131	6.46671	1e-10	2.47e-09
PATJ	169.02	-1.66593	0.32561	5.11632	3.12e-07	4.27e-06
GPR146	43.7412	-1.66884	0.668367	2.4969	0.0125284	0.0459938
AP001363.1	61.2567	-1.67193	0.538775	3.10321	0.00191435	0.0097663
AP002004.1	181.723	-1.67292	0.341556	4.89794	9.68e-07	1.18e-05
MXI1	314.492	-1.67346	0.190968	8.76302	1.9e-18	1.27e-16
NEXN	296.248	-1.67395	0.216503	7.73178	1.06e-14	4.5e-13
KCNH4	62.3011	-1.67423	0.61135	2.73859	0.0061704	0.0257811
CSGALNACT1	290.113	-1.67834	0.396999	4.22757	2.36e-05	0.000208751
MCTP2	910.551	-1.67843	0.204313	8.21499	2.12e-16	1.08e-14
ARHGAP39	52.9904	-1.69438	0.471945	3.5902	0.000330429	0.00214255
RETREG1	188.361	-1.69638	0.22958	7.38905	1.48e-13	5.46e-12
AC018529.2	41.9984	-1.69722	0.663885	2.55649	0.0105733	0.0400839
XYLT1	1052.07	-1.69875	0.309688	5.48537	4.13e-08	6.55e-07
EPB41L5	188.989	-1.69987	0.180323	9.42677	4.23e-21	4e-19
AC016355.1	20.2345	-1.7068	0.576304	2.96163	0.00306016	0.0143462
AC104971.1	14.5526	-1.70795	0.665802	2.56525	0.0103102	0.0392594
FAM84B	193.325	-1.70829	0.378949	4.50796	6.55e-06	6.63e-05
BACH2	2501.71	-1.70861	0.251369	6.7972	1.07e-11	3e-10
SSSCA1.AS1	61.912	-1.70936	0.503195	3.39701	0.000681259	0.00400484
CDCA7L	1797.41	-1.71383	0.193111	8.87487	7e-19	4.88e-17
CYP2U1	363.172	-1.71538	0.175059	9.79888	1.14e-22	1.25e-20
AC008669.1	70.2194	-1.71852	0.328733	5.22771	1.72e-07	2.44e-06
GLI1	82.9036	-1.72284	0.452071	3.81098	0.000138415	0.000999247
SYNPO2	34.2236	-1.7238	0.501582	3.43672	0.000588799	0.00352977
FITM1	33.7532	-1.72501	0.701357	2.45953	0.013912	0.0499721
ASB14	106.77	-1.72701	0.346556	4.98336	6.25e-07	7.93e-06
AL356535.1	25.915	-1.73269	0.62518	2.77151	0.0055797	0.023688
AC022217.3	13.6034	-1.73297	0.592386	2.92541	0.00344	0.015841
AC010978.1	29.046	-1.73316	0.587882	2.94814	0.00319697	0.0148937
FBLN2	470.303	-1.73593	0.185901	9.33795	9.82e-21	8.69e-19
AL096677.1	18.9605	-1.74602	0.502009	3.47806	0.000505065	0.00309468
ZNF239	42.8804	-1.74609	0.453815	3.84758	0.00011929	0.000879813
TRIM16L	33.072	-1.74986	0.480111	3.6447	0.000267708	0.00178683
AC008878.3	96.0622	-1.7544	0.58236	3.01257	0.00259048	0.012521
LAMC1	858.237	-1.75964	0.252284	6.97486	3.06e-12	9.37e-11
ARHGEF38	26.1352	-1.76135	0.644526	2.73278	0.00628021	0.0261465
APBB1	193.108	-1.77743	0.299642	5.93183	3e-09	5.8e-08
LGALS4	43.9635	-1.77836	0.609331	2.91855	0.00351663	0.0161033
SCARNA7	110.997	-1.78116	0.482168	3.69407	0.00022069	0.00151502
FCGBP	846.149	-1.79039	0.484969	3.69176	0.000222707	0.00152631
ABHD17AP4	15.7435	-1.79191	0.72173	2.4828	0.0130354	0.0474609
TMEM220	100.048	-1.79351	0.355768	5.04125	4.62e-07	6.07e-06
AL078621.3	57.136	-1.79372	0.315584	5.6838	1.32e-08	2.28e-07
NBPF14	338.821	-1.79762	0.192462	9.34015	9.62e-21	8.56e-19
CEBPB.AS1	24.3704	-1.79857	0.696566	2.58205	0.00982141	0.0378027
AL121787.1	17.196	-1.80281	0.500145	3.60458	0.000312653	0.00205085
NR3C2	54.7073	-1.80378	0.453097	3.981	6.86e-05	0.000538155
AC096733.2	143.202	-1.80853	0.297189	6.08545	1.16e-09	2.42e-08
AC022167.3	18.6557	-1.81471	0.506877	3.58019	0.000343351	0.00221668
NSUN7	85.1393	-1.81579	0.374392	4.84997	1.23e-06	1.48e-05
SETD7	531.349	-1.8213	0.172459	10.5608	4.53e-26	6.33e-24
AC090616.6	32.2021	-1.823	0.701151	2.60001	0.00932212	0.0362303
AC138058.1	23.6829	-1.82638	0.626749	2.91405	0.00356774	0.0162826
TEAD2	114.119	-1.83485	0.331642	5.53262	3.15e-08	5.11e-07
AC007686.3	35.4643	-1.83525	0.545699	3.36311	0.000770708	0.00443821
PPP1R14A	313.491	-1.84002	0.281478	6.53698	6.28e-11	1.59e-09
LY6G5B	121.641	-1.84204	0.641011	2.87365	0.00405753	0.0181238
FMO1	25.0146	-1.84805	0.70022	2.63924	0.00830915	0.0330227
KLB	23.3661	-1.85522	0.601294	3.08539	0.00203288	0.0102717
C8orf89	22.4052	-1.85602	0.542121	3.42363	0.000617903	0.00368133
PLPP3	93.1924	-1.85882	0.286307	6.49241	8.45e-11	2.11e-09
GLYATL1B	25.0988	-1.85951	0.557587	3.33492	0.000853236	0.00486552
MIR4432HG	41.5529	-1.8612	0.416159	4.47233	7.74e-06	7.69e-05
SCARNA13	62.6543	-1.86507	0.509988	3.65708	0.000255101	0.00171342
AL450344.3	59.7511	-1.86641	0.366271	5.09571	3.47e-07	4.71e-06
RNU6.5P	22.487	-1.86956	0.505044	3.70179	0.000214088	0.00147589
MAPK8IP1	57.74	-1.8707	0.661111	2.82963	0.00466014	0.0203598
PECAM1	1588	-1.87981	0.226969	8.28223	1.21e-16	6.34e-15
AC092068.3	36.5608	-1.88243	0.594987	3.16381	0.00155716	0.00818124
RF00019.17	11.7612	-1.8856	0.740485	2.54644	0.0108828	0.0409822
ARL4A	1879.18	-1.8874	0.157838	11.9578	5.91e-33	1.73e-30
MCF2L	167.312	-1.88794	0.279229	6.76126	1.37e-11	3.78e-10
AL136368.1	19.6132	-1.9094	0.723805	2.638	0.00833961	0.033115
ACSM1	87.442	-1.91019	0.317654	6.01341	1.82e-09	3.67e-08
CCDC151	18.2552	-1.91933	0.708766	2.70798	0.00676937	0.0278279
NR5A2	36.2176	-1.91942	0.732326	2.62099	0.00876757	0.0344453
AC007952.6	28.6762	-1.92081	0.647952	2.96443	0.00303243	0.0142407
RNU6.611P	25.7361	-1.92252	0.743568	2.58553	0.00972297	0.0375032
TUNAR	44.4869	-1.92843	0.425975	4.5271	5.98e-06	6.13e-05
AC092375.2	20.5144	-1.92857	0.693973	2.77903	0.00545213	0.023249
USP44	40.4662	-1.93544	0.544795	3.5526	0.000381447	0.00243763
AL356488.3	44.3188	-1.9392	0.680535	2.84952	0.00437853	0.0193568
NFIX	101.274	-1.93996	0.541404	3.5832	0.000339407	0.00219555
ZFYVE9	11.5903	-1.9447	0.723726	2.68707	0.00720826	0.0294117
AL031595.2	90.6376	-1.94625	0.573466	3.39384	0.000689196	0.00403989
RPS19P1	17.2915	-1.94741	0.639325	3.04604	0.00231879	0.0114099
ZNF618	79.1657	-1.95337	0.57713	3.38462	0.00071276	0.00415274
X.362	18.9418	-1.95693	0.757845	2.58223	0.00981639	0.0378027
LRP6	65.8321	-1.96473	0.497418	3.94985	7.82e-05	0.000605982
MED4.AS1	31.0704	-1.96917	0.650601	3.0267	0.00247241	0.0120248
AC073611.1	26.3333	-1.98181	0.657384	3.01469	0.00257246	0.0124485
AC078795.1	17.6406	-1.98741	0.743285	2.67382	0.00749922	0.0303117
KBTBD11	64.555	-1.98811	0.463086	4.29318	1.76e-05	0.000159434
AC131571.1	19.0312	-1.99191	0.789412	2.52329	0.0116264	0.043253
SNORD94	28.1792	-1.99436	0.7816	2.55165	0.0107216	0.0405241
ABCB1	302.139	-1.99545	0.334996	5.95664	2.57e-09	5.07e-08
CNFN	71.8013	-2.00033	0.32562	6.14314	8.09e-10	1.74e-08
WDR49	17.9489	-2.00173	0.755218	2.65054	0.00803637	0.032118
LINC00926	7566.22	-2.0078	0.215165	9.33144	1.04e-20	9.19e-19
CBR3.AS1	48.6832	-2.01171	0.645001	3.11893	0.0018151	0.00934444
AL390195.2	24.7736	-2.01354	0.598611	3.36368	0.000769106	0.00443211
CYTH3	222.107	-2.02234	0.232902	8.68322	3.85e-18	2.46e-16
SMAD3	2236.85	-2.03645	0.184179	11.057	2.03e-28	3.61e-26
DNASE1L3	78.4936	-2.03949	0.316879	6.43616	1.23e-10	2.95e-09
AL158211.5	25.1681	-2.04142	0.629915	3.24079	0.001192	0.00650274
SCARNA21	34.9781	-2.0441	0.647761	3.15563	0.0016015	0.00838186
NXPH4	34.3273	-2.0511	0.409355	5.01057	5.43e-07	6.98e-06
SNORA71A	13.6736	-2.05205	0.65886	3.11455	0.00184226	0.00946341
MYO7B	737.217	-2.05467	0.470426	4.36768	1.26e-05	0.000118383
C2orf15	16.0479	-2.05858	0.812145	2.53475	0.0112529	0.0421431
TMOD2	265.536	-2.06023	0.245795	8.38191	5.21e-17	2.92e-15
HSPA4L	25.4423	-2.0624	0.737745	2.79555	0.00518118	0.0222385
ZNF516	409.659	-2.0649	0.257171	8.02929	9.8e-16	4.62e-14
X.63	14.1617	-2.07276	0.680559	3.04567	0.00232161	0.0114203
CALHM6	769.865	-2.07492	0.22837	9.08577	1.03e-19	7.91e-18
SATB1.AS1	230.985	-2.07544	0.236958	8.75868	1.98e-18	1.31e-16
GALNT9	21.1925	-2.07693	0.712986	2.913	0.00357979	0.0163331
ZCCHC18	144.195	-2.08727	0.326202	6.39868	1.57e-10	3.71e-09
YBX3	4166.23	-2.08796	0.227453	9.17975	4.32e-20	3.45e-18
AC068338.3	36.1662	-2.0937	0.469188	4.46239	8.11e-06	8.01e-05
OBSCN.AS1	24.5285	-2.10029	0.608808	3.44985	0.000560908	0.00339329
DBNDD1	86.4769	-2.10075	0.378516	5.54997	2.86e-08	4.66e-07
ZNF853	189.49	-2.11701	0.244695	8.65163	5.08e-18	3.21e-16
MAML3	112.218	-2.11824	0.556802	3.8043	0.000142206	0.00102256
TUSC1	29.641	-2.11947	0.751962	2.81859	0.00482351	0.0209394
RAB11FIP5	16.1754	-2.12077	0.665028	3.189	0.00142767	0.0076034
ELOCP28	10.4816	-2.12908	0.746077	2.8537	0.0043214	0.0191353
NOTCH2	2307.47	-2.13282	0.163524	13.0429	6.98e-39	3.68e-36
AC005062.1	17.4515	-2.13389	0.843802	2.5289	0.0114421	0.0426849
TBC1D16	363.501	-2.13967	0.422564	5.06355	4.12e-07	5.47e-06
LINC01144	18.4652	-2.14617	0.804084	2.66909	0.00760579	0.0306743
RYR3	46.1985	-2.14833	0.712938	3.01334	0.0025839	0.0124965
AC107027.3	24.8177	-2.15148	0.737116	2.91878	0.00351407	0.0161006
TRPS1	148.025	-2.15982	0.334937	6.44843	1.13e-10	2.75e-09
NIPAL4	110.409	-2.16034	0.30699	7.03716	1.96e-12	6.16e-11
AC004381.2	26.7891	-2.16183	0.560468	3.85719	0.000114696	0.000850527
LINC02012	9.07152	-2.1643	0.847514	2.55371	0.0106582	0.040322
SLC22A23	53.4042	-2.16464	0.592768	3.65175	0.000260456	0.00174555
RHOBTB1	99.6233	-2.17641	0.270187	8.0552	7.93e-16	3.76e-14
PITPNM2	562.109	-2.18043	0.309193	7.05202	1.76e-12	5.58e-11
P2RX5	1928.37	-2.20084	0.49827	4.41696	1e-05	9.66e-05
AL512378.1	30.1612	-2.21278	0.592406	3.73523	0.00018754	0.00130886
ADGRV1	41.3285	-2.21457	0.790929	2.79996	0.00511094	0.0219773
TNFSF8	291.548	-2.23575	0.248657	8.99131	2.44e-19	1.81e-17
CRMP1	44.6512	-2.24449	0.790407	2.83967	0.00451608	0.0198321
SLC45A3	224.486	-2.24787	0.273178	8.22857	1.89e-16	9.72e-15
AL162578.1	13.4091	-2.24858	0.79397	2.83208	0.00462469	0.0202265
AC138207.4	27.1812	-2.26205	0.639669	3.53629	0.000405788	0.00257508
MATK	232.453	-2.27382	0.311547	7.29848	2.91e-13	1.03e-11
RPL23AP37	9.54286	-2.28559	0.920388	2.48329	0.0130174	0.0474164
AP003086.1	22.7846	-2.28709	0.589288	3.8811	0.000103984	0.000780645
RAP1GAP2	182.377	-2.29118	0.78229	2.92881	0.00340266	0.0157
SCARNA5	55.3048	-2.29298	0.772336	2.96889	0.00298876	0.0140638
NEB	122.848	-2.29304	0.509614	4.49956	6.81e-06	6.88e-05
DSEL	18.288	-2.30009	0.901566	2.55122	0.0107348	0.0405459
SERPINB9P1	573.86	-2.30025	0.160597	14.3231	1.57e-46	1.43e-43
SCARNA6	20.8278	-2.30137	0.83862	2.74424	0.00606516	0.0253933
AL355581.1	20.8853	-2.30244	0.635269	3.62435	0.000289684	0.00191709
AC119396.2	166.815	-2.30413	0.45828	5.02778	4.96e-07	6.46e-06
ARRDC4	453.622	-2.30511	0.57588	4.00276	6.26e-05	0.000496434
APLP2	3444.25	-2.30608	0.205707	11.2105	3.62e-29	7.23e-27
CLEC4C	13.8441	-2.32372	0.852443	2.72595	0.00641167	0.0266126
AC026748.1	76.9685	-2.33092	0.538901	4.32532	1.52e-05	0.0001402
JHDM1D.AS1	142.787	-2.33965	0.234342	9.98393	1.79e-23	2.08e-21
AC026362.2	26.3658	-2.34428	0.764964	3.06456	0.00217989	0.0108438
AC009145.4	17.2507	-2.36797	0.715049	3.31162	0.000927558	0.00524005
CNN3	47.2303	-2.37002	0.541445	4.37722	1.2e-05	0.000113977
TCL6	499.698	-2.38077	0.27605	8.62441	6.44e-18	4.04e-16
C16orf74	757.325	-2.38728	0.171597	13.9122	5.34e-44	4.16e-41
SNORA12	23.8887	-2.39193	0.632392	3.78235	0.000155352	0.00110447
RPS27AP1	10.8848	-2.3947	0.946953	2.52885	0.0114438	0.0426849
LCN10	49.0411	-2.39788	0.683286	3.50934	0.000449222	0.00280716
AC025678.3	25.4949	-2.40332	0.919443	2.61389	0.00895179	0.0350742
AC090559.1	17.9491	-2.41067	0.724145	3.32899	0.000871622	0.00495828
LAIR1	1464.8	-2.41097	0.261499	9.21982	2.98e-20	2.46e-18
ADD2	193.85	-2.4246	0.40919	5.92538	3.12e-09	6.02e-08
SNORD17	119.444	-2.43631	0.574193	4.24301	2.21e-05	0.00019616
TAT	67.6967	-2.43754	0.787735	3.09437	0.00197235	0.0100115
ITPKB.IT1	34.4319	-2.43991	0.624813	3.90502	9.42e-05	0.000717516
MMP9	18.3627	-2.44223	0.702308	3.47743	0.000506242	0.00310073
IGSF9	11.3517	-2.44879	0.933093	2.62438	0.00868063	0.0341836
PBX1	50.7144	-2.45779	0.917702	2.67821	0.00740178	0.0299845
ALOX12B	11.5228	-2.45947	0.86028	2.85892	0.00425092	0.0188743
THRB	26.7748	-2.46879	0.62698	3.93758	8.23e-05	0.000633904
HES1	1028.62	-2.47082	0.224004	11.0303	2.73e-28	4.81e-26
MMP17	835.333	-2.47579	0.489863	5.05405	4.33e-07	5.72e-06
P2RY14	521.406	-2.47579	0.281446	8.7967	1.41e-18	9.53e-17
HTRA4	18.0246	-2.49221	0.713736	3.49178	0.000479812	0.00296467
PRCD	82.6251	-2.49342	0.609423	4.09145	4.29e-05	0.000354161
LRP1	103.624	-2.50421	0.973476	2.57244	0.0100983	0.0386233
RARB	8.32434	-2.51622	0.847993	2.96726	0.00300467	0.0141306
LRRC25	94.3524	-2.52296	0.383898	6.57196	4.97e-11	1.28e-09
LRP5	99.4451	-2.52869	0.519467	4.86785	1.13e-06	1.36e-05
RPS12P26	9.43885	-2.53302	0.843738	3.00214	0.00268089	0.0128705
HAL	26.2328	-2.53844	0.67771	3.74562	0.000179952	0.0012629
LARGE2	1080.53	-2.54862	0.156134	16.3233	6.74e-60	2.76e-56
AC112255.1	17.0878	-2.5625	0.815697	3.14148	0.00168095	0.00872513
GPR160	583.069	-2.56806	0.285456	8.99634	2.33e-19	1.74e-17
AL109741.2	9.98138	-2.57738	0.758647	3.39734	0.000680446	0.00400294
CASC11	13.9712	-2.58013	0.920663	2.80247	0.00507134	0.0218415
ARHGAP32	169.12	-2.58489	0.319074	8.10121	5.44e-16	2.62e-14
HEY2	20.4475	-2.58966	0.7046	3.67536	0.000237518	0.00161228
LOXL1.AS1	15.7224	-2.59229	0.844609	3.06922	0.00214618	0.0107152
ACKR3	36.7139	-2.59508	0.485627	5.34377	9.1e-08	1.36e-06
PELI2	228.082	-2.59992	0.379445	6.85191	7.29e-12	2.11e-10
TCL1B	50.8538	-2.60157	0.34043	7.64204	2.14e-14	8.84e-13
COL9A1	30.0218	-2.60217	0.874287	2.97633	0.00291718	0.0137785
GDF7	140.385	-2.60596	0.420154	6.20238	5.56e-10	1.22e-08
TMEM71	116.668	-2.60802	0.310297	8.40494	4.28e-17	2.43e-15
PLA2G5	10.0036	-2.61227	0.790692	3.30377	0.000953931	0.00536496
AC002480.1	84.6641	-2.61478	0.348516	7.5026	6.26e-14	2.4e-12
AC008481.1	10.8523	-2.61731	0.902005	2.90165	0.00371198	0.0168563
AL359752.1	26.8119	-2.63101	0.700574	3.75551	0.00017299	0.00121666
AL109914.1	31.5427	-2.65364	0.64771	4.09696	4.19e-05	0.000347055
SPRY1	630.594	-2.65881	0.241497	11.0097	3.43e-28	5.98e-26
FOXP1.IT1	22.9587	-2.66247	0.702415	3.79046	0.000150371	0.00107326
Z95114.1	45.0529	-2.67075	0.914271	2.92118	0.00348712	0.0160085
SCARNA10	49.776	-2.67331	0.889461	3.00554	0.00265113	0.01275
AC002480.3	19.2045	-2.67407	0.641145	4.17078	3.04e-05	0.000262864
STPG2	7.9176	-2.68573	0.865929	3.10156	0.00192502	0.00981459
SUGCT	26.2746	-2.70198	0.711776	3.79611	0.000146984	0.00105137
AL139020.1	693.659	-2.7123	0.254693	10.6493	1.76e-26	2.48e-24
ATP5MGL	12.6799	-2.71372	0.790387	3.4334	0.000596051	0.00357194
S1PR1	2471.93	-2.72862	0.285212	9.56701	1.1e-21	1.08e-19
AC027031.2	15.1797	-2.73206	0.806326	3.38828	0.000703321	0.00411172
SDK2	340.285	-2.74737	0.568454	4.83306	1.34e-06	1.6e-05
FAM69B	374.379	-2.75811	0.281367	9.80252	1.1e-22	1.21e-20
LINC01624	34.8646	-2.75931	0.651987	4.23215	2.31e-05	0.000204875
AL358333.2	33.3518	-2.76353	0.777351	3.55506	0.000377887	0.00241582
RPL31P11	13.0722	-2.77277	0.72026	3.84968	0.00011827	0.000873681
AC010616.1	41.1712	-2.78821	0.58783	4.74323	2.1e-06	2.36e-05
PLEKHA1	526.799	-2.79017	0.257824	10.822	2.71e-27	4.22e-25
LINC01781	437.16	-2.80429	0.243246	11.5286	9.46e-31	2.21e-28
CC2D2A	22.7191	-2.82191	0.724116	3.89705	9.74e-05	0.000738117
SNORA23	15.5083	-2.83447	1.07744	2.63074	0.00851992	0.0337128
IL6	1053.64	-2.86355	0.251921	11.3668	6.12e-30	1.35e-27
AL109741.1	40.2766	-2.90928	0.391822	7.425	1.13e-13	4.22e-12
WNT16	49.9706	-2.91407	0.461435	6.31524	2.7e-10	6.19e-09
CD1A	277.411	-2.91451	0.216787	13.4441	3.33e-41	2.48e-38
MEGF6	460.253	-2.92128	0.221776	13.1722	1.27e-39	7.69e-37
PRICKLE1	250.735	-2.93647	0.298227	9.84643	7.1e-23	8.02e-21
RND2	16.8432	-2.97632	0.739705	4.02366	5.73e-05	0.000460155
CCR9	43.9783	-2.98438	0.487355	6.12362	9.15e-10	1.95e-08
X.279	54.8422	-2.99749	0.895636	3.34678	0.000817574	0.00468338
IGF1R	217.741	-3.05411	0.359194	8.50269	1.85e-17	1.1e-15
PCSK5	23.2575	-3.07156	1.00241	3.06418	0.00218268	0.0108544
DCBLD2	32.0471	-3.09077	0.619936	4.98562	6.18e-07	7.85e-06
BACE2	353.689	-3.11318	0.321962	9.6694	4.07e-22	4.21e-20
TNFSF15	16.8742	-3.1167	0.893131	3.48963	0.000483691	0.00298211
AL354892.2	14.6177	-3.14965	0.906789	3.47341	0.000513889	0.00314052
RNY1	19.608	-3.23698	0.99598	3.25004	0.00115388	0.0063328
ALDH1A1	38.9909	-3.25689	0.800471	4.06873	4.73e-05	0.000387206
AC002480.4	31.905	-3.28188	0.700077	4.68788	2.76e-06	3.03e-05
AC011899.2	27.5327	-3.30455	0.594263	5.56074	2.69e-08	4.41e-07
CXCL16	153.544	-3.32128	0.328039	10.1246	4.3e-24	5.29e-22
CLVS1	14.1764	-3.33183	1.00962	3.3001	0.000966493	0.00542975
CLMN	274.077	-3.33356	0.436366	7.63936	2.18e-14	9e-13
SEMA3D	31.796	-3.47597	0.70742	4.91359	8.94e-07	1.1e-05
DIRAS1	217.452	-3.53927	0.424559	8.33634	7.66e-17	4.18e-15
CLIC3	166.75	-3.59362	0.286553	12.5409	4.46e-36	1.83e-33
MYO1B	119.656	-3.5938	0.442636	8.11908	4.7e-16	2.29e-14
GALNTL6	39.6582	-3.71727	0.782459	4.75075	2.03e-06	2.28e-05
LIX1	55.8213	-3.78209	0.539454	7.01095	2.37e-12	7.34e-11
ZBTB16	126.177	-3.81659	0.612083	6.23541	4.51e-10	1.01e-08
CORO2B	175.823	-4.20634	0.354091	11.8793	1.52e-32	4.36e-30
DSP	152.813	-4.26263	1.19676	3.5618	0.000368325	0.00236115
ST6GALNAC3	64.3863	-4.34322	0.496694	8.74425	2.25e-18	1.48e-16
CR1	1071.56	-4.46074	0.172299	25.8896	8.72e-148	1.43e-143
LIX1.AS1	123.891	-4.72495	0.42436	11.1343	8.54e-29	1.61e-26
CD1D	283.757	-4.81367	0.313865	15.3368	4.34e-53	7.11e-50
CR2	3110.11	-4.98439	0.430653	11.574	5.58e-31	1.32e-28
