# Supplementary material for: Intrathymic differentiation of natural antibody-producing plasma cells in human neonates
Source: Nat Commun. 2021 Oct 1;12:5761. doi: 10.1038/s41467-021-26069-2 (PMC8486820; doi:10.1038/s41467-021-26069-2)
Supplement: Supplementary file 5 — Supplementary Data 3 [file 41467_2021_26069_MOESM5_ESM.xlsx]

## Sheet: SD 4 - Single Cell Clusters
Supplementary Data 3. List of DEG by cluster. Two-sided MAST (Model-based Analysis of Single-cell Transcriptomics) test with Bonferroni correction.
gene	p_val	avg_logFC	pct.1	pct.2	p_val_adj	cluster
HMGB2	0	2.20569	0.985	0.589	0	1
TUBA1B	0	2.13696	0.991	0.609	0	1
STMN1	0	2.09329	0.979	0.367	0	1
TUBB	0	1.83087	0.989	0.707	0	1
H2AFZ	0	1.66396	0.998	0.641	0	1
TYMS	0	1.44977	0.894	0.296	0	1
HIST1H4C	7.16935e-171	1.41793	0.762	0.446	1.43387e-167	1
KIAA0101	0	1.41696	0.87	0.283	0	1
HMGN2	1.22429e-303	1.3273	0.989	0.852	2.44857e-300	1
UBE2C	2.42883634923566e-316	1.31616	0.691	0.179	4.85767269847132e-313	1
HMGB1	0	1.29092	0.994	0.916	0	1
RRM2	0	1.24387	0.709	0.186	0	1
PTTG1	3.64915e-229	1.11577	0.817	0.371	7.29829e-226	1
TUBB4B	2.56572e-191	1.10002	0.8	0.425	5.13144e-188	1
AURKB	0	1.09674	0.794	0.23	0	1
CKS1B	1.73011e-254	1.06747	0.843	0.355	3.46023e-251	1
CKS2	9.23384e-166	1.05946	0.821	0.39	1.84677e-162	1
PCNA	6.50408e-262	1.02089	0.76	0.426	1.30082e-258	1
MKI67	0	1.01166	0.73	0.217	0	1
H2AFV	1.35566e-228	1.00722	0.962	0.66	2.71132e-225	1
DUT	3.01629e-172	1.00697	0.9	0.547	6.03259e-169	1
TK1	0	0.998187	0.817	0.286	0	1
SMC4	1.45006e-217	0.978132	0.853	0.42	2.90011e-214	1
CCNB1	1.93377e-214	0.954133	0.691	0.35	3.86753e-211	1
UBE2S	9.11295e-137	0.948549	0.857	0.574	1.82259e-133	1
NUSAP1	6.22878e-278	0.946093	0.755	0.297	1.24576e-274	1
CDC20	1.46726e-225	0.944767	0.611	0.161	2.93453e-222	1
ZWINT	0	0.914631	0.768	0.228	0	1
BIRC5	1.70618e-295	0.894295	0.757	0.202	3.41236e-292	1
TOP2A	1.36170470188162e-317	0.876498	0.67	0.29	2.72340940376324e-314	1
MYBL2	8.21702e-203	0.870611	0.785	0.3	1.6434e-199	1
LGALS1	1.06588e-31	0.867156	0.681	0.466	2.13175e-28	1
GAPDH	1.49473e-167	0.845444	1	0.983	2.98945e-164	1
CCNB2	2.77148e-251	0.841324	0.672	0.15	5.54296e-248	1
H2AFX	2.87188e-214	0.834787	0.794	0.365	5.74377e-211	1
CENPF	2.11617e-211	0.82951	0.621	0.257	4.23234e-208	1
RAN	1.12005e-167	0.823493	0.996	0.798	2.24009e-164	1
LDHA	4.58478e-135	0.822917	0.96	0.658	9.16956e-132	1
FABP5	3.08072e-103	0.819901	0.804	0.388	6.16143e-100	1
CDKN3	1.30338e-283	0.814948	0.651	0.207	2.60677e-280	1
KPNA2	8.13238e-135	0.811732	0.828	0.457	1.62648e-131	1
HN1	5.44574e-117	0.801706	0.911	0.64	1.08915e-113	1
PTMA	3.2926e-176	0.779084	1	1	6.58521e-173	1
MCM7	2.14485e-173	0.769198	0.77	0.356	4.2897e-170	1
RANBP1	3.73233e-119	0.768075	0.915	0.57	7.46466e-116	1
MAD2L1	4.76907e-248	0.760818	0.777	0.31	9.53814e-245	1
VIM	1.72648e-122	0.756536	0.994	0.944	3.45295e-119	1
HNRNPA2B1	5.54576e-159	0.755964	0.996	0.915	1.10915e-155	1
ANP32E	2.64692e-133	0.754316	0.866	0.437	5.29383e-130	1
SNRPD1	4.18923e-138	0.752606	0.949	0.577	8.37846e-135	1
DEK	3.52974e-98	0.739892	0.866	0.631	7.05948e-95	1
NUCKS1	1.33874e-122	0.737383	0.889	0.475	2.67747e-119	1
PFN1	1.94023e-117	0.735755	1	0.992	3.88046e-114	1
ASF1B	0	0.721516	0.649	0.325	0	1
CALM3	1.07802e-114	0.721046	0.955	0.738	2.15604e-111	1
TPM4	6.85266e-113	0.713845	0.951	0.684	1.37053e-109	1
NASP	1.63761e-111	0.704651	0.817	0.503	3.27522e-108	1
PKM	1.12735e-100	0.701709	0.972	0.79	2.25471e-97	1
CENPW	4.84105e-235	0.701696	0.732	0.309	9.68209e-232	1
CFL1	7.2382e-118	0.701558	1	0.981	1.44764e-114	1
CENPA	8.99621e-230	0.70058	0.679	0.153	1.79924e-226	1
RPA3	2.65815e-121	0.69819	0.868	0.497	5.3163e-118	1
SLC25A5	8.63969e-124	0.69646	0.977	0.793	1.72794e-120	1
LMNB1	1.77839e-184	0.685544	0.772	0.389	3.55679e-181	1
PPIA	7.36936e-138	0.685322	0.998	0.948	1.47387e-134	1
HMGB3	2.49162e-198	0.684147	0.702	0.176	4.98324e-195	1
SUB1	4.47085e-87	0.671753	0.991	0.94	8.94169e-84	1
GINS2	2.8536e-202	0.669505	0.751	0.314	5.7072e-199	1
ACTB	9.67322e-69	0.657322	1	0.995	1.93464e-65	1
ACTG1	1.80579e-75	0.652556	0.996	0.966	3.61158e-72	1
SNRPB	1.20538e-105	0.650161	0.947	0.675	2.41075e-102	1
CDCA3	7.00261e-238	0.649307	0.677	0.14	1.40052e-234	1
CRIP1	2.29234e-62	0.644431	0.966	0.837	4.58468e-59	1
CARHSP1	5.89222e-99	0.638274	0.847	0.536	1.17844e-95	1
LSM5	1.10051e-100	0.637905	0.894	0.556	2.20102e-97	1
H2AFY	3.1513e-104	0.637626	0.883	0.519	6.30259e-101	1
C12orf75	9.34135e-78	0.633448	0.847	0.544	1.86827e-74	1
SKA2	1.09603e-112	0.63229	0.804	0.469	2.19206e-109	1
FEN1	3.76276e-181	0.631946	0.651	0.31	7.52551e-178	1
TPX2	3.36882e-247	0.631613	0.568	0.243	6.73764e-244	1
DNAJC9	1.38432e-139	0.630899	0.783	0.383	2.76863e-136	1
CDT1	1.84321e-218	0.630828	0.626	0.236	3.68641e-215	1
ARL6IP1	1.03828e-53	0.629578	0.84	0.571	2.07656e-50	1
HNRNPAB	1.03364e-123	0.628736	0.815	0.426	2.06728e-120	1
CXCL13	4.26959e-15	0.62845	0.485	0.334	8.53918e-12	1
CDK1	1.26672e-228	0.624918	0.645	0.191	2.53344e-225	1
KIFC1	1.21723e-251	0.624555	0.643	0.176	2.43446e-248	1
SNRPG	2.09662e-105	0.623782	0.966	0.741	4.19324e-102	1
CENPU	8.6385e-241	0.621922	0.653	0.277	1.7277e-237	1
ANP32B	6.0444e-101	0.618095	0.979	0.745	1.20888e-97	1
CCNA2	1.43175e-238	0.617801	0.609	0.151	2.8635e-235	1
SLBP	1.72453e-103	0.615653	0.815	0.389	3.44906e-100	1
DHFR	2.9641e-132	0.606902	0.783	0.366	5.9282e-129	1
PLK1	1.67787e-187	0.601904	0.494	0.242	3.35575e-184	1
CALR	8.64704e-67	0.601202	0.962	0.721	1.72941e-63	1
TPI1	3.98322e-77	0.600596	0.957	0.846	7.96645e-74	1
TCL1A	1.5372e-28	0.600402	0.63	0.393	3.0744e-25	1
CDCA8	1.79046e-229	0.587569	0.647	0.19	3.58092e-226	1
PHF19	4.26264e-133	0.58743	0.662	0.293	8.52528e-130	1
TMPO	1.65534e-104	0.587387	0.757	0.389	3.31067e-101	1
IDH2	1.96197e-78	0.586387	0.832	0.571	3.92394e-75	1
ORC6	1.57381e-113	0.583002	0.719	0.392	3.14762e-110	1
CENPM	3.31135e-156	0.568405	0.606	0.342	6.6227e-153	1
TACC3	4.88685e-126	0.566184	0.749	0.328	9.7737e-123	1
TROAP	1.37374e-175	0.564051	0.611	0.162	2.74748e-172	1
GSTP1	3.35121e-41	0.562541	0.911	0.768	6.70242e-38	1
MXD3	1.72807e-142	0.561149	0.598	0.356	3.45615e-139	1
DDX39A	6.07846e-79	0.558016	0.866	0.563	1.21569e-75	1
DTYMK	7.80554e-131	0.555904	0.719	0.37	1.56111e-127	1
S100A10	6.46969e-61	0.554394	0.926	0.698	1.29394e-57	1
UHRF1	2.39e-181	0.554176	0.536	0.143	4.78e-178	1
TUBA1C	8.1637e-98	0.551386	0.643	0.358	1.63274e-94	1
KIF22	2.69507e-165	0.550209	0.655	0.341	5.39014e-162	1
TMEM106C	9.99088e-129	0.548239	0.628	0.37	1.99818e-125	1
HNRNPD	5.02973e-80	0.547848	0.94	0.707	1.00595e-76	1
ASPM	7.98133e-165	0.546144	0.485	0.112	1.59627e-161	1
CDK2AP2	1.70642e-62	0.528735	0.874	0.577	3.41285e-59	1
GTSE1	1.0763e-210	0.527588	0.613	0.105	2.1526e-207	1
HSPA8	5.93279e-67	0.52675	0.974	0.877	1.18656e-63	1
DNMT1	6.20153e-108	0.523839	0.781	0.405	1.24031e-104	1
LDHB	6.93881e-72	0.52331	0.964	0.787	1.38776e-68	1
ENO1	3.66926e-61	0.523229	0.951	0.774	7.33852e-58	1
HSPB11	1.11052e-80	0.5207	0.836	0.521	2.22105e-77	1
UBE2T	8.84383e-162	0.520659	0.643	0.346	1.76877e-158	1
NUDT1	4.80162e-96	0.513571	0.738	0.347	9.60323e-93	1
MT2A	1.24619e-46	0.509961	0.734	0.465	2.49238e-43	1
CENPE	2.1504e-157	0.507693	0.617	0.205	4.3008e-154	1
LSM4	8.40899e-77	0.504274	0.845	0.524	1.6818e-73	1
DLGAP5	6.08011e-184	0.504172	0.466	0.024	1.21602e-180	1
SPC25	2.58554e-215	0.503878	0.564	0.061	5.17107e-212	1
NUF2	1.71091e-246	0.500464	0.606	0.235	3.42182e-243	1
TXN	1.74211e-60	0.499442	0.885	0.57	3.48422e-57	1
MCM2	1.85893e-127	0.495844	0.672	0.278	3.71786e-124	1
CDCA5	1.5579e-214	0.494294	0.566	0.106	3.11579e-211	1
RPL39L	2.10482e-126	0.493096	0.717	0.408	4.20964e-123	1
ANXA5	3.27018e-66	0.492747	0.823	0.569	6.54035e-63	1
YWHAH	3.44662e-68	0.491615	0.845	0.594	6.89323e-65	1
ANXA2	3.49323e-49	0.491151	0.857	0.651	6.98646e-46	1
RAD21	2.00869e-73	0.491096	0.745	0.432	4.01738e-70	1
CORO1A	4.47346e-59	0.488352	0.998	0.933	8.94693e-56	1
TCF19	9.19554e-222	0.488087	0.651	0.061	1.83911e-218	1
SNRNP25	2.81808e-74	0.487272	0.809	0.512	5.63616e-71	1
CALM2	1.23854e-50	0.483416	0.985	0.888	2.47708e-47	1
C19orf48	1.02684e-81	0.481871	0.685	0.302	2.05369e-78	1
EZH2	4.92142e-89	0.477041	0.67	0.328	9.84283e-86	1
MCM3	2.28558e-85	0.472474	0.679	0.395	4.57116e-82	1
AKR1B1	7.56292e-73	0.471126	0.726	0.431	1.51258e-69	1
PA2G4	3.64509e-69	0.470519	0.864	0.511	7.29017e-66	1
MND1	1.06052e-196	0.470119	0.638	0.196	2.12103e-193	1
AURKA	4.5896e-185	0.468463	0.609	0.281	9.1792e-182	1
MCM5	6.39168e-49	0.467524	0.715	0.487	1.27834e-45	1
CBX5	2.61255e-84	0.466215	0.789	0.46	5.2251e-81	1
ISG15	2.91564e-34	0.465798	0.977	0.875	5.83128e-31	1
PRDX1	1.24595e-46	0.465621	0.97	0.835	2.49191e-43	1
YWHAE	2.16145e-62	0.464479	0.889	0.597	4.32289e-59	1
PGAM1	7.50355e-59	0.463069	0.891	0.614	1.50071e-55	1
CLSPN	3.5291e-179	0.460976	0.534	0.192	7.0582e-176	1
WDR1	1.07652e-50	0.456553	0.866	0.617	2.15303e-47	1
RAD51AP1	2.47926e-161	0.455059	0.564	0.278	4.95852e-158	1
HMGA1	8.96304e-50	0.454981	0.947	0.79	1.79261e-46	1
CACYBP	2.84638e-71	0.452821	0.83	0.493	5.69277e-68	1
TFDP1	8.75471e-63	0.45056	0.76	0.447	1.75094e-59	1
HELLS	4.58877e-98	0.450227	0.664	0.369	9.17755e-95	1
GMNN	7.3743e-124	0.449759	0.67	0.287	1.47486e-120	1
CENPN	6.89862e-149	0.449589	0.56	0.219	1.37972e-145	1
LBR	2.71251e-68	0.445982	0.764	0.41	5.42501e-65	1
CENPH	5.90234e-122	0.441097	0.683	0.351	1.18047e-118	1
PSMC3	1.64629e-61	0.435952	0.798	0.503	3.29258e-58	1
BCL2L12	3.86281e-81	0.435914	0.709	0.373	7.72562e-78	1
CENPK	1.72869e-153	0.433189	0.549	0.318	3.45739e-150	1
SAE1	1.067e-74	0.430241	0.67	0.371	2.134e-71	1
RRM1	1.01812e-123	0.430067	0.613	0.271	2.03624e-120	1
CDC25B	8.49693e-83	0.4298	0.583	0.304	1.69939e-79	1
HMMR	2.92224e-167	0.427271	0.589	0.161	5.84448e-164	1
SSRP1	2.85185e-67	0.426849	0.745	0.405	5.70371e-64	1
HNRNPM	3.91484e-58	0.425173	0.911	0.608	7.82968e-55	1
RNASEH2A	4.97713e-86	0.423881	0.63	0.387	9.95425e-83	1
CEP55	1.5751e-222	0.422884	0.617	0.048	3.1502e-219	1
RFC4	1.12492e-100	0.422648	0.668	0.338	2.24984e-97	1
IGLL1	2.06564e-09	0.4219	0.228	0.15	4.13128e-06	1
ILF2	3.15226e-55	0.421189	0.868	0.594	6.30452e-52	1
AL928768.3	8.06811e-07	0.420968	0.587	0.551	0.00161362	1
VDAC3	1.04625e-60	0.419707	0.768	0.484	2.0925e-57	1
NME1	1.59661e-54	0.418585	0.721	0.357	3.19322e-51	1
NDC80	1.17685e-168	0.417162	0.528	0.31	2.3537e-165	1
BUB3	4.16595e-53	0.413767	0.791	0.497	8.33191e-50	1
LCP1	5.15868e-43	0.413495	0.936	0.721	1.03174e-39	1
SIVA1	3.54882e-56	0.412538	0.806	0.473	7.09765e-53	1
EIF5A	4.80985e-46	0.409867	0.928	0.699	9.61969e-43	1
USP1	3.91802e-75	0.409223	0.572	0.267	7.83604e-72	1
SGOL2	1.49728e-137	0.405143	0.545	0.268	2.99455e-134	1
BIK	2.94099e-44	0.404579	0.604	0.357	5.88197e-41	1
CDK2	9.41921e-103	0.402865	0.709	0.349	1.88384e-99	1
LIG1	4.30211e-116	0.401834	0.691	0.355	8.60422e-113	1
CCDC167	7.88309e-48	0.398091	0.851	0.608	1.57662e-44	1
UBALD2	7.32372e-30	0.39414	0.819	0.612	1.46474e-26	1
SMC2	3.38812e-114	0.393269	0.57	0.31	6.77623e-111	1
HIST1H1C	1.68196e-24	0.381435	0.7	0.459	3.36392e-21	1
RACGAP1	1.12459e-128	0.38141	0.566	0.29	2.24918e-125	1
MCM6	7.44837e-93	0.381024	0.632	0.332	1.48967e-89	1
CDCA4	1.26999e-105	0.379496	0.551	0.374	2.53998e-102	1
MCM4	2.11392e-127	0.379086	0.485	0.281	4.22783e-124	1
SMS	9.50377e-57	0.378651	0.762	0.407	1.90075e-53	1
KIF2C	6.35279e-171	0.378218	0.574	0.108	1.27056e-167	1
CD81	8.77337e-37	0.37598	0.928	0.753	1.75467e-33	1
BID	1.24447e-35	0.375251	0.806	0.551	2.48895e-32	1
PDLIM1	1.65097e-40	0.371657	0.787	0.508	3.30193e-37	1
CDK4	1.98915e-43	0.37163	0.619	0.385	3.97831e-40	1
CCT5	1.81944e-48	0.370068	0.706	0.449	3.63888e-45	1
GGH	6.61907e-161	0.368403	0.483	0.243	1.32381e-157	1
VRK1	3.29647e-67	0.368147	0.609	0.375	6.59293e-64	1
SMC1A	2.06192e-68	0.366217	0.602	0.228	4.12383e-65	1
YEATS4	2.4593e-65	0.362599	0.606	0.314	4.9186e-62	1
PKMYT1	1.26645e-181	0.361829	0.555	0.067	2.5329e-178	1
HDGF	1.73576e-42	0.359745	0.706	0.469	3.47151e-39	1
KIF23	1.47653e-147	0.358995	0.485	0.099	2.95307e-144	1
ARHGAP11B	1.56776e-78	0.358957	0.609	0.348	3.13551e-75	1
PSIP1	2.46998e-40	0.35825	0.76	0.497	4.93997e-37	1
HJURP	1.09496e-254	0.355637	0.574	0.013	2.18993e-251	1
SGOL1	2.02795e-122	0.354269	0.513	0.327	4.05591e-119	1
CCDC34	4.15826e-110	0.352567	0.545	0.267	8.31652e-107	1
E2F1	5.55337e-118	0.351272	0.551	0.206	1.11067e-114	1
TUBG1	6.51507e-86	0.349337	0.574	0.314	1.30301e-82	1
HPRT1	2.02974e-42	0.348948	0.6	0.406	4.05947e-39	1
MANF	8.14173e-37	0.348931	0.783	0.517	1.62835e-33	1
KIF20B	7.30619e-49	0.348471	0.564	0.409	1.46124e-45	1
TPGS2	4.07655e-61	0.348256	0.655	0.314	8.15311e-58	1
CCDC18	1.83572e-54	0.348046	0.689	0.391	3.67145e-51	1
XRCC5	2.70287e-39	0.344896	0.796	0.533	5.40575e-36	1
RAD51	3.21408e-157	0.342424	0.579	0.165	6.42815e-154	1
OIP5	4.8198e-174	0.342267	0.545	0.236	9.63959e-171	1
AES	4.97391e-27	0.342121	0.945	0.827	9.94782e-24	1
PRC1	3.48572e-135	0.340885	0.46	0.236	6.97145e-132	1
LRR1	6.62873e-88	0.33958	0.583	0.272	1.32575e-84	1
PDIA6	2.09872e-32	0.337885	0.913	0.721	4.19743e-29	1
NCAPG	5.87003e-150	0.337397	0.47	0.131	1.17401e-146	1
H2AFJ	1.7665e-32	0.335789	0.64	0.389	3.533e-29	1
PRDX2	1.26513e-32	0.335072	0.76	0.534	2.53025e-29	1
HSPD1	3.47838e-36	0.334289	0.791	0.514	6.95676e-33	1
FOXM1	6.67175e-155	0.333408	0.553	0.114	1.33435e-151	1
PTMS	1.10873e-32	0.332065	0.7	0.448	2.21746e-29	1
CD70	1.9634e-26	0.328947	0.772	0.57	3.9268e-23	1
SHCBP1	7.10731e-167	0.328128	0.523	0.31	1.42146e-163	1
MZT1	3.66222e-45	0.327511	0.64	0.368	7.32444e-42	1
HIRIP3	1.17284e-86	0.321541	0.611	0.332	2.34569e-83	1
EBP	2.10698e-46	0.318798	0.632	0.403	4.21395e-43	1
SEC61B	6.08315e-29	0.318521	0.964	0.831	1.21663e-25	1
WDR76	1.98239e-86	0.318223	0.66	0.329	3.96477e-83	1
P4HB	2.21897e-33	0.314021	0.855	0.6	4.43795e-30	1
PXMP2	1.50388e-99	0.311244	0.47	0.327	3.00775e-96	1
CKAP2	1.6849e-58	0.309659	0.611	0.327	3.36981e-55	1
CDKN2D	4.86902e-30	0.308925	0.583	0.495	9.73805e-27	1
ACY3	2.84602e-23	0.306572	0.498	0.314	5.69204e-20	1
CCT6A	4.18124e-39	0.30652	0.762	0.478	8.36248e-36	1
ESCO2	1.33362e-156	0.305693	0.521	0.094	2.66724e-153	1
KIF11	4.56355e-147	0.304821	0.498	0.281	9.12709e-144	1
CDC6	3.06846e-172	0.304572	0.602	0.09	6.13691e-169	1
ABRACL	3.82897e-33	0.304381	0.843	0.576	7.65794e-30	1
USP18	7.71763e-25	0.30196	0.783	0.597	1.54353e-21	1
FAM64A	2.62382e-156	0.301337	0.447	0.037	5.24764e-153	1
NCAPD2	1.83109e-60	0.301097	0.577	0.316	3.66219e-57	1
MTHFD2	4.07828e-41	0.300937	0.779	0.468	8.15656e-38	1
SOX4	4.18411e-20	0.298074	0.672	0.466	8.36821e-17	1
NCAPH2	5.44487e-58	0.297606	0.585	0.357	1.08897e-54	1
PAICS	1.97613e-40	0.297485	0.477	0.305	3.95227e-37	1
SPC24	5.05735e-142	0.296914	0.438	0.064	1.01147e-138	1
UNG	3.65686e-52	0.296902	0.483	0.319	7.31372e-49	1
CCND3	2.85988e-30	0.29602	0.728	0.457	5.71976e-27	1
HSP90AA1	1.07294e-26	0.295793	0.957	0.867	2.14589e-23	1
BUB1	1.26232e-105	0.295468	0.402	0.155	2.52464e-102	1
HAT1	4.62805e-39	0.291733	0.653	0.392	9.2561e-36	1
HNRNPH1	1.18443e-16	0.29033	0.9	0.773	2.36887e-13	1
FAM111A	8.22812e-44	0.290322	0.604	0.404	1.64562e-40	1
IFI6	7.81276e-24	0.290074	0.94	0.771	1.56255e-20	1
ALYREF	3.15572e-47	0.28707	0.649	0.448	6.31144e-44	1
CDC45	3.09524e-147	0.284316	0.536	0.125	6.19047e-144	1
DCTPP1	2.04356e-36	0.283388	0.73	0.439	4.08712e-33	1
CKAP2L	2.38054e-131	0.283164	0.457	0.072	4.76108e-128	1
HSP90B1	7.49256e-40	0.280942	0.889	0.601	1.49851e-36	1
C9orf40	3.68455e-89	0.279895	0.596	0.336	7.3691e-86	1
LRRC59	1.9789e-32	0.278546	0.679	0.47	3.9578e-29	1
IGKV4-1	1.05432e-06	0.278159	0.389	0.272	0.00210863	1
PGP	3.47676e-41	0.276598	0.585	0.406	6.95352e-38	1
C21orf58	7.82032e-125	0.276254	0.562	0.186	1.56406e-121	1
RFC2	2.38802e-37	0.276186	0.666	0.441	4.77604e-34	1
CNN2	3.64026e-24	0.275612	0.947	0.799	7.28051e-21	1
FBXO5	2.05109e-90	0.274168	0.394	0.245	4.10218e-87	1
ACAT2	9.98168e-43	0.274162	0.574	0.351	1.99634e-39	1
SDF2L1	1.45491e-15	0.273881	0.626	0.514	2.90982e-12	1
KNSTRN	1.38846e-94	0.273231	0.472	0.283	2.77691e-91	1
AIF1	3.73614e-41	0.272528	0.726	0.402	7.47227e-38	1
SPCS3	3.32471e-27	0.271661	0.772	0.541	6.64942e-24	1
DEPDC1B	1.22993e-143	0.26795	0.37	0.109	2.45987e-140	1
CHEK1	1.09058e-84	0.267348	0.445	0.235	2.18115e-81	1
EIF4A3	6.66703e-28	0.266575	0.713	0.534	1.33341e-24	1
ARL6IP6	1.5855e-29	0.26624	0.587	0.434	3.171e-26	1
DLEU2	2.17103e-42	0.263082	0.538	0.299	4.34206e-39	1
NCL	6.23106e-23	0.26167	0.823	0.634	1.24621e-19	1
CHAF1A	1.79981e-60	0.261399	0.523	0.34	3.59963e-57	1
ATAD2	6.34802e-59	0.26078	0.428	0.226	1.2696e-55	1
MTHFD1	7.67951e-63	0.259767	0.715	0.327	1.5359e-59	1
PAQR4	2.59927e-64	0.257972	0.464	0.296	5.19854e-61	1
SEC61G	1.67129e-24	0.257886	0.957	0.801	3.34259e-21	1
RMI2	1.55908e-56	0.257474	0.611	0.293	3.11815e-53	1
HADH	1.81109e-41	0.257227	0.54	0.301	3.62218e-38	1
TUBB6	2.64088e-31	0.255962	0.589	0.447	5.28176e-28	1
CDKN2A	6.49699e-27	0.255335	0.596	0.384	1.2994e-23	1
CDCA7	1.77186e-26	0.254834	0.545	0.423	3.54373e-23	1
SPAG5	3.76848e-110	0.253822	0.362	0.184	7.53696e-107	1
CDKN2C	3.94944e-33	0.253722	0.585	0.445	7.89888e-30	1
PDCD5	1.66464e-26	0.253404	0.709	0.488	3.32927e-23	1
ACYP1	1.1877e-40	0.253378	0.634	0.382	2.3754e-37	1
CCNF	2.26896e-108	0.251487	0.496	0.259	4.53792e-105	1
PLSCR1	2.29141e-32	0.250722	0.836	0.572	4.58282e-29	1
MELK	1.13481e-147	0.250351	0.494	0.061	2.26962e-144	1
CCL22	1.12586e-263	2.30515	0.888	0.415	2.25172e-260	2
CCL17	1.49656e-53	1.35816	0.48	0.324	2.99313e-50	2
FABP5	3.42885e-96	1.17183	0.772	0.406	6.8577e-93	2
SRGN	5.00127e-108	1.12474	0.959	0.769	1.00025e-104	2
LGALS1	1.39854e-33	1.10457	0.694	0.473	2.79709e-30	2
CCR7	3.51133e-81	1.10037	0.782	0.383	7.02266e-78	2
CD9	2.33511e-72	1.06242	0.65	0.384	4.67022e-69	2
LGALS3	7.75748e-146	1.0376	0.776	0.465	1.5515e-142	2
DUSP4	1.58535e-103	1.03504	0.816	0.379	3.1707e-100	2
CCL4	1.44093e-39	1.0289	0.503	0.419	2.88186e-36	2
EBI3	2.36677e-87	1.01505	0.769	0.498	4.73354e-84	2
TNFRSF18	1.9802e-136	0.956569	0.66	0.351	3.96039e-133	2
PRDX1	5.76115e-96	0.934935	0.952	0.842	1.15223e-92	2
HSP90AB1	1.75596e-107	0.923648	0.986	0.859	3.51192e-104	2
TXN	1.2762e-86	0.916801	0.861	0.584	2.5524e-83	2
CTSD	9.30244e-28	0.893663	0.714	0.556	1.86049e-24	2
CXCL13	9.15432e-24	0.875338	0.425	0.343	1.83086e-20	2
ENO1	6.65175e-74	0.8137	0.942	0.782	1.33035e-70	2
ID2	3.42777e-44	0.810195	0.646	0.448	6.85554e-41	2
NPW	2.01423e-83	0.802964	0.476	0.14	4.02845e-80	2
CCL3	2.75263e-23	0.799118	0.677	0.515	5.50526e-20	2
MIR155HG	1.863e-36	0.79713	0.67	0.447	3.726e-33	2
NME1	4.91546e-73	0.775045	0.731	0.37	9.83091e-70	2
PKM	2.59055e-65	0.765707	0.935	0.799	5.1811e-62	2
CD83	1.07087e-53	0.754576	0.895	0.613	2.14174e-50	2
GPX4	8.08929e-65	0.727612	0.915	0.737	1.61786e-61	2
HSPB1	3.02967e-51	0.714762	0.833	0.592	6.05934e-48	2
PDLIM4	8.58782e-101	0.701652	0.48	0.195	1.71756e-97	2
BRI3	5.3196e-70	0.688854	0.803	0.487	1.06392e-66	2
BID	1.16931e-50	0.688063	0.844	0.558	2.33861e-47	2
SMS	1.00201e-62	0.678307	0.806	0.418	2.00402e-59	2
TRAF1	8.07801e-68	0.674749	0.707	0.379	1.6156e-64	2
CD58	3.32123e-65	0.667837	0.741	0.475	6.64245e-62	2
RAN	6.95199e-49	0.664975	0.946	0.809	1.3904e-45	2
RANBP1	3.30942e-55	0.658092	0.864	0.586	6.61884e-52	2
CD63	2.67869e-38	0.653849	0.837	0.616	5.35738e-35	2
LDHA	1.05091e-42	0.652665	0.85	0.677	2.10182e-39	2
REL	5.38094e-46	0.650283	0.782	0.465	1.07619e-42	2
HSPD1	3.80292e-54	0.648135	0.776	0.526	7.60584e-51	2
NCL	1.7119e-46	0.641545	0.871	0.639	3.42379e-43	2
FSCN1	8.87265e-57	0.63674	0.605	0.293	1.77453e-53	2
NFKBIE	1.02962e-64	0.634046	0.796	0.48	2.05924e-61	2
SLAMF7	4.09045e-39	0.628438	0.653	0.457	8.18091e-36	2
LINC01480	2.92553e-27	0.624991	0.673	0.388	5.85105e-24	2
GNG8	5.82056e-53	0.622384	0.429	0.127	1.16411e-49	2
ASAH1	4.90501e-31	0.621135	0.765	0.572	9.81001e-28	2
CHCHD6	2.66363e-67	0.619787	0.33	0.181	5.32726e-64	2
FXYD2	8.28054e-65	0.606429	0.514	0.153	1.65611e-61	2
PSAP	1.47033e-12	0.596447	0.925	0.856	2.94067e-09	2
CALR	1.43477e-36	0.584522	0.935	0.732	2.86954e-33	2
BCL2L11	1.55528e-43	0.57741	0.619	0.369	3.11057e-40	2
EIF5A	3.74131e-49	0.57456	0.884	0.71	7.48262e-46	2
PRMT1	5.31288e-48	0.57272	0.854	0.562	1.06258e-44	2
TPI1	1.77694e-41	0.559418	0.942	0.851	3.55387e-38	2
GM2A	2.4509e-19	0.558313	0.833	0.738	4.90179e-16	2
CCDC28B	1.34385e-40	0.544275	0.69	0.431	2.68771e-37	2
IL4I1	3.58714e-35	0.541923	0.646	0.472	7.17428e-32	2
PPP1R14B	8.28945e-45	0.537516	0.663	0.418	1.65789e-41	2
CCL4L2	2.95278e-31	0.532035	0.282	0.297	5.90557e-28	2
APOC1	1.48359e-51	0.530944	0.449	0.169	2.96717e-48	2
ATOX1	2.96357e-43	0.526636	0.745	0.47	5.92714e-40	2
FABP3	4.85957e-103	0.52287	0.52	0.167	9.71914e-100	2
SRM	4.92961e-31	0.521087	0.741	0.532	9.85922e-28	2
HSPA8	1.4372e-28	0.512735	0.952	0.882	2.8744e-25	2
DNPH1	2.88695e-41	0.511506	0.728	0.464	5.77391e-38	2
CDK4	4.89867e-50	0.510701	0.738	0.386	9.79734e-47	2
PGAM1	5.97758e-37	0.510115	0.823	0.629	1.19552e-33	2
PIM3	5.43928e-28	0.507151	0.646	0.398	1.08786e-24	2
NFKB1	1.64541e-39	0.50005	0.714	0.478	3.29083e-36	2
VIM	7.57136e-27	0.499983	0.976	0.947	1.51427e-23	2
HSPE1	1.59779e-31	0.497444	0.871	0.723	3.19559e-28	2
G0S2	3.44359e-48	0.494925	0.446	0.121	6.88717e-45	2
CCT6A	3.3981e-42	0.493677	0.813	0.485	6.7962e-39	2
ACP5	1.20848e-05	0.489558	0.738	0.695	0.0241695	2
GPR137B	2.37417e-55	0.485142	0.701	0.39	4.74833e-52	2
LCP1	1.00876e-26	0.47824	0.884	0.733	2.01752e-23	2
PDCD5	6.68049e-33	0.477677	0.762	0.493	1.3361e-29	2
NFKB2	2.85283e-29	0.476489	0.639	0.43	5.70565e-26	2
GSTP1	4.05827e-11	0.476352	0.857	0.777	8.11655e-08	2
PPA1	5.39259e-31	0.476171	0.779	0.617	1.07852e-27	2
GAPDH	1.93956e-30	0.46504	1	0.983	3.87913e-27	2
NINJ1	1.99603e-45	0.462432	0.633	0.375	3.99205e-42	2
SOX4	1.93159e-12	0.458033	0.622	0.478	3.86317e-09	2
CCT5	2.75459e-34	0.452491	0.694	0.46	5.50918e-31	2
MRPL12	3.34724e-35	0.447754	0.697	0.423	6.69448e-32	2
LY9	4.80589e-12	0.444919	0.639	0.487	9.61177e-09	2
SERPINB9	8.32264e-30	0.440736	0.599	0.294	1.66453e-26	2
ILF2	4.21533e-29	0.439279	0.82	0.608	8.43067e-26	2
CREM	1.03352e-18	0.439138	0.68	0.464	2.06704e-15	2
TNFRSF4	3.05088e-46	0.436285	0.524	0.262	6.10176e-43	2
CRIP1	3.14944e-10	0.435449	0.881	0.848	6.29887e-07	2
PA2G4	3.44123e-28	0.434029	0.762	0.531	6.88246e-25	2
CCT2	5.34304e-30	0.432479	0.776	0.521	1.06861e-26	2
GRN	9.84833e-10	0.428189	0.759	0.648	1.96967e-06	2
GBP2	1.04832e-19	0.427157	0.469	0.335	2.09664e-16	2
SNRPG	6.36247e-26	0.425755	0.881	0.755	1.27249e-22	2
KLK1	4.3643e-10	0.421066	0.497	0.428	8.72859e-07	2
MYC	5.75143e-16	0.4182	0.34	0.261	1.15029e-12	2
XCL2	1.51073e-51	0.416858	0.262	0.022	3.02146e-48	2
LGMN	1.88403e-18	0.415757	0.541	0.506	3.76807e-15	2
NOP16	2.80611e-41	0.412929	0.565	0.402	5.61221e-38	2
GADD45G	2.17881e-36	0.409105	0.541	0.223	4.35763e-33	2
ATP1B3	6.21905e-26	0.406019	0.653	0.47	1.24381e-22	2
PPIA	2.63733e-34	0.403062	0.997	0.95	5.27465e-31	2
MARCKSL1	2.62465e-18	0.402647	0.568	0.383	5.2493e-15	2
CD81	1.77655e-19	0.401717	0.871	0.764	3.5531e-16	2
HNRNPM	6.111e-24	0.400293	0.827	0.625	1.2222e-20	2
TRAF4	7.3611e-24	0.39907	0.684	0.495	1.47222e-20	2
SNX11	1.16179e-21	0.397482	0.595	0.395	2.32357e-18	2
ABRACL	1.77739e-22	0.392091	0.816	0.588	3.55479e-19	2
SNRPD1	8.20019e-23	0.388205	0.83	0.599	1.64004e-19	2
SEC61B	1.76338e-22	0.387704	0.922	0.839	3.52676e-19	2
YBX3	3.1261e-23	0.387691	0.456	0.298	6.2522e-20	2
SNX9	3.4236e-40	0.387537	0.51	0.211	6.8472e-37	2
CCND2	2.28429e-39	0.386378	0.646	0.34	4.56858e-36	2
TNFRSF11B	2.36736e-81	0.386367	0.541	0.243	4.73472e-78	2
APOD	1.04075e-16	0.385345	0.282	0.147	2.08151e-13	2
GRAMD1A	3.75634e-27	0.383543	0.663	0.387	7.51268e-24	2
CYSTM1	3.4489e-36	0.383344	0.65	0.37	6.8978e-33	2
ZBTB32	6.74403e-19	0.382709	0.616	0.529	1.34881e-15	2
NPM3	1.48639e-33	0.378833	0.633	0.353	2.97278e-30	2
RBPJ	7.57867e-25	0.376668	0.619	0.443	1.51573e-21	2
WDR91	4.74375e-48	0.375977	0.565	0.35	9.48751e-45	2
SQLE	4.78262e-36	0.375885	0.633	0.335	9.56525e-33	2
ID3	3.81886e-06	0.375064	0.827	0.731	0.00763771	2
LDHB	3.614e-18	0.374785	0.891	0.799	7.22801e-15	2
DCTPP1	6.11698e-25	0.373102	0.677	0.454	1.2234e-21	2
DDX21	3.3826e-18	0.371353	0.694	0.516	6.76521e-15	2
MTHFD2	1.47823e-18	0.366035	0.697	0.485	2.95646e-15	2
WARS	9.36859e-27	0.364307	0.646	0.417	1.87372e-23	2
LRMP	1.92559e-10	0.364012	0.697	0.608	3.85118e-07	2
SAMSN1	4.92985e-15	0.36375	0.776	0.588	9.8597e-12	2
ADGRE5	5.45272e-15	0.3627	0.677	0.558	1.09054e-11	2
IFI27	0.00528533	0.3618	0.5	0.412	1	2
NEK6	1.71735e-22	0.359869	0.592	0.397	3.43469e-19	2
SIRPA	1.82415e-52	0.358828	0.588	0.385	3.6483e-49	2
PAICS	5.5933e-31	0.35352	0.551	0.307	1.11866e-27	2
HNRNPAB	1.375e-22	0.352573	0.694	0.449	2.75e-19	2
LMCD1	6.70403e-37	0.350207	0.602	0.317	1.34081e-33	2
NOLC1	1.41028e-27	0.348317	0.571	0.435	2.82057e-24	2
SRI	4.46719e-15	0.339066	0.663	0.548	8.93438e-12	2
TSPO	1.42722e-16	0.337645	0.483	0.317	2.85444e-13	2
BIRC3	1.22442e-16	0.3374	0.701	0.449	2.44884e-13	2
CD70	1.38465e-09	0.337229	0.724	0.581	2.7693e-06	2
PTGIR	2.02702e-38	0.336153	0.493	0.231	4.05404e-35	2
DUSP2	3.86665e-14	0.334969	0.827	0.672	7.7333e-11	2
MT2A	5.89457e-10	0.330573	0.636	0.482	1.17891e-06	2
C19orf48	1.05594e-17	0.327598	0.493	0.329	2.11188e-14	2
HSP90AA1	3.38658e-17	0.327561	0.956	0.871	6.77315e-14	2
TVP23A	3.15813e-26	0.325193	0.405	0.182	6.31626e-23	2
XCL1	1.13213e-94	0.324459	0.378	0.017	2.26426e-91	2
CKS2	1.96087e-16	0.323627	0.67	0.417	3.92175e-13	2
TNFAIP3	9.30682e-14	0.321509	0.585	0.391	1.86136e-10	2
LILRB4	2.32132e-17	0.320704	0.561	0.346	4.64265e-14	2
DDX39A	4.50109e-20	0.319162	0.823	0.578	9.00218e-17	2
GLA	2.13797e-22	0.318195	0.544	0.413	4.27594e-19	2
CBX6	6.32966e-21	0.318166	0.639	0.46	1.26593e-17	2
ICAM1	2.53487e-18	0.316634	0.52	0.371	5.06974e-15	2
GPATCH4	1.24623e-28	0.31568	0.595	0.4	2.49247e-25	2
NOP58	5.34615e-18	0.313589	0.684	0.483	1.06923e-14	2
SLC25A5	7.67738e-13	0.309336	0.901	0.805	1.53548e-09	2
RGS2	1.97168e-07	0.309005	0.656	0.516	0.000394336	2
BHLHE40	8.35539e-19	0.308196	0.609	0.461	1.67108e-15	2
IL21R	1.92971e-22	0.307737	0.616	0.438	3.85942e-19	2
GNL3	4.64645e-19	0.305856	0.653	0.437	9.2929e-16	2
LMNA	1.32654e-14	0.305138	0.633	0.467	2.65308e-11	2
SEMA7A	2.61915e-12	0.303933	0.673	0.548	5.23829e-09	2
MGLL	5.34523e-34	0.30365	0.527	0.331	1.06905e-30	2
CTSA	1.74273e-12	0.301482	0.626	0.493	3.48545e-09	2
TNFRSF1B	4.75934e-19	0.299706	0.636	0.47	9.51867e-16	2
TMEM70	2.07239e-19	0.297156	0.677	0.417	4.14477e-16	2
SNRPB	2.00846e-14	0.295128	0.833	0.693	4.01691e-11	2
MTCH2	1.29199e-23	0.293379	0.68	0.394	2.58398e-20	2
IMPDH2	1.94979e-16	0.292588	0.575	0.447	3.89957e-13	2
DUSP10	6.23375e-34	0.291616	0.575	0.264	1.24675e-30	2
RASSF4	9.7809e-36	0.291115	0.418	0.188	1.95618e-32	2
YWHAE	2.12362e-15	0.28951	0.762	0.617	4.24725e-12	2
RCN1	2.63491e-43	0.286859	0.585	0.292	5.26981e-40	2
NFKBIA	7.89216e-06	0.285624	0.728	0.659	0.0157843	2
S100A11	6.15351e-09	0.278254	0.752	0.67	1.2307e-05	2
STAT5A	7.69353e-18	0.275011	0.616	0.428	1.53871e-14	2
THOP1	3.34831e-24	0.27391	0.554	0.347	6.69661e-21	2
TTYH3	1.84586e-24	0.273126	0.5	0.332	3.69171e-21	2
SDC4	1.37066e-33	0.271455	0.303	0.151	2.74132e-30	2
SLC43A3	3.14076e-38	0.27069	0.629	0.337	6.28151e-35	2
CDK2	2.26114e-22	0.269566	0.527	0.374	4.52227e-19	2
FKBP4	6.1932e-36	0.269166	0.554	0.332	1.23864e-32	2
RGCC	1.04669e-12	0.269113	0.33	0.237	2.09339e-09	2
SGK1	1.92598e-15	0.267804	0.68	0.479	3.85196e-12	2
IGFBP4	1.3155e-27	0.266303	0.595	0.293	2.631e-24	2
CSF1	1.4145e-52	0.262208	0.534	0.242	2.82901e-49	2
DUSP5	6.73964e-20	0.261259	0.568	0.313	1.34793e-16	2
TCTN1	3.75089e-10	0.261034	0.551	0.375	7.50178e-07	2
P4HA2	5.95148e-18	0.260557	0.452	0.39	1.1903e-14	2
H2AFY	1.22121e-13	0.260542	0.694	0.545	2.44242e-10	2
NFKBID	8.88942e-07	0.259747	0.571	0.517	0.00177788	2
XRCC5	2.98849e-14	0.258148	0.738	0.547	5.97698e-11	2
NFATC1	7.7659e-15	0.257278	0.629	0.427	1.55318e-11	2
SSRP1	3.27608e-15	0.255025	0.609	0.427	6.55216e-12	2
HSD17B12	2.24624e-15	0.253572	0.633	0.438	4.49247e-12	2
ALDH2	1.67923e-11	0.25048	0.541	0.411	3.35846e-08	2
LTB	0	1.4804	0.968	0.766	0	3
CD69	5.81022e-259	1.18359	0.836	0.634	1.16204e-255	3
SMIM14	5.66136e-222	1.01472	0.719	0.532	1.13227e-218	3
HOPX	1.05144e-126	0.723863	0.701	0.661	2.10288e-123	3
FCER2	4.67085e-84	0.662967	0.608	0.498	9.3417e-81	3
C1orf162	2.11306e-158	0.628545	0.645	0.511	4.22612e-155	3
SPIB	8.79657e-140	0.625055	0.805	0.599	1.75931e-136	3
JUNB	9.52913e-87	0.609632	0.866	0.877	1.90583e-83	3
SCIMP	1.67047e-96	0.597832	0.654	0.49	3.34094e-93	3
S100A4	6.91063e-64	0.592224	0.72	0.615	1.38213e-60	3
IGHD	1.67982e-69	0.582106	0.49	0.432	3.35963e-66	3
PLAC8	1.22707e-76	0.580153	0.485	0.357	2.45414e-73	3
SELL	9.04995e-120	0.577027	0.72	0.658	1.80999e-116	3
KLF6	1.98723e-102	0.561739	0.911	0.874	3.97447e-99	3
GPR183	9.87391e-91	0.553252	0.555	0.482	1.97478e-87	3
IL4R	2.50249e-83	0.526003	0.453	0.421	5.00498e-80	3
NCR3	1.41311e-108	0.515908	0.613	0.457	2.82622e-105	3
ZFP36	8.8209e-60	0.507211	0.835	0.815	1.76418e-56	3
LINC00926	6.40867e-93	0.472185	0.519	0.414	1.28173e-89	3
CD1C	9.65565e-63	0.459806	0.459	0.382	1.93113e-59	3
ACP5	3.76453e-92	0.440875	0.756	0.581	7.52906e-89	3
CNN2	2.147e-94	0.440721	0.842	0.758	4.294e-91	3
NR4A2	7.14212e-50	0.438237	0.555	0.419	1.42842e-46	3
AC079767.4	9.90869e-52	0.418564	0.428	0.318	1.98174e-48	3
CORO1A	2.68996e-168	0.41767	0.977	0.865	5.37993e-165	3
PLD4	4.19718e-46	0.407024	0.732	0.578	8.39437e-43	3
FGD2	1.96974e-50	0.381145	0.668	0.631	3.93947e-47	3
FAM177B	2.05383e-60	0.378083	0.401	0.305	4.10766e-57	3
RP11-231C14.7	2.62678e-77	0.375707	0.495	0.457	5.25355e-74	3
HCK	5.05566e-69	0.363089	0.585	0.507	1.01113e-65	3
LST1	1.80551e-62	0.357898	0.628	0.613	3.61102e-59	3
DHRS9	6.98913e-64	0.346855	0.531	0.528	1.39783e-60	3
EGR1	2.59025e-25	0.342221	0.65	0.584	5.18051e-22	3
IER2	1.52856e-34	0.336205	0.888	0.894	3.05713e-31	3
CCL5	2.61286e-41	0.311193	0.55	0.484	5.22571e-38	3
IFITM3	2.12042e-47	0.310149	0.622	0.594	4.24085e-44	3
CD86	2.43568e-53	0.305599	0.582	0.554	4.87137e-50	3
TUBA1A	9.92529e-26	0.30483	0.617	0.535	1.98506e-22	3
SAMSN1	2.1206e-39	0.302708	0.592	0.614	4.24121e-36	3
FCRL4	2.39257e-37	0.30216	0.575	0.455	4.78514e-34	3
MX2	4.02081e-35	0.297568	0.557	0.463	8.04163e-32	3
ACTB	2.57005e-212	0.287524	1	0.987	5.14009e-209	3
DUSP1	1.76567e-39	0.287323	0.774	0.779	3.53135e-36	3
BCL2A1	4.00921e-48	0.286694	0.501	0.457	8.01841e-45	3
SERTAD1	7.27809e-29	0.285799	0.569	0.489	1.45562e-25	3
CD72	3.45039e-40	0.282365	0.374	0.339	6.90078e-37	3
AES	2.45813e-43	0.27461	0.841	0.835	4.91626e-40	3
S100A6	1.60657e-31	0.270296	0.709	0.719	3.21315e-28	3
RABGAP1L	5.63806e-45	0.269364	0.613	0.635	1.12761e-41	3
ACTG1	8.84236e-111	0.266126	0.987	0.932	1.76847e-107	3
FAM129C	7.54179e-48	0.265254	0.519	0.374	1.50836e-44	3
TNFSF11	3.97956e-37	0.262058	0.565	0.526	7.95913e-34	3
CD83	4.79452e-34	0.261632	0.65	0.59	9.58904e-31	3
FOSB	2.58961e-19	0.258069	0.758	0.774	5.17921e-16	3
B4GALT1	7.98223e-25	0.254966	0.568	0.488	1.59645e-21	3
ID3	9.06274e-38	0.253041	0.746	0.718	1.81255e-34	3
LTA	4.10568e-44	0.252724	0.5	0.492	8.21137e-41	3
HMGA1	7.82169e-39	0.250549	0.83	0.756	1.56434e-35	3
IGHG3	0	3.91525	0.98	0.878	0	4
IGHGP	0	3.84115	0.885	0.665	0	4
IGHG1	0	3.61793	0.985	0.959	0	4
IGHG4	0	3.5512	0.942	0.708	0	4
IGHG2	1.02468e-236	3.3192	0.866	0.533	2.04937e-233	4
IGLC2	5.49367e-180	3.16985	0.987	0.917	1.09873e-176	4
IGLL5	4.52929e-149	3.11248	0.848	0.461	9.05858e-146	4
IGLC3	1.74422e-92	2.96918	0.965	0.901	3.48844e-89	4
JCHAIN	0	2.78553	0.961	0.671	0	4
IGKC	6.45832e-91	2.73216	0.995	0.991	1.29166e-87	4
IGLV2-14	9.52795e-56	2.66744	0.531	0.361	1.90559e-52	4
IGHA2	2.39687e-29	2.52601	0.751	0.685	4.79375e-26	4
IGHA1	5.47067e-17	2.46575	0.918	0.839	1.09413e-13	4
IGHM	3.79936e-10	2.18839	0.878	0.888	7.59873e-07	4
XBP1	0	2.18121	0.985	0.506	0	4
IGKV1-12	6.3693e-54	2.17509	0.6	0.489	1.27386e-50	4
MZB1	0	2.02629	0.997	0.692	0	4
SSR4	0	1.97162	0.993	0.826	0	4
IGLV1-51	3.8796e-48	1.8205	0.597	0.429	7.75919e-45	4
IGLV3-1	8.69254e-35	1.67583	0.555	0.411	1.73851e-31	4
IGLV2-8	1.86259e-21	1.63411	0.433	0.357	3.72517e-18	4
IGLV6-57	2.31835e-152	1.61821	0.679	0.32	4.6367e-149	4
IGLV2-23	4.25009e-33	1.58092	0.538	0.454	8.50019e-30	4
IGLV2-11	2.95803e-25	1.55282	0.411	0.273	5.91606e-22	4
IGLV4-69	5.55338e-21	1.53506	0.476	0.432	1.11068e-17	4
IGHE	9.92289e-15	1.52354	0.554	0.419	1.98458e-11	4
IGLV1-47	8.22026e-19	1.46787	0.445	0.382	1.64405e-15	4
HSP90B1	0	1.42459	0.977	0.553	0	4
IGKV3-15	5.34022e-30	1.40846	0.453	0.421	1.06804e-26	4
IGKV1-5	3.03806e-17	1.39075	0.397	0.389	6.07612e-14	4
FKBP11	0	1.37808	0.926	0.444	0	4
DERL3	0	1.36208	0.906	0.448	0	4
IGLV1-40	1.41672e-11	1.2766	0.287	0.311	2.83345e-08	4
IGLV3-19	4.25686e-15	1.27472	0.446	0.303	8.51371e-12	4
SEC11C	0	1.24831	0.957	0.576	0	4
IGLV3-10	1.56266e-15	1.24505	0.239	0.21	3.12531e-12	4
IGLV4-60	2.77387e-28	1.21678	0.518	0.421	5.54774e-25	4
IGLV3-21	2.06162e-16	1.2088	0.262	0.223	4.12323e-13	4
IGLV3-9	6.97248e-12	1.17213	0.486	0.369	1.3945e-08	4
IGKV3-11	1.12704e-17	1.16664	0.375	0.282	2.25409e-14	4
IGHEP1	1.17295e-25	1.13127	0.506	0.312	2.3459e-22	4
PDIA4	8.83562e-304	1.01291	0.895	0.434	1.76712e-300	4
ITM2C	1.24596e-289	0.998035	0.837	0.469	2.49191e-286	4
IGLV9-49	5.00045e-25	0.99328	0.494	0.41	1.00009e-21	4
CD27	8.93564e-249	0.977189	0.815	0.553	1.78713e-245	4
IGLV1-44	5.57486e-20	0.941079	0.305	0.227	1.11497e-16	4
IGKV3-20	4.4313e-21	0.911481	0.538	0.475	8.86259e-18	4
PPIB	5.88181e-249	0.90375	0.973	0.731	1.17636e-245	4
IGLV7-43	2.35746e-11	0.893354	0.419	0.339	4.71492e-08	4
KCNMA1	4.10599e-169	0.882216	0.666	0.428	8.21197e-166	4
AL928742.12	2.88306e-20	0.867395	0.465	0.321	5.76612e-17	4
IGLV3-25	2.43543e-13	0.864568	0.275	0.196	4.87087e-10	4
HSPA5	1.62542e-176	0.863993	0.876	0.575	3.25083e-173	4
SDF2L1	3.64866e-232	0.850014	0.854	0.453	7.29732e-229	4
PIM2	3.81182e-196	0.835967	0.905	0.541	7.62364e-193	4
IGLV5-45	1.14365e-10	0.833986	0.364	0.356	2.28729e-07	4
VIMP	1.04928e-265	0.826223	0.889	0.472	2.09856e-262	4
IGLC7	8.34014e-56	0.824063	0.681	0.44	1.66803e-52	4
HERPUD1	1.6573e-172	0.793988	0.972	0.862	3.3146e-169	4
PRDX4	1.23095e-233	0.790559	0.817	0.392	2.46191e-230	4
MANF	2.54415e-201	0.780913	0.81	0.484	5.0883e-198	4
FKBP2	6.27431e-222	0.778877	0.856	0.423	1.25486e-218	4
JUN	2.88688e-84	0.759635	0.94	0.846	5.77376e-81	4
IGKV4-1	2.05395e-15	0.751034	0.39	0.26	4.1079e-12	4
HM13	2.3063e-214	0.747324	0.886	0.484	4.61259e-211	4
IGLV3-27	2.37475e-11	0.714428	0.317	0.237	4.7495e-08	4
RP11-16E12.2	5.31518e-198	0.684368	0.722	0.3	1.06304e-194	4
CITED2	1.4059e-93	0.673253	0.574	0.38	2.8118e-90	4
MYDGF	2.89016e-150	0.673023	0.857	0.542	5.78033e-147	4
CD79A	5.88096e-130	0.671285	0.995	0.988	1.17619e-126	4
CECR1	6.55241e-263	0.66508	0.813	0.393	1.31048e-259	4
SELK	4.12987e-150	0.640939	0.902	0.612	8.25974e-147	4
SPCS1	5.00025e-182	0.640298	0.985	0.839	1.00005e-178	4
IFI6	2.4785e-94	0.612127	0.944	0.753	4.95699e-91	4
CD59	3.99835e-136	0.610622	0.735	0.348	7.9967e-133	4
SSR3	1.80881e-137	0.609602	0.925	0.646	3.61762e-134	4
SPCS2	4.57672e-165	0.607468	0.962	0.765	9.15344e-162	4
P4HB	4.11538e-136	0.605663	0.893	0.567	8.23076e-133	4
TXNDC11	6.89886e-165	0.580588	0.754	0.377	1.37977e-161	4
KDELR2	2.63552e-120	0.555004	0.864	0.566	5.27104e-117	4
CRELD2	1.79551e-143	0.551085	0.802	0.511	3.59102e-140	4
FAM46C	2.93743e-190	0.546571	0.688	0.254	5.87487e-187	4
IGKV1-27	2.17326e-09	0.543003	0.294	0.265	4.34652e-06	4
NUCB2	4.37239e-193	0.517969	0.641	0.263	8.74477e-190	4
RABAC1	3.58714e-98	0.516554	0.891	0.639	7.17428e-95	4
CD38	1.31562e-187	0.505697	0.587	0.316	2.63125e-184	4
BTG2	2.87087e-87	0.487864	0.854	0.623	5.74173e-84	4
IGLV7-46	0.0037168	0.486086	0.327	0.298	1	4
ERN1	9.39731e-189	0.480636	0.61	0.308	1.87946e-185	4
NPC2	8.18271e-86	0.48038	0.883	0.63	1.63654e-82	4
IGKV1D-8	1.66151e-21	0.468231	0.401	0.25	3.32301e-18	4
SPCS3	3.18468e-109	0.465951	0.818	0.508	6.36936e-106	4
CHPF	7.8213e-253	0.458493	0.594	0.118	1.56426e-249	4
IGKV6-21	2.38224e-25	0.458214	0.524	0.365	4.76447e-22	4
TIMP1	7.22378e-88	0.454893	0.539	0.267	1.44476e-84	4
RP11-290F5.1	4.72236e-142	0.454145	0.562	0.215	9.44472e-139	4
DNAJB9	2.52995e-110	0.448687	0.724	0.399	5.0599e-107	4
RPN2	1.61564e-88	0.446806	0.819	0.58	3.23129e-85	4
GSTP1	3.2568e-76	0.446439	0.965	0.742	6.51359e-73	4
TMED10	1.37438e-92	0.442538	0.823	0.531	2.74875e-89	4
TRIB1	7.81696e-113	0.435904	0.599	0.335	1.56339e-109	4
VPREB3	8.56066e-52	0.433405	0.788	0.514	1.71213e-48	4
SLAMF7	1.55215e-126	0.433199	0.701	0.419	3.10431e-123	4
TNFRSF17	7.69897e-58	0.429005	0.772	0.571	1.53979e-54	4
LMAN2	1.0325e-85	0.428312	0.895	0.66	2.06499e-82	4
SEC61B	2.08138e-79	0.424346	0.966	0.817	4.16276e-76	4
IGKV1-6	1.97736e-07	0.42216	0.276	0.233	0.000395473	4
ARF4	9.14966e-83	0.420719	0.775	0.523	1.82993e-79	4
LMAN1	4.93325e-110	0.411059	0.601	0.35	9.8665e-107	4
GMPPB	4.16917e-109	0.408975	0.633	0.366	8.33835e-106	4
ARSA	1.0275e-111	0.402922	0.689	0.38	2.05501e-108	4
PDK1	2.41277e-140	0.400288	0.549	0.287	4.82555e-137	4
PRDM1	3.36908e-121	0.399301	0.505	0.204	6.73816e-118	4
ADM	4.38115e-61	0.394573	0.247	0.071	8.7623e-58	4
MAN1A1	1.93995e-139	0.390529	0.565	0.315	3.8799e-136	4
SEC61G	3.32233e-54	0.386319	0.937	0.79	6.64465e-51	4
HIST1H1C	6.8256e-34	0.37748	0.587	0.46	1.36512e-30	4
RPN1	7.45207e-75	0.370032	0.71	0.498	1.49041e-71	4
ERLEC1	1.12766e-81	0.369088	0.662	0.418	2.25532e-78	4
SEC61A1	2.35339e-75	0.368138	0.744	0.491	4.70677e-72	4
TMED9	1.34447e-66	0.365898	0.879	0.629	2.68893e-63	4
TMED2	1.26858e-66	0.359634	0.845	0.595	2.53717e-63	4
CCDC167	6.69587e-57	0.350823	0.832	0.588	1.33917e-53	4
SEC14L1	1.1536e-96	0.349439	0.597	0.324	2.3072e-93	4
SELM	4.24361e-125	0.347951	0.612	0.35	8.48722e-122	4
SEL1L	4.08916e-114	0.345688	0.559	0.36	8.17832e-111	4
ICAM2	2.09438e-86	0.341722	0.662	0.395	4.18876e-83	4
SDC1	9.63449e-194	0.338082	0.459	0.071	1.9269e-190	4
ZBP1	2.06811e-57	0.337899	0.75	0.507	4.13622e-54	4
DNAJC3	1.67483e-74	0.336006	0.612	0.33	3.34965e-71	4
SPAG4	3.87227e-183	0.329125	0.394	0.193	7.74453e-180	4
CADM1	4.30518e-202	0.326671	0.648	0.293	8.61037e-199	4
SLC44A1	5.58781e-85	0.31875	0.559	0.296	1.11756e-81	4
MANEA	1.20975e-136	0.303885	0.636	0.356	2.4195e-133	4
SEMA4A	3.14335e-78	0.299015	0.53	0.271	6.2867e-75	4
DNAJC1	4.18201e-80	0.296488	0.542	0.32	8.36402e-77	4
SRPRB	1.27316e-61	0.29481	0.596	0.369	2.54631e-58	4
IGKV1D-39	3.6103e-33	0.294015	0.302	0.148	7.22061e-30	4
DNAJB11	3.15758e-45	0.292233	0.7	0.476	6.31517e-42	4
PDIA6	1.71372e-35	0.291615	0.874	0.711	3.42745e-32	4
JSRP1	1.09349e-100	0.290863	0.348	0.184	2.18698e-97	4
TXNDC5	1.66039e-132	0.288007	0.438	0.233	3.32077e-129	4
CXCL13	7.72362e-15	0.287053	0.45	0.326	1.54472e-11	4
CREB3L2	3.63235e-62	0.286556	0.512	0.279	7.26471e-59	4
ALG5	1.44592e-54	0.283697	0.628	0.401	2.89184e-51	4
LAX1	8.95648e-65	0.276269	0.576	0.35	1.7913e-61	4
IFNG-AS1	2.28112e-112	0.275882	0.472	0.198	4.56224e-109	4
IFNAR2	3.98987e-60	0.273262	0.552	0.319	7.97974e-57	4
CLPTM1L	1.80041e-47	0.272802	0.605	0.463	3.60082e-44	4
PDXK	1.08504e-68	0.269502	0.511	0.341	2.17007e-65	4
RP11-1070N10.3	1.17983e-38	0.263432	0.627	0.432	2.35967e-35	4
TPST2	2.24776e-58	0.261188	0.644	0.349	4.49552e-55	4
AQP3	1.54387e-143	0.259621	0.534	0.152	3.08774e-140	4
IGLC6	4.46379e-30	0.254788	0.417	0.275	8.92757e-27	4
CD63	5.58907e-57	0.250945	0.848	0.581	1.11781e-53	4
