# Supplementary material for: Intrathymic differentiation of natural antibody-producing plasma cells in human neonates
Source: Nat Commun. 2021 Oct 1;12:5761. doi: 10.1038/s41467-021-26069-2 (PMC8486820; doi:10.1038/s41467-021-26069-2)
Supplement: Supplementary file 7 — Source Data [file 41467_2021_26069_MOESM7_ESM.xlsx]

## Sheet: Figures
Source Data. Raw data of figures 1a, 1b, 1c, 1d, 1e, 1f, 3b, 3d, 3e, 5d, 6a, 6c, 6d, 6f, 7a, and 7c.
Raw data of Fig. 1a
Age (days)	ASC/106 thymocytes
2	67.5
2	95
3
3
3	52.5
3	105
4
4
4	112.5
4	125
5	47.5
5	45
5	40
5	92.5
6	60
7	47.5
7	90
Raw data of Fig. 1b
Thymocytes	CD19-	CD19+
882	43	9550
1050	0	25500
1230	0	18522
Raw data of Fig. 1c
Thymus	Adult Blood	Cord Blood
6820	771.875	0
1021.43	664.773	0
1100	2267.44	0
440	7150	0
2122.35		0
2750		0
1466.67
694.737
2357.14
4400
1375
572.917
1825.53
4812.5
11458.3
550
2112
2514.29
720
3916
440
1719.26
2035
839.259
949.02
1540
375.294
Raw data of Fig. 1d
CD21-CD35-
Thymus	Blood	Cord Blood
24.01	0.35	1.23
26.69	1.05	0.51
14.36	0.7	0.92
25
43.09
47.35
29.9
34.93
33.71
26.15
CD21+CD35+
Thymus	Blood	Cord Blood
34.12	98.26	91.39
27.09	97.1	97.17
46.83	98.06	93.29
36.59
22.57
21.87
37.27
31.57
45.83
41.58
Raw data of Fig. 1e
Age (months)	CD21-CD35- (%)	CD21+CD35+ (%)
0.03	24.01	34.12
0.1	26.69	27.09
0.12	14.36	46.83
0.13	25	36.59
0.14	43.09	22.57
0.53	47.35	21.87
0.9	29.9	37.27
1	34.93	31.57
1.13	33.71	45.83
1.16	26.15	41.58
1.6	15.6	38.67
1.8	22.2	47.2
2	17.44	26.64
3	38.29	17.43
3.3	19.16	40.66
3.7	47.31	13.91
4	26.09	38.24
4.1	12.54	52.66
4.2	13.81	45.16
4.9	29.75	30.44
5	18.61	27.86
5.1	12.55	47.56
5.2	41.3	18.81
Raw data of Fig. 1f
CD21-CD35-	IgG	IgM	IgA	IgE
T1	24500	25750	14500	2500
T2	25583.3	18583.3	14833.3	100
T3	7500	16250	15750	2250
T4	3666.67	7000	17833.3	1583.33
T5	8750	8375	13875	50
CD21+CD35+	250	2000	83.33	125
T1	333.33	3666.67	1083.33	0
T2	0	400	1200	0
T3	166.67	1000	2500	83.33
T4	125	625	1000	0
T5
Raw data of Fig. 1h
CD21-CD35- (%)	CD21+CD35+ (%)
31.263	20.953
39.672	19.059
32.291	17.722
50.685	20.35
36.162	13.161
30.528	21.327
46.312	11.838
39.942	12.621
43.19	11.781
25.714	13.772
38.336	18.605
28.837	16.619
15.521	17.364
31.307	12.446
48.209	22.35
39.671	15.325
45.818	18.323
28.247	25.427
46.451	19.121
32.24	20.611
26.178	14.011
37.29	16.649
19.949	25.556
26.154	19.281
38.427	15.733
38.732	16.979
28.028	17.629
27.064	15.459
28.023	20.575
16.988	15.655
22.59	21.238
36.617	19.051
21.641	27.999
27.427	18.314
26.884	27.33
21.706	23.989
35.325	20.933
41.535	21.984
28.836	28.142
17.402	21.815
42.391	27.578
29.661	16.853
27.108	16.071
42.903	16.843
32.228	28.264
33.862	18.024
31.152	26.342
51.872	20.879
33.788	15.817
33.043	19.395
41.63	15.463
Raw data of Fig. 3b
CD80+ (%)		CD86+ (%)
CD21-CD35-	CD21+CD35+	CD21-CD35-	CD21+CD35+
56.39	30.2	34.73	15.28
28.79	9.22	37.2	9.26
26.68	6.63	41.45	11.69
23.75	6	29.78	4.88
16.25	4.86	33.29	7.47
PD1+ (%)		KI67+ (%)
CD21-CD35-	CD21+CD35+	CD21-CD35-	CD21+CD35+
28.69	11.22	52.47	17.5
43.09	12.42	58.49	15.17
34.76	9.65	42.63	8.65
30.59	6.49	58.49	15.86
20.11	5.45	54.74	8
CD138+ (%)		XBP1+ (%)
CD21-CD35-	CD21+CD35+	CD21-CD35-	CD21+CD35+
0.62	0.31	7.36	1.51
4.83	0	11.76	2.84
1.87	0	10.61	1.61
0.75	0	6.97	1.21
1.13	0	5.85	1.35
BLIMP1+ (%)		BCMA+ (%)
CD21-CD35-	CD21+CD35+	CD21-CD35-	CD21+CD35+
23.87	5.59	6.89	2.44
28.53	7.05	8.35	2.8
42.63	8.65	7.89	1.49
11.5	2.09	6.18	0.87
54.74	8	2.82	0.87
Raw data of Fig. 3d
IgD+IgM+ (%)		IgG+ (%)
CD21-CD35-	CD21+CD35+	CD21-CD35-	CD21+CD35+
59.19	85.62	13.63	3.99
53.51	83.83	20.64	8.24
39.79	79.71	19.73	9.35
35.39	75.32	30.86	5.42
44.47	83.68	21.27	3.15
IgA+ (%)		IgE+ (%)
CD21-CD35-	CD21+CD35+	CD21-CD35-	CD21+CD35+
7.88	1.06	2.82	0.56
8.15	1.31	0.73	0.17
14.91	2.92	0.44	0.04
10.32	1.49	0.38	0.02
9.42	0.75	0.14	0
Raw data of Fig. 3e
	IGHA1
CD21-CD35-	124000000	138000000	262000000
CD21+CD35+	3550000	6300000	9060000
	IGHA2
CD21-CD35-	1660000	6990000	4260000
CD21+CD35+	0	428000	257000
	IGHD
CD21-CD35-	6320000	8550000	9870000
CD21+CD35+	14500000	24300000	29700000
	IGHG1
CD21-CD35-	115000000	690000000	459000000
CD21+CD35+	8180000	12000000	11900000
	IGHG2
CD21-CD35-	10500000	16500000	14500000
CD21+CD35+	0	0	0
	IGHG3
CD21-CD35-	3010000	44700000	30200000
CD21+CD35+	0	118000	264000
	IGHG4
CD21-CD35-	0	2460000	7610000
CD21+CD35+	0	571000	152000
	IGHM
CD21-CD35-	98600000	154000000	257000000
CD21+CD35+	108000000	124000000	163000000
Raw data of Fig. 5d
Post-culture cord blood B cells (%)
0
0
0
Pre-culture thymic CD70+CD138- B cells (%)
0
0
0
0
0
0
Post-culture thymic CD70+CD138- B cells (%)
0.07
0.11
0.07
0.18
0.22
0.16
Raw data of Fig. 6a
CD21+CD35+	CD21-CD35-	CD21-CD35-CD138+
0.0414	0.0438	0.093
0.0376	0.0445	0.0617
0.0293	0.0354	0.0535
0.0329	0.0405	0.0503
0.0259	0.0295	0.0707
Raw data of Fig. 6c
CD21+CD35+	CD21-CD35-	CD21-CD35-CD138+
9	11.7	14.5
4.4	5.2	6.4
4.3	5.3	7
9.6	21.7	34.4
9.7	22.8	38.3
Raw data of Fig. 6d
CD21+CD35+	CD21-CD35-	CD21-CD35-CD138+
1.14784	1.13303	1
1.15809	1.07801	1.07407
1.18264	1.11667	1.16505
1.61475	1.80615	2.09137
1.50457	1.85011	1.74839
Raw data of Fig. 6f
Thymus number	CD70+	CD138+
Thy1	0.0458	0.0884
Thy2	0.0515	0.1413
Thy3	0.036	0.0916
Raw data of Fig. 7a
Clone	S. aureus	K. pneumoniae	H. influenzae	E. coli
1	1.76487	-0.53802	-0.54617	-0.52172
2	1.78322	-0.50833	-0.4893	-0.47571
3	0.06775	-0.72433	-0.75422	1.6818
4	1.78431	-0.43097	-0.50002	-0.51728
5	1.77683	-0.49636	-0.52346	-0.51262
6	1.76924	-0.46374	-0.55727	-0.55337
7	1.7813	-0.4835	-0.49503	-0.5152
8	1.78732	-0.46747	-0.46884	-0.47572
9	1.78563	-0.47217	-0.48341	-0.48716
10	1.73384	-0.6674	-0.14152	-0.68673
11	1.78713	-0.49234	-0.48271	-0.38369
12	1.77973	-0.38027	-0.58901	-0.32581
13	1.7395	-0.38801	-0.82851	-0.24743
14	1.75634	-0.32657	-0.66674	-0.1905
15	-0.10696	-0.5371	1.75509	-0.51967
16	1.77641	-0.47314	-0.54626	-0.24517
17	1.77309	-0.43873	-0.59315	-0.23435
18	1.7614	-0.49723	-0.62487	-0.15316
19	-0.1548	-0.56994	1.76375	-0.50192
20	1.76687	-0.61018	-0.20091	-0.41174
21	1.78812	-0.47299	-0.43838	-0.47299
22	1.78857	-0.4654	-0.4377	-0.46288
23	1.7878	-0.47593	-0.45419	-0.46868
24	1.78788	-0.47806	-0.45388	-0.46424
25	1.75866	-0.16749	-0.58622	-0.37906
26	-0.36411	-0.45322	1.78667	-0.48642
Raw data of Fig. 7b
Clone	Enterobacter sp.	Enterococcus sp.	B. fragilis
27	-0.76176	1.13241	-0.370646
28	-0.773555	1.12921	-0.355657
29	-0.997998	1.00199	-0.00399199
30	1.15173	-0.647493	-0.504242
31	0.385459	-1.13537	0.749909
32	1.14848	-0.470589	-0.677892
33	1.15427	-0.549889	-0.604383
34	1.15031	-0.662265	-0.488046
35	-0.449925	-0.696002	1.14593
36	-0.381033	-0.75347	1.1345
37	-0.542006	-0.611987	1.15399
38	-0.456317	-0.690444	1.14676
39	-0.560576	-0.593964	1.15454
40	-0.591271	-0.563317	1.15459
41	-0.67687	-0.471742	1.14861
42	1.1489	-0.674529	-0.474374
43	1.15271	-0.635095	-0.517611
44	1.15443	-0.598909	-0.55552
45	1.15462	-0.589103	-0.565517
46	1.15015	-0.663772	-0.486377
47	1.1545	-0.558523	-0.595975

## Sheet: Supplementary Figures
Source Data. Raw data of Supplementary Figures 1f, 3b, 3c, 4b, 5b, and 8.
Raw data of Supplementary Fig. 1f
FSC (MFI)	CD21-CD35-	CD21+CD35+
T1	103516	88812.5
T2	98540.1	85862.1
T3	98591	92223.7
T4	105369	89632.2
T5	96852.2	91236.9
Raw data of Supplementary Fig. 3b
IRF4 (%)	CD21-CD35-	CD21+CD35+	CD59 (%)	CD21-CD35-	CD21+CD35+
T1	39.01	9.28	T1	10.4	1.52
T2	39.17	9.25	T2	17.24	5.52
T3	30.36	3.45	T3	18.37	5.01
T4	27.15	3.78	T4	9.76	1.06
T5	30.85	4.88	T5	2.91	0.49
CD39 (%)	CD21-CD35-	CD21+CD35+	CD69 (%)	CD21-CD35-	CD21+CD35+
T1	92.56	70	T1	92.52	83.56
T2	91.62	64.16	T2	91.05	76.45
T3	86.47	40.6	T3	94.65	80.6
T4	82.38	26.82	T4	90.64	67.61
T5	71.44	27.37	T5	89.4	78.12
Raw data of Supplementary Fig. 3c
IgD (%)	CD21-CD35-	CD21+CD35+
T1	70.92	93.33
T2	59.48	94.11
T3	63.01	97.98
T4	53.02	95.44
T5	75.81	96.84
CD27 (%)	CD21-CD35-	CD21+CD35+
T1	2.43	0.66
T2	5	1.61
T3	7.94	3.46
T4	7.13	3.22
T5	6.25	3.97
CD38 (%)	CD21-CD35-	CD21+CD35+
T1	4.99	0.79
T2	5.48	1.46
T3	5.36	1.13
T4	3.99	0.46
T5	1.58	0.26
Raw data of Supplementary Fig. 4b
IgD (MFI)	CD21-CD35-	CD21+CD35+	IgM (MFI)	CD21-CD35-	CD21+CD35+
T1	35688.9	62899.1	T1	117009	103658
T2	16706.5	48628.2	T2	69600.4	126561
T3	19355.4	42990.6	T3	89921.4	119728
T4	10029.2	38685.3	T4	24149.2	61190.1
T5	25920.8	37577.2	T5	102841	85896.8
IgA (MFI)	CD21-CD35-	CD21+CD35+	IgG (MFI)	CD21-CD35-	CD21+CD35+
T1	5857.54	4579.89	T1	14202	10477
T2	6638.55	4814.49	T2	17463	9255
T3	5952.01	3564.6	T3	17382	10929
T4	5756.09	3372.64	T4	21467	10620
T5	4438.03	2739.1	T5	14979	8645
IgE (MFI)	CD21-CD35-	CD21+CD35+
T1	7735.41	4959.74
T2	5988.51	3844
T3	5945.68	3244.27
T4	4477.75	2524.98
T5	4867.4	2689.94
Raw data of Supplementary Fig. 5b
Cell distribution (%)	Cluster 1	Cluster 2	Cluster 3	Cluster 4
Donor 1	11.9759	6.08434	59.7711	22.1687
Donor 2	4	6.85714	81.8571	7.28571
Donor 3	3.69534	5.77061	79.9176	10.6165
Donor 4	9.22222	8.11696	64.8713	17.7895
Donor 5	14.3265	11.6589	60.0233	13.9913
Donor 6	12.3226	11.8387	66.6452	9.19355
Raw data of Supplementary Fig. 8
Simpson Clonality	CD21+CD35+	CD21-CD35-	CD21-CD35-CD138+
T1	0.0136267	0.0163855	0.115431
T2	0.0127607	0.0192229	0.0490745
T3	0.00658604	0.0105543	0.0259298
T4	0.00850528	0.0148969	0.0296264
T5	0.00476973	0.00521848	0.0498701
Simpson's D Index	CD21+CD35+	CD21-CD35-	CD21-CD35-CD138+
T1	0.000185688	0.000268485	0.0133243
T2	0.000162836	0.000369521	0.0024083
T3	4.34e-05	0.000111392	0.000672352
T4	7.23e-05	0.000221918	0.000877721
T5	2.28e-05	2.72e-05	0.00248702
iChao1	CD21+CD35+	CD21-CD35-	CD21-CD35-CD138+
T1	635688	292592	2851.97
T2	1.26301e+06	307708	17602
T3	3.23104e+06	754953	101939
T4	2.0041e+06	729504	39700.2
T5	4.44584e+06	894194	27273
Efron Thisted Estim	CD21+CD35+	CD21-CD35-	CD21-CD35-CD138+
T1	15467.6	10836.4	224.857
T2	17538.1	7939.29	1240.65
T3	72047.2	25084.8	4406.1
T4	37317.7	13032.8	4467.16
T5	116485	127207	1201.94
VH usage (%) by donor	IGHV01	IGHV01-02	IGHV01-03	IGHV01-08	IGHV01-14	IGHV01-17	IGHV01-18	IGHV01-24	IGHV01-45	IGHV01-46	IGHV01-58	IGHV01-67	IGHV01-68	IGHV01-69	IGHV01-C	IGHV01-F	IGHV02	IGHV02-05	IGHV02-10	IGHV02-26	IGHV02-70	IGHV03	IGHV03-09	IGHV03-11	IGHV03-13	IGHV03-15	IGHV03-19	IGHV03-20	IGHV03-21	IGHV03-22	IGHV03-23	IGHV03-33	IGHV03-41	IGHV03-43	IGHV03-48	IGHV03-49	IGHV03-52	IGHV03-53	IGHV03-64	IGHV03-65	IGHV03-66	IGHV03-71	IGHV03-72	IGHV03-73	IGHV03-74	IGHV04	IGHV04-04	IGHV04-28	IGHV04-30_2
T1-CD21+CD35+	1.065	7.6912	0.3704	3.8624	0.0287	0.0657	2.9598	0.5031	0.0387	0.9428	0.7182	0	0	4.8304	0.091	0.5133	0.0623	3.1001	0.1376	1.2116	1.234	11.9693	4.0438	0.7408	1.3621	5.6427	0.0812	0.7543	0	0.109	4.5961	1.4804	0.0099	0.8779	1.291	0.9024	0.054	0.2245	0.4323	0	0.0007	0.0704	0.6484	2.3623	1.6666	14.6979	0	0.0301	0
T1-CD21-CD35-	0.8618	9.0787	0.3937	3.125	0.0431	0.0536	2.3803	0.5262	0.123	1.2605	0.2547	0	0	5.2907	0.0096	0.8216	0.0769	2.1767	0.1028	0.753	3.0038	13.5701	4.002	1.2031	1.7109	2.1769	0	1.0446	0.1126	0.0017	4.6809	2.1326	0.0013	1.1361	1.8418	0.6285	0.1599	0.1883	0.3575	0.1181	0	0.0728	0.4517	3.8959	1.0925	13.0112	0	0.0037	0
T1-CD138+	0	8.205	0	0	0	0.7115	5.0527	0.4188	0	0.8601	0	0	0	4.2196	0	0	8.7904	0	0	0.5944	0	14.1538	4.3727	0	6.5748	0	0	0	0	0	9.0381	5.5481	0	0	3.5351	0	0	1.3285	0	0	0	0.009	0.018	0.018	0	9.8397	0	0	0
T2-CD21+CD35+	0.8901	6.9438	1.4307	2.1372	0	0.1021	2.2526	0.8142	0.0081	1.56	0.2676	0.0005	0.0121	3.4461	0	0	0.0488	2.8597	0	2.6165	2.4463	18.4327	1.772	0.6512	0.689	3.7986	0.0978	0.0013	0.0281	0.0208	6.6897	0.0015	0.0427	1.7714	1.4777	0.6561	0.0002	1.558	0.9688	0.0391	2.3923	0.2498	0.2172	1.2934	1.6522	9.8129	0	0.0286	0
T2-CD21-CD35-	0.9283	6.7052	1.7419	1.3069	0.0745	0.122	1.6286	1.0994	0.1717	2.0816	0.7333	0	0	4.3049	0	0	0.0966	2.2471	0.1028	1.9725	3.0318	17.283	1.9723	0.8141	0.6281	2.4763	0	0	0.1319	0.4434	5.7394	0	0.177	1.3724	1.7085	0.4849	0	1.4913	1.6288	0.0381	2.5042	0.0007	0.2583	2.323	1.389	10.3526	0	0.1393	0
T2-CD138+	0.8461	9.2566	2.3668	0.8366	0	0	2.4239	1.1033	0	1.829	0.9881	0	0	4.0148	0	0	0.1723	2.7409	0	1.9277	2.1823	22.5834	1.9104	0.3256	0.0017	1.3882	0	0	0	0	5.5805	0.0035	0	0.9812	1.9372	0.278	0	1.1267	1.5986	0	0.9093	0.1403	0	0.4728	0	9.7754	0	0	0
T3-CD21+CD35+	1.1773	5.5892	1.4343	2.0672	0.0395	0.0725	2.1439	0.7054	0.0338	1.5988	0.4559	0.0124	0	3.9084	0.027	0	0.0202	1.7449	0.0655	0.7609	1.9132	26.9695	1.6653	0.7453	0.8475	3.9475	0.0075	0.1154	0.0987	0.0928	5.0102	0.0392	0.0264	0.5683	1.0231	0.8448	0.0111	1.5082	0.7053	0	0.0003	0.0513	0.1993	1.5715	1.098	13.8293	0	0.0116	0.6958
T3-CD21-CD35-	0.5122	6.1681	1.1569	1.6044	0.0702	0.0464	1.4825	0.9417	0.0205	1.6493	0.39	0.0092	0.0207	3.9532	0.1006	0	0.0181	2.3237	0.0311	0.9551	3.7059	26.4666	1.5342	0.6911	0.803	3.1846	0.0258	0.1426	0.1998	0.0273	4.6822	0.0298	0.0095	0.6942	0.9975	0.5897	0.0217	1.1893	0.6299	0	0.0002	0.0621	0.124	1.6048	1.2334	14.8686	0	0.0165	0.5881
T3-CD138+	0.0666	7.2334	1.1122	1.9712	0	0.0781	1.1627	0.6709	0.0027	2.0892	0.1432	0	0	2.9121	0	0	0	1.3305	0	0.4999	1.6096	27.103	2.3397	0.4985	1.3268	3.998	0.2012	0.197	0.2839	0.0021	4.6122	0.0011	0.1616	1.0603	0.418	0.3551	0	1.5411	0.7458	0	0	0.0083	0.3377	1.9396	1.2457	15.7841	0	0	0.6955
T4-CD21+CD35+	2.3229	1.2245	2.8179	3.0607	0.0207	0.0708	2.4044	0.5665	0.049	1.466	0.5971	0.0278	0	4.9202	0.0933	0.0801	0.121	2.9717	0.1082	2.0525	1.028	23.3558	3.3631	1.7623	0.9835	3.114	0.0131	0.2791	0.044	0.0839	4.8041	2.0586	0.0128	0.7124	0.0097	1.376	0.0419	1.0985	0.1926	0.0054	0.1862	0.5342	1.6461	2.0058	0.0159	13.8616	0	0.0002	0.2353
T4-CD21-CD35-	2.0993	1.3458	2.3626	2.8619	0.0229	0.0936	1.7464	1.0943	0.0189	2.1135	0.6644	0.0195	0	4.4923	0.0011	0.271	0.234	3.9053	0.0011	1.3675	1.3095	22.8469	3.7248	1.9567	1.0639	4.1773	0.0483	0.3997	0.0637	0.0455	5.0179	1.5531	0.002	0.8113	0	1.4856	0.08	1.309	0.1454	0	0	0.1317	0.6752	1.598	2.1984	13.4052	0	0.0106	0.2848
T4-CD138+	0.9667	0.3085	2.4969	2.8252	0	0.0019	2.8844	0.847	0.0623	2.1132	0.364	0.1366	0	4.0327	0	0.0611	0.1331	4.3795	0.0749	2.1066	1.8525	21.4555	3.9648	2.6557	0.2024	4.684	0.0013	0.2822	0	0.286	4.59	0.9285	0	0.8674	0.1071	0.8843	0.0558	1.6085	0.2945	0.4927	0	0.0025	0.1432	1.8754	1.4246	14.3705	0.0119	0	0.6578
T5-CD21+CD35+	2.1572	3.8023	1.3867	1.4616	0.0061	0.0842	2.3801	0.5982	0.0148	1.1713	0.5745	0.015	0	3.8896	0	0.1487	0.1159	1.3391	0.0194	2.1959	1.82	27.0831	2.0436	0.6583	0.45	3.8159	0.0092	0.2379	0.041	0.076	7.1883	0.0418	0.0213	0.3891	0.5872	1.3993	0.0297	1.111	0.6147	0.0093	0.0014	0.0721	0.1489	1.7725	1.6366	12.9035	0	0.0192	0.6068
T5-CD21-CD35-	2.4019	4.5792	1.3435	1.3043	0.0073	0.06	2.6013	1.0164	0.0511	1.4195	0.6626	0.0168	0	3.88	0	0.258	0.0692	2.0095	0.0365	1.8603	2.6143	26.2067	2.2659	0.8322	0.5338	4.66	0.0096	0.3897	0.0397	0.0856	6.463	0.0632	0.0124	0.4384	0.6864	1.5678	0.0174	0.9316	0.6044	0	0.0015	0.1023	0.1036	1.5258	1.5184	0	12.2907	0.0701	0.6142
T5-CD138+	2.4832	5.7976	0.8313	0.6548	0	0.2565	2.3966	0.7818	0.0041	1.5249	0	0	0	2.0337	0	0.1385	0	2.5632	0	2.2242	2.23	24.8439	2.5961	0.6152	0.3093	5.8504	0	0	0.4016	0.1311	8.2552	0	0	0.3117	2.3743	1.7401	0	1.1603	0.2268	0	0	0.0016	0	1.0399	1.8836	7.7109	0	0	1.1067
VH usage (%) by group	IGHV01	IGHV01-02	IGHV01-03	IGHV01-08	IGHV01-14	IGHV01-17	IGHV01-18	IGHV01-24	IGHV01-45	IGHV01-46	IGHV01-58	IGHV01-67	IGHV01-68	IGHV01-69	IGHV01-C	IGHV01-F	IGHV02	IGHV02-05	IGHV02-10	IGHV02-26	IGHV02-70	IGHV03	IGHV03-09	IGHV03-11	IGHV03-13	IGHV03-15	IGHV03-19	IGHV03-20	IGHV03-21	IGHV03-22	IGHV03-23	IGHV03-33	IGHV03-41	IGHV03-43	IGHV03-48	IGHV03-49	IGHV03-52	IGHV03-53	IGHV03-64	IGHV03-65	IGHV03-66	IGHV03-71	IGHV03-72	IGHV03-73	IGHV03-74	IGHV04	IGHV04-04	IGHV04-28	IGHV04-30_2
T1-CD21+CD35+	1.065	7.6912	0.3704	3.8624	0.0287	0.0657	2.9598	0.5031	0.0387	0.9428	0.7182	0	0	4.8304	0.091	0.5133	0.0623	3.1001	0.1376	1.2116	1.234	11.9693	4.0438	0.7408	1.3621	5.6427	0.0812	0.7543	0	0.109	4.5961	1.4804	0.0099	0.8779	1.291	0.9024	0.054	0.2245	0.4323	0	0.0007	0.0704	0.6484	2.3623	1.6666	14.6979	0	0.0301	0
T2-CD21+CD35+	0.8901	6.9438	1.4307	2.1372	0	0.1021	2.2526	0.8142	0.0081	1.56	0.2676	0.0005	0.0121	3.4461	0	0	0.0488	2.8597	0	2.6165	2.4463	18.4327	1.772	0.6512	0.689	3.7986	0.0978	0.0013	0.0281	0.0208	6.6897	0.0015	0.0427	1.7714	1.4777	0.6561	0.0002	1.558	0.9688	0.0391	2.3923	0.2498	0.2172	1.2934	1.6522	9.8129	0	0.0286	0
T3-CD21+CD35+	1.1773	5.5892	1.4343	2.0672	0.0395	0.0725	2.1439	0.7054	0.0338	1.5988	0.4559	0.0124	0	3.9084	0.027	0	0.0202	1.7449	0.0655	0.7609	1.9132	26.9695	1.6653	0.7453	0.8475	3.9475	0.0075	0.1154	0.0987	0.0928	5.0102	0.0392	0.0264	0.5683	1.0231	0.8448	0.0111	1.5082	0.7053	0	0.0003	0.0513	0.1993	1.5715	1.098	13.8293	0	0.0116	0.6958
T4-CD21+CD35+	2.3229	1.2245	2.8179	3.0607	0.0207	0.0708	2.4044	0.5665	0.049	1.466	0.5971	0.0278	0	4.9202	0.0933	0.0801	0.121	2.9717	0.1082	2.0525	1.028	23.3558	3.3631	1.7623	0.9835	3.114	0.0131	0.2791	0.044	0.0839	4.8041	2.0586	0.0128	0.7124	0.0097	1.376	0.0419	1.0985	0.1926	0.0054	0.1862	0.5342	1.6461	2.0058	0.0159	13.8616	0	0.0002	0.2353
T5-CD21+CD35+	2.1572	3.8023	1.3867	1.4616	0.0061	0.0842	2.3801	0.5982	0.0148	1.1713	0.5745	0.015	0	3.8896	0	0.1487	0.1159	1.3391	0.0194	2.1959	1.82	27.0831	2.0436	0.6583	0.45	3.8159	0.0092	0.2379	0.041	0.076	7.1883	0.0418	0.0213	0.3891	0.5872	1.3993	0.0297	1.111	0.6147	0.0093	0.0014	0.0721	0.1489	1.7725	1.6366	12.9035	0	0.0192	0.6068
T1-CD21-CD35-	0.8618	9.0787	0.3937	3.125	0.0431	0.0536	2.3803	0.5262	0.123	1.2605	0.2547	0	0	5.2907	0.0096	0.8216	0.0769	2.1767	0.1028	0.753	3.0038	13.5701	4.002	1.2031	1.7109	2.1769	0	1.0446	0.1126	0.0017	4.6809	2.1326	0.0013	1.1361	1.8418	0.6285	0.1599	0.1883	0.3575	0.1181	0	0.0728	0.4517	3.8959	1.0925	13.0112	0	0.0037	0
T2-CD21-CD35-	0.9283	6.7052	1.7419	1.3069	0.0745	0.122	1.6286	1.0994	0.1717	2.0816	0.7333	0	0	4.3049	0	0	0.0966	2.2471	0.1028	1.9725	3.0318	17.283	1.9723	0.8141	0.6281	2.4763	0	0	0.1319	0.4434	5.7394	0	0.177	1.3724	1.7085	0.4849	0	1.4913	1.6288	0.0381	2.5042	0.0007	0.2583	2.323	1.389	10.3526	0	0.1393	0
T3-CD21-CD35-	0.5122	6.1681	1.1569	1.6044	0.0702	0.0464	1.4825	0.9417	0.0205	1.6493	0.39	0.0092	0.0207	3.9532	0.1006	0	0.0181	2.3237	0.0311	0.9551	3.7059	26.4666	1.5342	0.6911	0.803	3.1846	0.0258	0.1426	0.1998	0.0273	4.6822	0.0298	0.0095	0.6942	0.9975	0.5897	0.0217	1.1893	0.6299	0	0.0002	0.0621	0.124	1.6048	1.2334	14.8686	0	0.0165	0.5881
T4-CD21-CD35-	2.0993	1.3458	2.3626	2.8619	0.0229	0.0936	1.7464	1.0943	0.0189	2.1135	0.6644	0.0195	0	4.4923	0.0011	0.271	0.234	3.9053	0.0011	1.3675	1.3095	22.8469	3.7248	1.9567	1.0639	4.1773	0.0483	0.3997	0.0637	0.0455	5.0179	1.5531	0.002	0.8113	0	1.4856	0.08	1.309	0.1454	0	0	0.1317	0.6752	1.598	2.1984	13.4052	0	0.0106	0.2848
T5-CD21-CD35-	2.4019	4.5792	1.3435	1.3043	0.0073	0.06	2.6013	1.0164	0.0511	1.4195	0.6626	0.0168	0	3.88	0	0.258	0.0692	2.0095	0.0365	1.8603	2.6143	26.2067	2.2659	0.8322	0.5338	4.66	0.0096	0.3897	0.0397	0.0856	6.463	0.0632	0.0124	0.4384	0.6864	1.5678	0.0174	0.9316	0.6044	0	0.0015	0.1023	0.1036	1.5258	1.5184	0	12.2907	0.0701	0.6142
T1-CD138+	0	8.205	0	0	0	0.7115	5.0527	0.4188	0	0.8601	0	0	0	4.2196	0	0	8.7904	0	0	0.5944	0	14.1538	4.3727	0	6.5748	0	0	0	0	0	9.0381	5.5481	0	0	3.5351	0	0	1.3285	0	0	0	0.009	0.018	0.018	0	9.8397	0	0	0
T2-CD138+	0.8461	9.2566	2.3668	0.8366	0	0	2.4239	1.1033	0	1.829	0.9881	0	0	4.0148	0	0	0.1723	2.7409	0	1.9277	2.1823	22.5834	1.9104	0.3256	0.0017	1.3882	0	0	0	0	5.5805	0.0035	0	0.9812	1.9372	0.278	0	1.1267	1.5986	0	0.9093	0.1403	0	0.4728	0	9.7754	0	0	0
T3-CD138+	0.0666	7.2334	1.1122	1.9712	0	0.0781	1.1627	0.6709	0.0027	2.0892	0.1432	0	0	2.9121	0	0	0	1.3305	0	0.4999	1.6096	27.103	2.3397	0.4985	1.3268	3.998	0.2012	0.197	0.2839	0.0021	4.6122	0.0011	0.1616	1.0603	0.418	0.3551	0	1.5411	0.7458	0	0	0.0083	0.3377	1.9396	1.2457	15.7841	0	0	0.6955
T4-CD138+	0.9667	0.3085	2.4969	2.8252	0	0.0019	2.8844	0.847	0.0623	2.1132	0.364	0.1366	0	4.0327	0	0.0611	0.1331	4.3795	0.0749	2.1066	1.8525	21.4555	3.9648	2.6557	0.2024	4.684	0.0013	0.2822	0	0.286	4.59	0.9285	0	0.8674	0.1071	0.8843	0.0558	1.6085	0.2945	0.4927	0	0.0025	0.1432	1.8754	1.4246	14.3705	0.0119	0	0.6578
T5-CD138+	2.4832	5.7976	0.8313	0.6548	0	0.2565	2.3966	0.7818	0.0041	1.5249	0	0	0	2.0337	0	0.1385	0	2.5632	0	2.2242	2.23	24.8439	2.5961	0.6152	0.3093	5.8504	0	0	0.4016	0.1311	8.2552	0	0	0.3117	2.3743	1.7401	0	1.1603	0.2268	0	0	0.0016	0	1.0399	1.8836	7.7109	0	0	1.1067
[truncated: 14 more columns]
